# Supplementary material for: Crystal structure of 4-amino-1-(4-methyl­benz­yl)pyridinium bromide
Source: Acta Crystallogr Sect E Struct Rep Online. 2014 Nov 26;70(Pt 12):o1293–4. doi: 10.1107/S1600536814025343 (PMC4257457; doi:10.1107/S1600536814025343)
Supplement: Supplementary file 1 [file e-70-o1293-sup1.cif]

##############################################################################
#                                                                            #
# This CIF contains the data in a paper accepted for publication in          #
# Acta Crystallographica Section E. It conforms to the requirements of       #
# Notes for Authors for Acta Crystallographica Section E, and has been       #
# peer reviewed under the auspices of the IUCr Commission on Journals.       #
#                                                                            #
# Full details of the Crystallographic Information File format               #
# are given in the paper "The Crystallographic Information File (CIF):       #
# a New Standard Archive File for Crystallography" by S. R. Hall, F. H.      #
# Allen and I. D. Brown [Acta Cryst. (1991), A47, 655-685].                  #
#                                                                            #
# The current version of the core CIF dictionary is obtainable from          #
# ftp://ftp.iucr.org/pub/cif_core.dic.                                       #
#                                                                            #
# Software is freely available for graphical display of the structure(s)     #
# in this CIF. For information consult the CIF software page                 #
# http://www.iucr.org/resources/cif/software.                                #
#                                                                            #
# This file may be used for bona fide research purposes within the           #
# scientific community so long as proper attribution is given to the journal # 
# article from which it was obtained.                                        #
#                                                                            #
##############################################################################
data_I
_database_code_depnum_ccdc_archive 'CCDC 1034948'
_audit_creation_method     SHELXL-2013
_chemical_name_systematic
;
4-Amino-1-(4-methylbenzyl)pyridinium bromide
;
_chemical_name_common     ?
_chemical_formula_moiety     'C13 H15 N2 + , Br -'
_chemical_formula_sum     'C13 H15 Br N2'
_chemical_formula_iupac     'C13 H15 N2 + , Br -'
_chemical_formula_weight     279.18
_chemical_melting_point     495
_symmetry_space_group_name_hall     ?
_shelx_space_group_comment
;
The symmetry employed for this shelxl refinement is uniquely defined
by the following loop, which should always be used as a source of
symmetry information in preference to the above space-group names.
They are only intended as comments.
;
_space_group_crystal_system     orthorhombic
_space_group_name_H-M_alt     'P b c a'
_space_group_name_Hall     '-P 2ac 2ab'
loop_
    _space_group_symop_operation_xyz
    'x, y, z'
    '-x+1/2, -y, z+1/2'
    '-x, y+1/2, -z+1/2'
    'x+1/2, -y+1/2, -z'
    '-x, -y, -z'
    'x-1/2, y, -z-1/2'
    'x, -y-1/2, z-1/2'
    '-x-1/2, y-1/2, z'
_cell_length_a     10.5646(6)
_cell_length_b     18.7980(11)
_cell_length_c     26.9782(16)
_cell_angle_alpha     90
_cell_angle_beta     90
_cell_angle_gamma     90
_cell_volume     5357.7(5)
_cell_formula_units_Z     16
_cell_measurement_reflns_used     5959
_cell_measurement_theta_min     2.29
_cell_measurement_theta_max     24.16
_cell_measurement_temperature     294(2)
_cell_special_details     ?
_exptl_crystal_description     block
_exptl_crystal_colour     yellow
_exptl_crystal_size_max     0.13
_exptl_crystal_size_mid     0.11
_exptl_crystal_size_min     0.09
_exptl_crystal_density_diffrn     1.384
_exptl_crystal_density_meas     ?
_exptl_crystal_density_method     ?
_exptl_crystal_F_000     2272
_exptl_absorpt_coefficient_mu     3.046
_exptl_absorpt_correction_type     multi-scan
_exptl_absorpt_process_details
;
(SADABS; Bruker, 2001)
;
_shelx_estimated_absorpt_T_min     0.658
_shelx_estimated_absorpt_T_max     0.771
_exptl_absorpt_correction_T_min     0.66
_exptl_absorpt_correction_T_max     0.79
_exptl_special_details     ?
_diffrn_ambient_temperature     294(2)
_diffrn_radiation_type     MoK\a
_diffrn_radiation_wavelength     0.71073
_diffrn_radiation_monochromator     'Graphite monochromator'
_diffrn_measurement_device_type     'Bruker SMART CCD area-detector'
_diffrn_measurement_method     '\w scans'
_diffrn_detector_area_resol_mean     ?
_diffrn_reflns_number     59314
_diffrn_reflns_av_R_equivalents     0.0572
_diffrn_reflns_theta_min     2.167
_diffrn_reflns_theta_max     28.009
_diffrn_reflns_theta_full     25.242
_diffrn_measured_fraction_theta_max     0.988
_diffrn_measured_fraction_theta_full     0.999
_diffrn_reflns_limit_h_min     -13
_diffrn_reflns_limit_h_max     13
_diffrn_reflns_limit_k_min     -24
_diffrn_reflns_limit_k_max     24
_diffrn_reflns_limit_l_min     -35
_diffrn_reflns_limit_l_max     35
_refine_special_details     ?
_reflns_number_total     6400
_reflns_number_gt     4055
_reflns_threshold_expression     I>2\s(I)
_refine_ls_structure_factor_coef     Fsqd
_refine_ls_matrix_type     full
_refine_ls_R_factor_all     0.0794
_refine_ls_R_factor_gt     0.0386
_refine_ls_wR_factor_gt     0.0925
_refine_ls_wR_factor_ref     0.1096
_refine_ls_goodness_of_fit_ref     1.010
_refine_ls_restrained_S_all     1.010
_refine_ls_number_reflns     6400
_refine_ls_number_parameters     307
_refine_ls_number_restraints     0
_refine_ls_hydrogen_treatment     mixed
_refine_ls_weighting_scheme     calc
_refine_ls_weighting_details
;
 w=1/[\s^2^(Fo^2^)+(0.0541P)^2^+1.4559P]
 where P=(Fo^2^+2Fc^2^)/3
;
_atom_sites_solution_hydrogens     mixed
_atom_sites_solution_primary     direct
_atom_sites_solution_secondary     difmap
_refine_ls_shift/su_max     0.003
_refine_ls_shift/su_mean     0.000
_refine_diff_density_max     0.662
_refine_diff_density_min     -0.359
_refine_ls_extinction_method     none
_refine_ls_extinction_coef     .
loop_
    _atom_type_symbol
    _atom_type_description
    _atom_type_scat_dispersion_real
    _atom_type_scat_dispersion_imag
    _atom_type_scat_source
    'C' 'C' 0.0033 0.0016
                         'International Tables Vol C Tables 4.2.6.8 and 6.1.1.4'
    'H' 'H' 0.0000 0.0000
                         'International Tables Vol C Tables 4.2.6.8 and 6.1.1.4'
    'N' 'N' 0.0061 0.0033
                         'International Tables Vol C Tables 4.2.6.8 and 6.1.1.4'
    'Br' 'Br' -0.2901 2.4595
                         'International Tables Vol C Tables 4.2.6.8 and 6.1.1.4'
_computing_data_collection
;
SMART (Bruker, 2001)
;
_computing_cell_refinement
;
SAINT (Bruker, 2001)
;
_computing_data_reduction
;
SAINT (Bruker, 2001)
;
_computing_structure_solution
;
SHELXS97 (Sheldrick, 2008)
;
_computing_structure_refinement
;
SHELXL2013 (Sheldrick, 2008)
;
_computing_molecular_graphics
;
ORTEP-3 for Windows (Farrugia, 2012) and Mercury (Macrae <i>et al.</i>,
2008)
;
_computing_publication_material
;
WinGX (Farrugia, 2012) and PLATON (Spek, 2009)
;
loop_
    _atom_site_type_symbol
    _atom_site_label
    _atom_site_fract_x
    _atom_site_fract_y
    _atom_site_fract_z
    _atom_site_U_iso_or_equiv
    _atom_site_adp_type
    _atom_site_calc_flag
    _atom_site_occupancy
    _atom_site_disorder_assembly
    _atom_site_disorder_group
    Br Br1 0.20297(3) 0.08005(2) 0.52655(2) 0.06129(12) Uani d 1 . .
    Br Br2 0.49073(3) 0.11126(2) 0.33059(2) 0.07094(13) Uani d 1 . .
    N N1 0.8934(2) 0.23701(13) 0.47182(8) 0.0526(6) Uani d 1 . .
    N N2 0.6590(3) 0.07346(18) 0.43327(13) 0.0690(8) Uani d 1 . .
    N N3 -0.0725(2) 0.02494(12) 0.31892(8) 0.0527(6) Uani d 1 . .
    N N4 0.2390(3) 0.07293(16) 0.40281(12) 0.0643(7) Uani d 1 . .
    C C1 0.8056(3) 0.24614(16) 0.43621(11) 0.0545(7) Uani d 1 . .
    H H1 0.7986 0.2902 0.4208 0.065 Uiso calc 1 . .
    C C2 0.7276(3) 0.19293(15) 0.42224(10) 0.0512(7) Uani d 1 . .
    H H2 0.6685 0.2005 0.3972 0.061 Uiso calc 1 . .
    C C3 0.7354(3) 0.12630(15) 0.44526(11) 0.0512(7) Uani d 1 . .
    C C4 0.8294(3) 0.11806(17) 0.48171(11) 0.0579(7) Uani d 1 . .
    H H4 0.8399 0.0744 0.4974 0.069 Uiso calc 1 . .
    C C5 0.9042(3) 0.17331(16) 0.49393(11) 0.0571(7) Uani d 1 . .
    H H5 0.9652 0.1672 0.5184 0.069 Uiso calc 1 . .
    C C6 0.9791(3) 0.29613(17) 0.48495(13) 0.0663(9) Uani d 1 . .
    H H6A 1.0192 0.2859 0.5165 0.080 Uiso calc 1 . .
    H H6B 0.9301 0.3394 0.4887 0.080 Uiso calc 1 . .
    C C7 1.0797(3) 0.30778(15) 0.44639(11) 0.0564(7) Uani d 1 . .
    C C8 1.0930(3) 0.37270(18) 0.42366(14) 0.0748(10) Uani d 1 . .
    H H8 1.0377 0.4095 0.4314 0.090 Uiso calc 1 . .
    C C9 1.1883(4) 0.3837(2) 0.38927(15) 0.0849(11) Uani d 1 . .
    H H9 1.1959 0.4282 0.3744 0.102 Uiso calc 1 . .
    C C10 1.2714(3) 0.3313(2) 0.37666(13) 0.0753(10) Uani d 1 . .
    C C11 1.2567(3) 0.26595(19) 0.39924(14) 0.0767(10) Uani d 1 . .
    H H11 1.3122 0.2292 0.3914 0.092 Uiso calc 1 . .
    C C12 1.1617(3) 0.25412(17) 0.43303(13) 0.0684(9) Uani d 1 . .
    H H12 1.1527 0.2092 0.4471 0.082 Uiso calc 1 . .
    C C13 1.3778(5) 0.3440(3) 0.34078(15) 0.1151(16) Uani d 1 . .
    H H13A 1.4552 0.3511 0.3588 0.173 Uiso calc 1 . .
    H H13B 1.3598 0.3855 0.3213 0.173 Uiso calc 1 . .
    H H13C 1.3866 0.3035 0.3194 0.173 Uiso calc 1 . .
    C C14 -0.0710(3) 0.01177(16) 0.36826(10) 0.0579(7) Uani d 1 . .
    H H14 -0.1418 -0.0089 0.3828 0.069 Uiso calc 1 . .
    C C15 0.0289(3) 0.02757(16) 0.39685(10) 0.0580(7) Uani d 1 . .
    H H15 0.0259 0.0183 0.4307 0.070 Uiso calc 1 . .
    C C16 0.1381(3) 0.05795(14) 0.37614(10) 0.0503(7) Uani d 1 . .
    C C17 0.1351(3) 0.07113(16) 0.32494(10) 0.0579(7) Uani d 1 . .
    H H17 0.2052 0.0911 0.3093 0.070 Uiso calc 1 . .
    C C18 0.0305(3) 0.05486(16) 0.29817(11) 0.0576(7) Uani d 1 . .
    H H18 0.0298 0.0647 0.2644 0.069 Uiso calc 1 . .
    C C19 -0.1864(3) 0.00951(18) 0.28897(12) 0.0677(9) Uani d 1 . .
    H H19A -0.1702 0.0227 0.2548 0.081 Uiso calc 1 . .
    H H19B -0.2560 0.0385 0.3009 0.081 Uiso calc 1 . .
    C C20 -0.2245(3) -0.06752(17) 0.29092(11) 0.0585(8) Uani d 1 . .
    C C21 -0.3357(3) -0.08812(19) 0.31320(13) 0.0685(9) Uani d 1 . .
    H H21 -0.3878 -0.0542 0.3279 0.082 Uiso calc 1 . .
    C C22 -0.3705(4) -0.1588(2) 0.31388(13) 0.0787(10) Uani d 1 . .
    H H22 -0.4461 -0.1716 0.3291 0.094 Uiso calc 1 . .
    C C23 -0.2974(4) -0.2105(2) 0.29295(15) 0.0845(11) Uani d 1 . .
    C C24 -0.1864(4) -0.1896(2) 0.27187(18) 0.1021(14) Uani d 1 . .
    H H24 -0.1337 -0.2239 0.2580 0.122 Uiso calc 1 . .
    C C25 -0.1498(4) -0.1197(2) 0.27045(16) 0.0883(12) Uani d 1 . .
    H H25 -0.0736 -0.1074 0.2555 0.106 Uiso calc 1 . .
    C C26 -0.3374(5) -0.2880(2) 0.29280(19) 0.1277(19) Uani d 1 . .
    H H26A -0.4078 -0.2944 0.3149 0.192 Uiso calc 1 . .
    H H26B -0.2680 -0.3171 0.3036 0.192 Uiso calc 1 . .
    H H26C -0.3618 -0.3017 0.2599 0.192 Uiso calc 1 . .
    H H1N2 0.613(3) 0.0776(16) 0.4100(12) 0.057(10) Uiso d 1 . .
    H H1N4 0.305(3) 0.0899(17) 0.3877(13) 0.074(11) Uiso d 1 . .
    H H2N4 0.230(3) 0.0685(15) 0.4322(13) 0.055(9) Uiso d 1 . .
    H H2N2 0.674(3) 0.0357(18) 0.4451(12) 0.059(10) Uiso d 1 . .
loop_
    _atom_site_aniso_label
    _atom_site_aniso_U_11
    _atom_site_aniso_U_22
    _atom_site_aniso_U_33
    _atom_site_aniso_U_12
    _atom_site_aniso_U_13
    _atom_site_aniso_U_23
    Br1 0.0765(2) 0.05288(19) 0.05445(19) -0.00899(15) -0.00301(14) 0.00835(13)
    Br2 0.0549(2) 0.1048(3) 0.05311(19) 0.00089(17) -0.00372(14) -0.01363(17)
    N1 0.0399(12) 0.0587(15) 0.0591(14) 0.0007(11) -0.0039(10) -0.0095(11)
    N2 0.0686(19) 0.0570(19) 0.081(2) -0.0046(15) -0.0201(17) 0.0050(16)
    N3 0.0518(13) 0.0577(14) 0.0486(13) 0.0059(11) 0.0006(11) 0.0076(11)
    N4 0.073(2) 0.0718(19) 0.0485(16) -0.0098(15) 0.0005(15) -0.0026(14)
    C1 0.0522(16) 0.0535(17) 0.0578(17) 0.0041(14) -0.0007(13) -0.0003(13)
    C2 0.0463(15) 0.0568(17) 0.0506(15) 0.0048(13) -0.0067(12) -0.0039(13)
    C3 0.0441(15) 0.0553(18) 0.0542(16) 0.0020(13) -0.0001(12) -0.0051(13)
    C4 0.0562(17) 0.0577(19) 0.0596(18) 0.0088(14) -0.0068(14) 0.0011(14)
    C5 0.0481(16) 0.066(2) 0.0575(17) 0.0103(15) -0.0097(13) -0.0048(15)
    C6 0.0542(18) 0.066(2) 0.078(2) -0.0051(15) -0.0061(15) -0.0222(17)
    C7 0.0517(17) 0.0467(17) 0.0709(19) -0.0067(13) -0.0070(14) -0.0114(14)
    C8 0.072(2) 0.0532(19) 0.099(3) 0.0015(17) -0.014(2) -0.0066(18)
    C9 0.102(3) 0.062(2) 0.090(3) -0.025(2) -0.012(2) 0.011(2)
    C10 0.083(2) 0.072(2) 0.071(2) -0.026(2) 0.0015(18) -0.0113(18)
    C11 0.071(2) 0.063(2) 0.096(3) -0.0114(18) 0.0198(19) -0.0146(19)
    C12 0.070(2) 0.0451(17) 0.090(2) -0.0081(15) 0.0087(18) -0.0014(16)
    C13 0.126(4) 0.122(4) 0.097(3) -0.054(3) 0.029(3) -0.012(3)
    C14 0.0540(17) 0.0681(19) 0.0515(16) 0.0025(15) 0.0119(14) 0.0086(14)
    C15 0.070(2) 0.0645(19) 0.0397(14) 0.0002(15) 0.0102(14) 0.0036(13)
    C16 0.0550(17) 0.0477(16) 0.0481(16) 0.0051(13) 0.0061(13) -0.0061(12)
    C17 0.0582(18) 0.067(2) 0.0490(16) -0.0052(15) 0.0103(14) 0.0033(14)
    C18 0.0652(19) 0.0655(19) 0.0422(15) 0.0035(15) 0.0077(13) 0.0094(13)
    C19 0.0534(17) 0.083(2) 0.0666(19) 0.0043(16) -0.0105(15) 0.0140(17)
    C20 0.0488(17) 0.072(2) 0.0544(17) 0.0084(14) -0.0113(13) -0.0025(14)
    C21 0.067(2) 0.074(2) 0.065(2) 0.0093(17) 0.0011(16) -0.0046(17)
    C22 0.085(2) 0.080(3) 0.071(2) -0.011(2) -0.0082(19) 0.0051(19)
    C23 0.098(3) 0.072(2) 0.084(3) 0.006(2) -0.045(2) -0.005(2)
    C24 0.087(3) 0.085(3) 0.134(4) 0.029(2) -0.019(3) -0.043(3)
    C25 0.059(2) 0.103(3) 0.102(3) 0.010(2) 0.001(2) -0.028(2)
    C26 0.166(5) 0.074(3) 0.143(4) -0.007(3) -0.074(4) -0.017(3)
_geom_special_details
;
All e.s.d.'s (except the e.s.d. in the dihedral angle between two l.s. planes)
are estimated using the full covariance matrix. The cell e.s.d.'s are taken
into account individually in the estimation of e.s.d.'s in distances, angles
and torsion angles; correlations between e.s.d.'s in cell parameters are only
used when they are defined by crystal symmetry. An approximate (isotropic)
treatment of cell e.s.d.'s is used for estimating e.s.d.'s involving l.s.
planes.
;
loop_
    _geom_bond_atom_site_label_1
    _geom_bond_atom_site_label_2
    _geom_bond_site_symmetry_2
    _geom_bond_distance
    _geom_bond_publ_flag
    N1 C5 . 1.343(4) ?
    N1 C1 . 1.346(3) ?
    N1 C6 . 1.477(4) ?
    N2 C3 . 1.320(4) ?
    N2 H1N2 . 0.80(3) ?
    N2 H2N2 . 0.79(3) ?
    N3 C18 . 1.347(4) ?
    N3 C14 . 1.354(3) ?
    N3 C19 . 1.478(4) ?
    N4 C16 . 1.316(4) ?
    N4 H1N4 . 0.87(3) ?
    N4 H2N4 . 0.80(3) ?
    C1 C2 . 1.350(4) ?
    C1 H1 . 0.9300 ?
    C2 C3 . 1.400(4) ?
    C2 H2 . 0.9300 ?
    C3 C4 . 1.406(4) ?
    C4 C5 . 1.346(4) ?
    C4 H4 . 0.9300 ?
    C5 H5 . 0.9300 ?
    C6 C7 . 1.503(4) ?
    C6 H6A . 0.9700 ?
    C6 H6B . 0.9700 ?
    C7 C8 . 1.373(4) ?
    C7 C12 . 1.378(4) ?
    C8 C9 . 1.385(5) ?
    C8 H8 . 0.9300 ?
    C9 C10 . 1.363(5) ?
    C9 H9 . 0.9300 ?
    C10 C11 . 1.380(5) ?
    C10 C13 . 1.503(5) ?
    C11 C12 . 1.374(4) ?
    C11 H11 . 0.9300 ?
    C12 H12 . 0.9300 ?
    C13 H13A . 0.9600 ?
    C13 H13B . 0.9600 ?
    C13 H13C . 0.9600 ?
    C14 C15 . 1.341(4) ?
    C14 H14 . 0.9300 ?
    C15 C16 . 1.403(4) ?
    C15 H15 . 0.9300 ?
    C16 C17 . 1.404(4) ?
    C17 C18 . 1.355(4) ?
    C17 H17 . 0.9300 ?
    C18 H18 . 0.9300 ?
    C19 C20 . 1.504(4) ?
    C19 H19A . 0.9700 ?
    C19 H19B . 0.9700 ?
    C20 C21 . 1.375(5) ?
    C20 C25 . 1.375(5) ?
    C21 C22 . 1.378(5) ?
    C21 H21 . 0.9300 ?
    C22 C23 . 1.363(5) ?
    C22 H22 . 0.9300 ?
    C23 C24 . 1.361(6) ?
    C23 C26 . 1.519(6) ?
    C24 C25 . 1.370(6) ?
    C24 H24 . 0.9300 ?
    C25 H25 . 0.9300 ?
    C26 H26A . 0.9600 ?
    C26 H26B . 0.9600 ?
    C26 H26C . 0.9600 ?
loop_
    _geom_angle_atom_site_label_1
    _geom_angle_atom_site_label_2
    _geom_angle_atom_site_label_3
    _geom_angle_site_symmetry_1
    _geom_angle_site_symmetry_3
    _geom_angle
    _geom_angle_publ_flag
    C5 N1 C1 . . 119.3(2) ?
    C5 N1 C6 . . 120.8(2) ?
    C1 N1 C6 . . 119.8(3) ?
    C3 N2 H1N2 . . 119(2) ?
    C3 N2 H2N2 . . 117(2) ?
    H1N2 N2 H2N2 . . 122(3) ?
    C18 N3 C14 . . 118.4(2) ?
    C18 N3 C19 . . 120.8(2) ?
    C14 N3 C19 . . 120.7(2) ?
    C16 N4 H1N4 . . 118(2) ?
    C16 N4 H2N4 . . 115(2) ?
    H1N4 N4 H2N4 . . 127(3) ?
    N1 C1 C2 . . 121.7(3) ?
    N1 C1 H1 . . 119.2 ?
    C2 C1 H1 . . 119.2 ?
    C1 C2 C3 . . 120.2(3) ?
    C1 C2 H2 . . 119.9 ?
    C3 C2 H2 . . 119.9 ?
    N2 C3 C2 . . 121.9(3) ?
    N2 C3 C4 . . 121.4(3) ?
    C2 C3 C4 . . 116.8(3) ?
    C5 C4 C3 . . 120.1(3) ?
    C5 C4 H4 . . 120.0 ?
    C3 C4 H4 . . 120.0 ?
    N1 C5 C4 . . 122.0(3) ?
    N1 C5 H5 . . 119.0 ?
    C4 C5 H5 . . 119.0 ?
    N1 C6 C7 . . 112.2(2) ?
    N1 C6 H6A . . 109.2 ?
    C7 C6 H6A . . 109.2 ?
    N1 C6 H6B . . 109.2 ?
    C7 C6 H6B . . 109.2 ?
    H6A C6 H6B . . 107.9 ?
    C8 C7 C12 . . 118.0(3) ?
    C8 C7 C6 . . 120.7(3) ?
    C12 C7 C6 . . 121.3(3) ?
    C7 C8 C9 . . 120.5(3) ?
    C7 C8 H8 . . 119.8 ?
    C9 C8 H8 . . 119.8 ?
    C10 C9 C8 . . 121.8(3) ?
    C10 C9 H9 . . 119.1 ?
    C8 C9 H9 . . 119.1 ?
    C9 C10 C11 . . 117.5(3) ?
    C9 C10 C13 . . 121.8(4) ?
    C11 C10 C13 . . 120.7(4) ?
    C12 C11 C10 . . 121.3(3) ?
    C12 C11 H11 . . 119.4 ?
    C10 C11 H11 . . 119.4 ?
    C11 C12 C7 . . 121.0(3) ?
    C11 C12 H12 . . 119.5 ?
    C7 C12 H12 . . 119.5 ?
    C10 C13 H13A . . 109.5 ?
    C10 C13 H13B . . 109.5 ?
    H13A C13 H13B . . 109.5 ?
    C10 C13 H13C . . 109.5 ?
    H13A C13 H13C . . 109.5 ?
    H13B C13 H13C . . 109.5 ?
    C15 C14 N3 . . 122.3(3) ?
    C15 C14 H14 . . 118.9 ?
    N3 C14 H14 . . 118.9 ?
    C14 C15 C16 . . 120.6(3) ?
    C14 C15 H15 . . 119.7 ?
    C16 C15 H15 . . 119.7 ?
    N4 C16 C15 . . 122.4(3) ?
    N4 C16 C17 . . 121.2(3) ?
    C15 C16 C17 . . 116.4(3) ?
    C18 C17 C16 . . 120.2(3) ?
    C18 C17 H17 . . 119.9 ?
    C16 C17 H17 . . 119.9 ?
    N3 C18 C17 . . 122.1(3) ?
    N3 C18 H18 . . 118.9 ?
    C17 C18 H18 . . 118.9 ?
    N3 C19 C20 . . 112.8(2) ?
    N3 C19 H19A . . 109.0 ?
    C20 C19 H19A . . 109.0 ?
    N3 C19 H19B . . 109.0 ?
    C20 C19 H19B . . 109.0 ?
    H19A C19 H19B . . 107.8 ?
    C21 C20 C25 . . 117.7(3) ?
    C21 C20 C19 . . 121.0(3) ?
    C25 C20 C19 . . 121.3(3) ?
    C20 C21 C22 . . 120.3(3) ?
    C20 C21 H21 . . 119.8 ?
    C22 C21 H21 . . 119.8 ?
    C23 C22 C21 . . 122.0(4) ?
    C23 C22 H22 . . 119.0 ?
    C21 C22 H22 . . 119.0 ?
    C24 C23 C22 . . 117.1(4) ?
    C24 C23 C26 . . 121.1(4) ?
    C22 C23 C26 . . 121.8(4) ?
    C23 C24 C25 . . 122.1(4) ?
    C23 C24 H24 . . 119.0 ?
    C25 C24 H24 . . 119.0 ?
    C24 C25 C20 . . 120.7(4) ?
    C24 C25 H25 . . 119.6 ?
    C20 C25 H25 . . 119.6 ?
    C23 C26 H26A . . 109.5 ?
    C23 C26 H26B . . 109.5 ?
    H26A C26 H26B . . 109.5 ?
    C23 C26 H26C . . 109.5 ?
    H26A C26 H26C . . 109.5 ?
    H26B C26 H26C . . 109.5 ?
loop_
    _geom_torsion_atom_site_label_1
    _geom_torsion_atom_site_label_2
    _geom_torsion_atom_site_label_3
    _geom_torsion_atom_site_label_4
    _geom_torsion_site_symmetry_1
    _geom_torsion_site_symmetry_2
    _geom_torsion_site_symmetry_3
    _geom_torsion_site_symmetry_4
    _geom_torsion
    _geom_torsion_publ_flag
    C5 N1 C1 C2 . . . . 0.3(4) ?
    C6 N1 C1 C2 . . . . 178.3(3) ?
    N1 C1 C2 C3 . . . . 0.8(4) ?
    C1 C2 C3 N2 . . . . 178.6(3) ?
    C1 C2 C3 C4 . . . . -1.8(4) ?
    N2 C3 C4 C5 . . . . -178.6(3) ?
    C2 C3 C4 C5 . . . . 1.8(4) ?
    C1 N1 C5 C4 . . . . -0.3(4) ?
    C6 N1 C5 C4 . . . . -178.2(3) ?
    C3 C4 C5 N1 . . . . -0.8(5) ?
    C5 N1 C6 C7 . . . . 103.4(3) ?
    C1 N1 C6 C7 . . . . -74.6(3) ?
    N1 C6 C7 C8 . . . . 122.9(3) ?
    N1 C6 C7 C12 . . . . -57.6(4) ?
    C12 C7 C8 C9 . . . . -1.5(5) ?
    C6 C7 C8 C9 . . . . 178.0(3) ?
    C7 C8 C9 C10 . . . . 0.2(6) ?
    C8 C9 C10 C11 . . . . 0.4(6) ?
    C8 C9 C10 C13 . . . . -177.7(4) ?
    C9 C10 C11 C12 . . . . 0.2(5) ?
    C13 C10 C11 C12 . . . . 178.4(4) ?
    C10 C11 C12 C7 . . . . -1.6(5) ?
    C8 C7 C12 C11 . . . . 2.2(5) ?
    C6 C7 C12 C11 . . . . -177.3(3) ?
    C18 N3 C14 C15 . . . . 0.1(4) ?
    C19 N3 C14 C15 . . . . -177.5(3) ?
    N3 C14 C15 C16 . . . . -0.9(5) ?
    C14 C15 C16 N4 . . . . -178.7(3) ?
    C14 C15 C16 C17 . . . . 0.7(4) ?
    N4 C16 C17 C18 . . . . 179.6(3) ?
    C15 C16 C17 C18 . . . . 0.2(4) ?
    C14 N3 C18 C17 . . . . 0.9(4) ?
    C19 N3 C18 C17 . . . . 178.4(3) ?
    C16 C17 C18 N3 . . . . -1.0(5) ?
    C18 N3 C19 C20 . . . . 123.3(3) ?
    C14 N3 C19 C20 . . . . -59.2(4) ?
    N3 C19 C20 C21 . . . . 113.3(3) ?
    N3 C19 C20 C25 . . . . -66.9(4) ?
    C25 C20 C21 C22 . . . . -1.1(5) ?
    C19 C20 C21 C22 . . . . 178.8(3) ?
    C20 C21 C22 C23 . . . . 0.1(5) ?
    C21 C22 C23 C24 . . . . 1.2(5) ?
    C21 C22 C23 C26 . . . . -178.6(3) ?
    C22 C23 C24 C25 . . . . -1.5(6) ?
    C26 C23 C24 C25 . . . . 178.3(4) ?
    C23 C24 C25 C20 . . . . 0.5(7) ?
    C21 C20 C25 C24 . . . . 0.8(6) ?
    C19 C20 C25 C24 . . . . -179.1(4) ?
loop_
    _geom_hbond_atom_site_label_D
    _geom_hbond_atom_site_label_H
    _geom_hbond_atom_site_label_A
    _geom_hbond_site_symmetry_A
    _geom_hbond_distance_DH
    _geom_hbond_distance_HA
    _geom_hbond_distance_DA
    _geom_hbond_angle_DHA
    N2 H1N2 Br2 . 0.80(3) 2.58(3) 3.367(4) 169(3)
    N4 H1N4 Br2 . 0.87(3) 2.52(4) 3.375(3) 166(3)
    N4 H2N4 Br1 . 0.80(3) 2.57(3) 3.363(3) 169(3)
    N2 H2N2 Br1 5_656 0.79(3) 2.65(3) 3.410(4) 161(3)
    C6 H6B Br1 4_556 0.97 2.87 3.745(3) 151
    C14 H14 Br1 5_556 0.93 2.86 3.602(3) 138
    C18 H18 Br2 6_555 0.93 2.74 3.656(3) 169
_shelx_hkl_file
;
  -1   0   0    0.52    0.04
  -1   0   0    0.40    0.03
  -1   0   0    0.38    0.03
  -1   0   0    0.40    0.03
  -2   0   0  173.15    8.52
  -2   0   0  173.96    8.76
  -2   0   0  172.27    8.97
  -2   0   0  166.67    8.40
  -3   0   0    0.20    0.06
  -3   0   0    0.18    0.06
  -3   0   0    0.10    0.05
  -3   0   0    0.24    0.06
  -4   0   0  110.48    5.46
  -4   0   0  109.84    5.61
  -4   0   0  106.78    5.38
  -4   0   0  111.63    5.75
  -5   0   0   -0.04    0.08
  -5   0   0    0.13    0.11
  -5   0   0    0.09    0.10
  -5   0   0   -0.03    0.09
  -6   0   0   70.40    3.57
  -6   0   0   66.26    3.35
  -6   0   0   66.99    3.48
  -6   0   0   67.48    3.40
   7   0   0   -0.06    0.14
  -7   0   0   -0.11    0.15
  -7   0   0   -0.21    0.16
  -7   0   0   -0.18    0.16
  -8   0   0    2.62    0.26
  -8   0   0    2.37    0.23
   8   0   0    2.88    0.25
  -8   0   0    2.93    0.27
   9   0   0   -0.14    0.17
  -9   0   0    0.06    0.22
  -9   0   0    0.02    0.24
  -9   0   0   -0.01    0.20
  10   0   0   15.99    0.92
 -10   0   0   16.97    0.94
 -11   0   0    0.40    0.30
  11   0   0   -0.14    0.29
 -12   0   0    0.86    0.39
  12   0   0    1.49    0.35
  13   0   0    0.31    0.36
 -13   0   0   -0.61    0.36
  -1   1   0    0.06    0.02
  -1  -1   0    0.14    0.03
  -1  -1   0    0.14    0.02
  -1  -1   0    0.08    0.03
  -1   1   0    0.02    0.02
  -1   1   0    0.01    0.02
   1   1   0    0.06    0.02
  -1   1   0    0.16    0.03
  -2   1   0    1.19    0.08
  -2   1   0    1.24    0.09
   2   1   0    1.36    0.09
  -2  -1   0    1.24    0.10
  -2   1   0    1.23    0.09
  -2  -1   0    1.22    0.09
  -2   1   0    1.44    0.10
  -2  -1   0    1.31    0.09
   3   1   0    0.07    0.06
  -3   1   0   -0.03    0.05
  -3  -1   0    0.02    0.06
  -3  -1   0    0.14    0.07
  -3  -1   0    0.05    0.05
  -3   1   0    0.12    0.06
  -3   1   0    0.07    0.05
  -3   1   0    0.07    0.07
  -4   1   0   49.51    2.49
  -4  -1   0   53.20    2.63
  -4  -1   0   49.78    2.50
  -4   1   0   47.95    2.46
  -4  -1   0   47.56    2.46
  -4   1   0   50.73    2.56
   4   1   0   48.87    2.56
  -4   1   0   51.26    2.63
  -5   1   0    0.12    0.10
  -5   1   0    0.14    0.10
  -5   1   0    0.01    0.08
  -5  -1   0    0.06    0.11
  -5   1   0    0.00    0.09
  -5  -1   0    0.35    0.11
  -5  -1   0    0.00    0.10
   5   1   0    0.01    0.09
  -6   1   0    3.66    0.29
  -6   1   0    3.43    0.24
   6   1   0    3.55    0.26
  -6  -1   0    3.85    0.27
  -6   1   0    3.66    0.27
  -6  -1   0    3.52    0.28
  -6  -1   0    3.96    0.28
  -6   1   0    3.58    0.25
  -7   1   0   -0.06    0.15
   7   1   0    0.09    0.15
  -7  -1   0   -0.06    0.13
  -7   1   0    0.09    0.14
  -7   1   0    0.19    0.17
  -7  -1   0   -0.09    0.15
  -7  -1   0    0.11    0.15
  -7   1   0   -0.24    0.12
  -8   1   0    4.17    0.32
  -8  -1   0    4.78    0.36
  -8   1   0    4.13    0.31
  -8  -1   0    4.05    0.33
  -8   1   0    4.71    0.35
  -8   1   0    4.67    0.34
   8   1   0    3.88    0.31
  -8  -1   0    3.65    0.31
   9   1   0   -0.04    0.19
  -9   1   0   -0.22    0.17
   9  -1   0    0.06    0.18
   9   1   0   -0.28    0.22
  -9   1   0    0.17    0.21
  -9  -1   0   -0.08    0.24
  -9  -1   0   -0.33    0.20
  -9   1   0    0.25    0.22
 -10   1   0    1.14    0.27
 -10  -1   0    0.61    0.28
  10   1   0    0.88    0.28
 -10   1   0    0.81    0.25
  10  -1   0    1.26    0.25
  11   1   0    0.03    0.29
 -11   1   0    0.22    0.30
 -11  -1   0   -0.05    0.33
  11  -1   0   -0.29    0.24
  12   1   0    1.98    0.34
 -12  -1   0    2.02    0.40
 -12   1   0    2.84    0.42
  12  -1   0    2.93    0.39
  13   1   0    0.31    0.38
 -13  -1   0   -0.22    0.39
   0  -2   0   33.74    1.80
   0  -2   0   32.33    1.71
   0   2   0   35.27    1.76
   0   2   0   36.29    1.69
   1   2   0    0.08    0.03
   1   2   0    0.03    0.03
  -1  -2   0    0.07    0.03
  -1   2   0    0.01    0.03
   1  -2   0    0.03    0.02
  -1  -2   0    0.06    0.04
   1  -2   0    0.03    0.03
  -1   2   0    0.09    0.02
   2   2   0    7.36    0.37
   2   2   0    7.04    0.36
  -2  -2   0    6.81    0.37
  -2   2   0    6.63    0.37
  -2   2   0    6.77    0.35
  -2   2   0    7.01    0.39
  -2  -2   0    7.54    0.38
  -2   2   0    6.92    0.36
  -3  -2   0    0.06    0.06
  -3   2   0    0.03    0.07
   3   2   0    0.01    0.06
  -3  -2   0    0.26    0.07
  -3   2   0    0.10    0.05
  -3   2   0    0.01    0.05
  -3   2   0    0.14    0.06
  -3  -2   0    0.13    0.06
   4   2   0   19.26    0.99
  -4   2   0   18.39    0.99
  -4   2   0   19.48    0.96
  -4   2   0   18.36    0.94
  -4  -2   0   18.50    0.97
  -4   2   0   19.11    1.02
  -4  -2   0   17.69    0.95
  -4  -2   0   20.27    1.01
  -5  -2   0   -0.01    0.11
  -5   2   0   -0.10    0.09
  -5   2   0   -0.02    0.10
  -5  -2   0    0.29    0.13
  -5   2   0    0.02    0.09
  -5   2   0    0.20    0.12
  -5  -2   0    0.02    0.10
   5   2   0   -0.12    0.09
  -6  -2   0    7.03    0.41
  -6  -2   0    6.25    0.39
   6   2   0    6.63    0.38
  -6   2   0    6.52    0.41
  -6   2   0    6.53    0.39
  -6   2   0    6.26    0.37
  -6   2   0    6.03    0.37
  -6  -2   0    5.99    0.37
  -7   2   0   -0.09    0.16
  -7   2   0    0.04    0.13
  -7  -2   0   -0.21    0.17
  -7   2   0    0.02    0.12
  -7   2   0    0.13    0.16
  -7  -2   0    0.14    0.15
   7   2   0   -0.04    0.13
  -8  -2   0    1.80    0.22
  -8   2   0    2.24    0.25
  -8   2   0    1.47    0.20
  -8   2   0    1.58    0.21
   8   2   0    2.04    0.22
  -8  -2   0    1.44    0.25
   8   2   0    1.71    0.22
  -8   2   0    1.77    0.22
   9   2   0    0.15    0.19
  -9   2   0   -0.18    0.23
   9   2   0    0.11    0.23
  -9  -2   0   -0.19    0.24
  -9   2   0   -0.17    0.16
  -9   2   0   -0.12    0.20
  -9   2   0   -0.10    0.21
  10  -2   0    0.20    0.21
 -10   2   0    0.35    0.25
  10   2   0   -0.03    0.27
 -10  -2   0   -0.39    0.27
 -10   2   0    0.14    0.25
 -10   2   0    0.06    0.22
 -11  -2   0   -0.06    0.31
  11   2   0   -0.28    0.26
 -11   2   0    0.24    0.29
 -12  -2   0   -0.44    0.37
  12   2   0    0.21    0.33
  12  -2   0    0.34    0.32
  13   2   0    0.08    0.33
 -13  -2   0   -0.36    0.38
   0   3   0    1.10    0.07
   0   3   0    1.29    0.09
   0  -3   0    1.30    0.09
  -1   3   0    0.24    0.04
   1   3   0    0.47    0.05
   1  -3   0    0.32    0.06
  -1  -3   0    0.48    0.05
   1  -3   0    0.25    0.04
   1   3   0    0.43    0.05
  -1  -3   0    0.40    0.06
  -1   3   0    0.27    0.03
   2   3   0  229.01   11.45
   2  -3   0  236.48   11.61
  -2  -3   0  241.98   12.23
  -2  -3   0  236.29   11.61
   2   3   0  238.84   11.95
  -2   3   0  235.74   12.23
  -2   3   0  227.45   11.45
  -2   3   0  225.37   11.94
   3   3   0    0.22    0.07
  -3   3   0    0.11    0.05
  -3   3   0    0.18    0.06
   3   3   0    0.05    0.07
   3  -3   0    0.07    0.06
  -3   3   0    0.13    0.08
  -3  -3   0    0.55    0.09
  -3  -3   0    0.18    0.07
   4   3   0  143.45    7.46
  -4   3   0  147.99    7.78
  -4   3   0  160.50    7.56
  -4  -3   0  162.53    7.96
  -4   3   0  151.04    7.96
  -4   3   0  148.08    7.45
  -4  -3   0  150.88    7.57
   4   3   0  151.85    7.78
  -5   3   0   -0.01    0.12
  -5   3   0   -0.10    0.10
  -5  -3   0    0.14    0.12
  -5   3   0   -0.03    0.09
   5   3   0   -0.02    0.11
   5   3   0    0.09    0.10
  -5  -3   0   -0.09    0.10
  -5   3   0   -0.05    0.09
  -6   3   0   25.02    1.25
  -6   3   0   25.65    1.33
  -6   3   0   24.22    1.28
   6   3   0   22.46    1.24
   6   3   0   24.72    1.28
  -6  -3   0   26.78    1.32
  -6  -3   0   23.40    1.26
  -6   3   0   23.52    1.23
  -7   3   0   -0.04    0.14
   7   3   0    0.12    0.14
  -7  -3   0    0.01    0.18
  -7   3   0    0.05    0.12
  -7   3   0    0.13    0.14
  -7  -3   0   -0.07    0.15
   7   3   0    0.28    0.18
  -7   3   0    0.25    0.19
  -8   3   0   24.16    1.31
  -8   3   0   26.61    1.36
   8   3   0   23.39    1.28
   8   3   0   24.99    1.31
  -8  -3   0   23.79    1.31
  -8   3   0   26.44    1.29
  -8   3   0   23.65    1.26
  -9   3   0   -0.40    0.24
  -9   3   0   -0.08    0.20
  -9  -3   0    0.13    0.25
  -9   3   0    0.21    0.21
   9   3   0   -0.59    0.23
  -9   3   0    0.30    0.18
 -10   3   0    0.69    0.25
  10   3   0    1.13    0.26
 -10   3   0    1.09    0.24
 -10   3   0    0.62    0.21
 -10   3   0    0.79    0.27
 -10  -3   0    0.40    0.30
 -11   3   0   -0.15    0.25
  11   3   0   -0.02    0.30
 -11   3   0   -0.42    0.27
 -11  -3   0   -0.52    0.32
  12   3   0    0.27    0.30
 -12  -3   0    0.00    0.35
 -13  -3   0   -0.08    0.40
  13   3   0    0.65    0.39
   0   4   0  208.90   10.43
   0   4   0  210.29    9.99
   0  -4   0  195.05   10.13
   0  -4   0  201.97   10.67
   1  -4   0    0.37    0.04
  -1  -4   0    0.36    0.07
  -1  -4   0    0.50    0.06
   1   4   0    0.52    0.06
   1  -4   0    0.30    0.07
   1   4   0    0.30    0.06
  -1   4   0    0.30    0.04
  -1   4   0    0.24    0.06
   2   4   0    8.41    0.43
   2  -4   0    8.03    0.45
  -2  -4   0    8.34    0.44
   2  -4   0    7.86    0.41
  -2   4   0    7.81    0.41
  -2  -4   0    8.11    0.44
   2   4   0    8.11    0.42
  -3   4   0   -0.07    0.05
   3  -4   0   -0.01    0.06
  -3  -4   0    0.11    0.07
  -3  -4   0    0.16    0.09
  -3   4   0   -0.01    0.09
  -3   4   0    0.03    0.06
   3   4   0   -0.09    0.07
   3   4   0    0.06    0.08
   4   4   0   53.31    2.75
  -4  -4   0   53.75    2.68
   4   4   0   53.31    2.65
  -4   4   0   53.27    2.63
   4  -4   0   54.02    2.67
  -4   4   0   52.45    2.75
  -4   4   0   54.30    2.82
   5   4   0    0.12    0.12
  -5  -4   0    0.03    0.14
  -5   4   0   -0.10    0.13
  -5   4   0    0.01    0.11
   5   4   0    0.59    0.12
  -5  -4   0    0.07    0.10
  -5   4   0    0.01    0.09
  -6   4   0   46.04    2.30
  -6   4   0   48.68    2.33
  -6  -4   0   45.28    2.35
   6   4   0   47.45    2.40
  -6   4   0   46.13    2.46
  -6   4   0   44.52    2.40
   7   4   0   -0.10    0.15
  -7   4   0    0.02    0.13
  -7  -4   0    0.27    0.19
  -7  -4   0   -0.19    0.14
  -7   4   0   -0.17    0.14
  -7   4   0   -0.14    0.19
  -7   4   0    0.05    0.14
   7   4   0    0.11    0.17
  -8   4   0   13.67    0.80
  -8   4   0   15.19    0.78
   8   4   0   14.57    0.80
  -8   4   0   14.30    0.77
   8   4   0   14.17    0.79
  -8  -4   0   15.04    0.82
  -8   4   0   14.02    0.84
  -9   4   0   -0.51    0.25
  -9   4   0    0.19    0.19
  -9  -4   0   -0.10    0.25
  -9   4   0   -0.14    0.18
  -9   4   0   -0.15    0.20
   9   4   0    0.44    0.25
  10   4   0    4.59    0.39
 -10   4   0    4.64    0.38
 -10  -4   0    4.37    0.43
 -10   4   0    4.27    0.38
 -10   4   0    5.26    0.40
 -11   4   0   -0.27    0.25
  11   4   0   -0.14    0.31
 -11   4   0    0.15    0.23
 -11  -4   0   -0.30    0.34
 -12  -4   0    1.06    0.39
  12   4   0    1.33    0.33
  13   4   0   -0.51    0.33
 -13  -4   0   -0.33    0.40
   0   5   0    0.08    0.04
   0  -5   0    0.10    0.07
   0  -5   0    0.17    0.06
   0   5   0    0.04    0.05
   1  -5   0    0.00    0.07
  -1   5   0    0.02    0.06
  -1  -5   0    0.01    0.06
  -1  -5   0    0.02    0.07
  -1   5   0    0.09    0.04
   1  -5   0    0.11    0.05
   1   5   0   -0.02    0.06
   1   5   0    0.03    0.06
  -2   5   0   51.51    2.56
  -2   5   0   50.95    2.68
   2   5   0   53.51    2.58
  -2  -5   0   50.92    2.61
   2   5   0   54.30    2.68
   2  -5   0   51.70    2.60
  -2  -5   0   53.38    2.74
   2  -5   0   51.58    2.75
   3   5   0    0.05    0.09
  -3   5   0    0.02    0.05
  -3  -5   0    0.18    0.07
   3   5   0    0.02    0.08
   3  -5   0    0.26    0.06
  -3  -5   0    0.06    0.09
   3  -5   0   -0.07    0.09
  -3   5   0    0.01    0.07
   4   5   0   18.00    0.97
  -4  -5   0   20.34    1.00
  -4   5   0   17.83    0.98
   4   5   0   18.41    0.95
  -4   5   0   18.13    0.92
   4  -5   0   18.61    0.94
  -4  -5   0   18.22    0.96
   5  -5   0   -0.02    0.09
   5   5   0   -0.13    0.11
  -5  -5   0    0.03    0.11
   5   5   0    0.00    0.13
  -5   5   0    0.08    0.09
  -5   5   0   -0.04    0.14
  -5   5   0    0.11    0.10
  -5  -5   0    0.09    0.15
  -6  -5   0    5.72    0.40
   6   5   0    6.04    0.39
  -6  -5   0    7.23    0.40
   6  -5   0    6.51    0.37
  -6   5   0    6.45    0.40
  -6   5   0    6.51    0.36
   6   5   0    6.35    0.39
  -6   5   0    6.29    0.43
   7   5   0    0.14    0.16
  -7   5   0   -0.21    0.15
  -7   5   0   -0.20    0.19
   7  -5   0   -0.13    0.13
   7   5   0    0.06    0.18
  -7  -5   0   -0.08    0.18
  -7   5   0    0.08    0.13
  -7  -5   0   -0.09    0.15
   8  -5   0    1.37    0.20
   8   5   0    0.98    0.22
  -8   5   0    1.58    0.19
  -8   5   0    1.60    0.25
  -8  -5   0    1.75    0.25
  -8   5   0    1.57    0.21
   9   5   0   -0.38    0.25
  -9   5   0   -0.21    0.18
   9  -5   0    0.09    0.21
  -9  -5   0   -0.31    0.27
  -9   5   0   -0.06    0.20
  10  -5   0    3.06    0.38
 -10   5   0    4.02    0.34
  10   5   0    3.69    0.39
 -10   5   0    4.41    0.34
 -10  -5   0    4.28    0.38
 -11   5   0    0.06    0.24
  11  -5   0   -0.12    0.32
 -11  -5   0    0.41    0.35
  11   5   0    0.26    0.28
  12   5   0    0.01    0.31
 -12  -5   0   -0.80    0.37
  13   5   0   -0.24    0.38
 -13  -5   0    0.17    0.42
   0  -6   0  404.72   20.17
   0  -6   0  411.43   21.25
   0   6   0  410.02   19.89
   0   6   0  399.73   20.75
   1  -6   0    0.09    0.06
  -1   6   0    0.05    0.07
  -1   6   0    0.03    0.05
  -1  -6   0    0.25    0.08
   1  -6   0    0.01    0.07
  -1  -6   0    0.13    0.08
   1   6   0    0.19    0.07
   1   6   0    0.20    0.06
   2   6   0  119.40    6.00
  -2   6   0  120.22    6.26
  -2  -6   0  125.96    6.40
   2   6   0  125.43    6.26
   2  -6   0  118.65    6.07
  -2  -6   0  123.07    6.09
  -2   6   0  124.36    5.99
   2  -6   0  120.99    6.41
  -3   6   0    0.08    0.06
   3  -6   0    0.04    0.06
   3   6   0   -0.06    0.09
  -3   6   0    0.03    0.08
   3  -6   0    0.15    0.11
  -3  -6   0    0.02    0.08
  -3  -6   0   -0.20    0.11
  -4   6   0   38.05    1.91
   4   6   0   37.35    1.93
  -4   6   0   36.85    2.00
   4  -6   0   38.09    1.93
   4   6   0   39.25    2.00
  -4  -6   0   42.40    2.04
  -4  -6   0   38.41    1.95
   5  -6   0    0.01    0.10
   5   6   0    0.15    0.12
  -5   6   0    0.06    0.11
  -5  -6   0    0.12    0.14
  -5   6   0   -0.10    0.09
   5   6   0   -0.31    0.12
  -5  -6   0   -0.09    0.11
   5  -6   0   -0.02    0.13
   6   6   0   42.42    2.16
   6   6   0   43.72    2.23
  -6   6   0   42.66    2.24
   6  -6   0   42.39    2.17
  -6   6   0   44.12    2.14
  -6  -6   0   43.23    2.19
  -7  -6   0   -0.27    0.21
   7  -6   0   -0.01    0.19
   7   6   0   -0.14    0.16
  -7   6   0   -0.25    0.13
   7  -6   0   -0.01    0.14
  -7   6   0    0.25    0.15
   7   6   0   -0.07    0.20
  -8  -6   0    0.11    0.25
  -8   6   0   -0.13    0.17
   8  -6   0    0.12    0.22
  -8   6   0    0.19    0.17
   8   6   0    0.72    0.25
   8  -6   0    0.26    0.18
  -9  -6   0    0.15    0.28
  -9   6   0    0.09    0.18
   9  -6   0   -0.14    0.24
  -9   6   0   -0.06    0.20
   9   6   0   -0.08    0.26
 -10   6   0    4.36    0.34
 -10  -6   0    4.06    0.43
  10   6   0    4.19    0.37
  10  -6   0    3.18    0.40
  11   6   0    0.05    0.28
  11  -6   0   -0.16    0.32
 -11   6   0   -0.14    0.25
 -11  -6   0   -0.68    0.34
 -12   6   0    0.56    0.28
 -12  -6   0    0.22    0.39
  12   6   0   -0.29    0.36
  13   6   0   -0.37    0.39
 -13  -6   0   -0.72    0.43
   0   7   0    0.00    0.06
   0   7   0    0.16    0.08
   0  -7   0   -0.05    0.09
   0  -7   0   -0.03    0.08
  -1  -7   0    0.13    0.10
   1  -7   0    0.15    0.07
   1   7   0    0.20    0.08
  -1  -7   0    0.13    0.09
   1  -7   0    0.06    0.10
  -1   7   0    0.11    0.08
  -1   7   0    0.02    0.06
   1   7   0    0.09    0.07
  -2  -7   0   10.62    0.58
   2  -7   0   10.31    0.58
   2   7   0   12.04    0.57
  -2   7   0    9.34    0.56
  -2  -7   0   10.80    0.56
   2  -7   0   10.01    0.53
   2   7   0    9.73    0.54
  -2   7   0   10.18    0.52
   3   7   0    0.28    0.11
  -3  -7   0    0.20    0.11
  -3  -7   0    0.05    0.09
   3   7   0    0.00    0.11
  -3   7   0    0.20    0.09
   3  -7   0   -0.07    0.07
   3  -7   0   -0.16    0.13
  -3   7   0   -0.09    0.06
  -4   7   0    6.30    0.33
   4   7   0    6.59    0.37
  -4  -7   0    6.18    0.37
   4  -7   0    6.04    0.34
   4   7   0    6.10    0.36
  -4   7   0    5.71    0.36
   4  -7   0    5.17    0.39
  -4  -7   0    6.40    0.37
   5  -7   0    0.01    0.15
  -5   7   0   -0.02    0.12
   5   7   0   -0.28    0.14
  -5   7   0   -0.05    0.09
   5   7   0    0.17    0.13
   5  -7   0    0.11    0.10
  -5  -7   0    0.06    0.13
  -5  -7   0   -0.09    0.14
  -6   7   0    0.57    0.12
   6   7   0    0.73    0.17
   6  -7   0    0.63    0.13
  -6   7   0    0.79    0.17
  -6  -7   0    0.59    0.15
  -6  -7   0    0.54    0.18
   6  -7   0    0.55    0.19
   6   7   0    0.63    0.17
   7   7   0    0.11    0.18
  -7  -7   0   -0.10    0.22
  -7   7   0    0.01    0.13
   7   7   0   -0.15    0.18
  -7   7   0   -0.07    0.18
   7  -7   0    0.07    0.21
   7  -7   0   -0.04    0.15
  -8   7   0    6.48    0.46
  -8  -7   0    7.29    0.51
   8   7   0    6.92    0.47
   8  -7   0    6.15    0.50
   8  -7   0    7.47    0.44
  -8   7   0    7.16    0.43
   9  -7   0    0.11    0.25
  -9   7   0   -0.20    0.21
  -9  -7   0   -0.36    0.25
   9   7   0    0.04    0.26
 -10  -7   0    2.00    0.37
  10   7   0    2.43    0.32
  10  -7   0    1.87    0.34
 -10   7   0    2.85    0.30
  11  -7   0   -0.09    0.34
  11   7   0    0.09    0.33
 -11  -7   0   -0.44    0.31
 -11   7   0   -0.02    0.22
  12   7   0    0.37    0.34
 -12   7   0    0.54    0.29
 -12  -7   0   -0.25    0.41
 -13  -7   0   -0.13    0.45
  13   7   0    0.50    0.42
   0  -8   0    8.71    0.46
   0  -8   0    9.05    0.49
   0   8   0    8.37    0.45
   0   8   0    8.27    0.47
   1  -8   0    0.04    0.08
  -1   8   0   -0.17    0.10
   1   8   0    0.11    0.09
   1  -8   0    0.05    0.11
  -1   8   0   -0.02    0.07
  -1  -8   0   -0.06    0.10
  -1  -8   0   -0.02    0.11
   1   8   0   -0.12    0.09
  -2   8   0   99.76    5.22
  -2  -8   0  104.35    5.34
  -2  -8   0  103.57    5.08
   2   8   0   98.91    5.00
   2   8   0  102.33    5.22
  -2   8   0  101.55    4.99
   2  -8   0  103.76    5.35
   2  -8   0   99.81    5.06
  -3  -8   0   -0.12    0.10
   3   8   0   -0.05    0.10
  -3  -8   0   -0.07    0.12
   3  -8   0    0.08    0.13
  -3   8   0   -0.06    0.12
   3  -8   0   -0.05    0.08
   3   8   0   -0.01    0.11
  -3   8   0   -0.05    0.07
  -4   8   0    0.63    0.13
  -4   8   0    0.54    0.09
   4  -8   0    0.64    0.10
   4  -8   0    0.43    0.17
   4   8   0    0.73    0.14
   4   8   0    0.74    0.16
  -4  -8   0    0.54    0.12
  -4  -8   0    0.40    0.17
  -5  -8   0    0.07    0.13
   5  -8   0   -0.18    0.11
   5   8   0   -0.14    0.15
  -5   8   0    0.10    0.10
   5  -8   0   -0.04    0.16
  -5   8   0   -0.19    0.12
   5   8   0    0.05    0.14
  -5  -8   0    0.02    0.18
   6   8   0   10.76    0.59
   6  -8   0    8.99    0.63
  -6  -8   0   10.45    0.62
   6  -8   0   10.81    0.56
  -6   8   0    9.46    0.59
   6   8   0   10.94    0.59
  -6   8   0   11.08    0.55
  -7   8   0   -0.08    0.13
   7   8   0   -0.01    0.22
   7  -8   0    0.02    0.21
   7  -8   0   -0.18    0.15
  -7  -8   0   -0.21    0.20
  -7   8   0    0.13    0.17
  -8   8   0    4.42    0.36
  -8  -8   0    4.76    0.40
   8   8   0    4.17    0.35
   8  -8   0    3.72    0.38
   9   8   0   -0.17    0.27
  -9  -8   0   -0.54    0.29
  -9   8   0   -0.16    0.22
   9  -8   0    0.17    0.27
 -10  -8   0    0.69    0.35
 -10   8   0    0.57    0.26
  10  -8   0    0.36    0.33
  10   8   0    0.51    0.31
  11  -8   0   -0.25    0.35
 -11  -8   0   -0.55    0.37
 -11   8   0    0.03    0.27
  11   8   0   -0.16    0.34
 -12   8   0    2.52    0.35
 -12  -8   0    1.94    0.45
  12   8   0    2.49    0.44
  12  -8   0    1.96    0.43
   0  -9   0   -0.07    0.11
   0   9   0    0.13    0.10
   0  -9   0    0.08    0.10
   0   9   0    0.00    0.08
  -1  -9   0    0.10    0.12
  -1   9   0    0.07    0.07
   1   9   0    0.05    0.11
   1   9   0   -0.11    0.10
   1  -9   0    0.02    0.10
   1  -9   0    0.03    0.13
  -1   9   0    0.05    0.10
  -1  -9   0   -0.01    0.13
   2   9   0   61.13    3.21
  -2   9   0   63.04    3.22
  -2   9   0   60.31    3.07
   2   9   0   60.26    3.08
  -2  -9   0   63.97    3.13
  -2  -9   0   65.36    3.29
   2  -9   0   63.99    3.30
   2  -9   0   61.25    3.11
  -3   9   0    0.03    0.07
  -3  -9   0    0.11    0.12
   3  -9   0    0.06    0.09
   3   9   0    0.00    0.13
   3  -9   0   -0.10    0.15
  -3  -9   0    0.13    0.15
   3   9   0    0.18    0.12
  -3   9   0   -0.11    0.13
  -4  -9   0   35.53    1.80
  -4  -9   0   38.23    1.87
   4   9   0   34.07    1.77
  -4   9   0   34.27    1.74
   4  -9   0   34.42    1.89
  -4   9   0   33.81    1.84
   4   9   0   36.72    1.84
   4  -9   0   34.80    1.77
  -5   9   0   -0.18    0.16
  -5   9   0   -0.16    0.10
   5  -9   0   -0.02    0.19
  -5  -9   0    0.00    0.19
   5  -9   0    0.07    0.12
   5   9   0    0.23    0.15
   5   9   0   -0.30    0.17
  -5  -9   0   -0.06    0.13
  -6   9   0   16.38    0.92
   6   9   0   16.45    0.90
   6  -9   0   16.81    0.87
  -6  -9   0   16.88    0.93
  -6   9   0   16.86    0.86
   6   9   0   18.32    0.92
   6  -9   0   15.81    0.97
   7  -9   0   -0.07    0.25
  -7   9   0   -0.16    0.20
  -7  -9   0    0.15    0.24
   7   9   0    0.12    0.23
  -8  -9   0   10.41    0.65
  -8   9   0    9.74    0.59
   8  -9   0    9.68    0.68
   8   9   0    9.49    0.60
   9  -9   0   -0.07    0.30
  -9  -9   0   -0.19    0.31
  -9   9   0   -0.01    0.20
   9   9   0   -0.40    0.28
  10   9   0   -0.20    0.28
  10  -9   0    0.35    0.32
 -10  -9   0   -0.35    0.34
 -10   9   0    0.03    0.26
  11  -9   0   -0.12    0.36
  11   9   0    0.02    0.36
 -11   9   0   -0.08    0.28
 -11  -9   0   -0.59    0.38
 -12   9   0   -0.17    0.30
  12   9   0   -0.24    0.34
 -12  -9   0    0.11    0.43
  12  -9   0    0.05    0.43
   0  10   0   49.53    2.69
   0 -10   0   54.17    2.61
   0  10   0   49.93    2.57
   0 -10   0   54.47    2.75
   1  10   0    0.15    0.11
   1  10   0   -0.16    0.12
  -1 -10   0   -0.06    0.15
   1 -10   0    0.12    0.12
  -1  10   0    0.08    0.09
  -1 -10   0    0.04    0.14
   1 -10   0    0.08    0.15
  -1  10   0    0.10    0.12
  -2  10   0    4.92    0.28
   2 -10   0    5.18    0.34
   2 -10   0    5.05    0.30
  -2 -10   0    5.20    0.34
   2  10   0    4.74    0.31
  -2  10   0    4.37    0.32
  -2 -10   0    4.98    0.34
   2  10   0    5.01    0.33
  -3  10   0    0.02    0.14
   3  10   0   -0.14    0.13
  -3 -10   0    0.04    0.16
  -3  10   0   -0.06    0.08
   3  10   0    0.02    0.13
   3 -10   0    0.15    0.17
  -3 -10   0   -0.19    0.13
   3 -10   0    0.33    0.11
  -4 -10   0   22.04    1.17
  -4 -10   0   24.84    1.20
   4  10   0   21.41    1.14
   4 -10   0   21.67    1.22
   4 -10   0   22.25    1.13
   4  10   0   22.89    1.18
  -4  10   0   21.14    1.18
  -4  10   0   21.61    1.11
   5 -10   0   -0.01    0.11
  -5 -10   0    0.14    0.14
   5  10   0   -0.31    0.18
   5 -10   0    0.07    0.21
  -5 -10   0   -0.24    0.20
   5  10   0    0.28    0.17
  -5  10   0    0.02    0.10
  -5  10   0    0.12    0.15
  -6  10   0   11.82    0.69
   6  10   0   12.35    0.68
   6 -10   0   12.14    0.74
  -6 -10   0   12.20    0.70
   7  10   0    0.03    0.24
  -7  10   0   -0.21    0.19
  -7 -10   0   -0.32    0.25
   7 -10   0   -0.07    0.25
   8  10   0    0.51    0.24
  -8  10   0    0.56    0.24
  -8 -10   0    0.09    0.25
   8 -10   0    0.69    0.29
   9  10   0    0.26    0.30
  -9 -10   0   -0.58    0.27
   9 -10   0   -0.03    0.30
  -9  10   0   -0.22    0.24
  10  10   0    3.02    0.41
  10 -10   0    2.70    0.44
 -10  10   0    3.65    0.36
 -10 -10   0    3.03    0.44
 -11  10   0    0.19    0.29
 -11 -10   0   -0.77    0.38
  11 -10   0   -0.35    0.37
  11  10   0   -0.33    0.36
  12 -10   0    0.71    0.42
 -12  10   0    0.42    0.32
 -12 -10   0    0.49    0.39
  12  10   0    0.69    0.42
   0  11   0    0.08    0.10
   0 -11   0   -0.01    0.13
   0 -11   0   -0.23    0.15
   0  11   0    0.08    0.14
  -1 -11   0   -0.03    0.15
   1  11   0   -0.04    0.13
  -1  11   0   -0.06    0.10
  -1  11   0   -0.03    0.12
   1  11   0   -0.06    0.12
   1 -11   0    0.08    0.13
   1 -11   0    0.13    0.16
  -1 -11   0    0.37    0.15
  -2  11   0   11.42    0.66
  -2 -11   0   12.61    0.66
  -2  11   0   11.62    0.61
  -2 -11   0   12.94    0.69
   2 -11   0   12.37    0.63
   2 -11   0   12.14    0.68
   2  11   0   10.60    0.66
   2  11   0   11.20    0.63
   3 -11   0   -0.06    0.19
   3 -11   0    0.05    0.12
   3  11   0   -0.38    0.16
  -3  11   0   -0.11    0.09
  -3 -11   0    0.11    0.14
  -3 -11   0   -0.12    0.17
   3  11   0    0.07    0.16
  -3  11   0    0.01    0.16
  -4 -11   0    8.87    0.54
   4  11   0    9.75    0.54
  -4  11   0    8.58    0.49
   4 -11   0    8.68    0.58
  -4 -11   0   10.25    0.54
  -4  11   0    8.70    0.55
   4  11   0    9.84    0.55
   4 -11   0    9.03    0.50
  -5  11   0   -0.11    0.17
   5  11   0   -0.12    0.18
   5 -11   0   -0.14    0.22
  -5 -11   0    0.07    0.15
  -5 -11   0    0.03    0.22
   5  11   0   -0.32    0.20
  -6  11   0   13.61    0.79
   6  11   0   13.51    0.77
   6 -11   0   13.30    0.82
  -6 -11   0   14.20    0.79
  -7 -11   0   -0.05    0.26
  -7  11   0    0.19    0.20
   7  11   0    0.04    0.25
   7 -11   0    0.37    0.27
  -8 -11   0    0.43    0.31
   8  11   0    1.46    0.28
   8 -11   0    1.01    0.31
  -8  11   0    1.47    0.27
  -9 -11   0   -0.63    0.28
  -9  11   0    0.28    0.24
   9 -11   0   -0.11    0.32
   9  11   0    0.11    0.30
 -10  11   0    0.34    0.29
  10 -11   0    0.98    0.40
 -10 -11   0    0.06    0.38
  10  11   0    0.29    0.31
  11  11   0   -0.24    0.37
 -11 -11   0   -0.34    0.41
 -11  11   0    0.00    0.31
  11 -11   0   -0.48    0.38
  12 -11   0    0.59    0.43
 -12  11   0   -0.56    0.32
 -12 -11   0   -0.59    0.44
  12  11   0    0.33    0.37
   0 -12   0   23.59    1.18
   0  12   0   19.73    1.09
   0 -12   0   23.04    1.11
   0  12   0   19.51    1.15
   1 -12   0    0.06    0.18
   1 -12   0    0.03    0.15
  -1 -12   0    0.04    0.16
  -1 -12   0    0.04    0.17
  -1  12   0   -0.02    0.11
   1  12   0   -0.16    0.15
   1  12   0    0.01    0.13
  -1  12   0   -0.02    0.14
  -2 -12   0   69.00    3.43
   2  12   0   62.32    3.35
  -2 -12   0   69.62    3.27
   2 -12   0   66.93    3.44
   2  12   0   60.50    3.21
  -2  12   0   61.18    3.35
  -2  12   0   60.35    3.19
   2 -12   0   68.74    3.25
  -3 -12   0    0.01    0.16
   3  12   0    0.22    0.17
  -3  12   0   -0.15    0.09
   3 -12   0    0.18    0.14
   3 -12   0    0.03    0.21
  -3 -12   0    0.07    0.19
   3  12   0    0.00    0.16
  -3  12   0    0.02    0.16
  -4  12   0    1.91    0.25
   4  12   0    2.00    0.23
  -4 -12   0    2.90    0.23
   4 -12   0    2.42    0.28
  -4 -12   0    2.04    0.24
   4  12   0    2.31    0.25
   4 -12   0    2.34    0.20
   5  12   0   -0.08    0.19
   5  12   0    0.22    0.19
  -5  12   0   -0.03    0.18
   5 -12   0    0.03    0.25
  -5 -12   0    0.04    0.20
   6 -12   0    0.47    0.27
   6  12   0    0.21    0.22
  -6 -12   0    0.59    0.26
  -6  12   0    0.37    0.20
  -7 -12   0   -0.08    0.28
   7  12   0    0.24    0.23
  -7  12   0    0.14    0.21
   7 -12   0   -0.05    0.28
  -8  12   0    5.35    0.43
  -8 -12   0    5.57    0.45
   8  12   0    6.13    0.48
   8 -12   0    4.80    0.47
   9 -12   0   -0.06    0.33
  -9 -12   0   -0.35    0.35
   9  12   0   -0.01    0.27
  -9  12   0    0.19    0.28
 -10 -12   0    1.21    0.36
  10 -12   0    0.50    0.36
 -10  12   0    0.25    0.30
  10  12   0    0.36    0.35
 -11  12   0    0.21    0.33
  11 -12   0   -0.20    0.40
  11  12   0   -0.27    0.38
 -11 -12   0   -0.43    0.36
 -12  12   0    0.75    0.36
  12 -12   0    0.36    0.44
   0  13   0   -0.16    0.16
   0  13   0   -0.12    0.12
   0 -13   0    0.10    0.21
   0 -13   0    0.15    0.17
  -1 -13   0    0.07    0.20
   1  13   0    0.02    0.17
  -1 -13   0    0.20    0.18
   1 -13   0   -0.27    0.15
  -1  13   0   -0.22    0.11
  -1  13   0    0.04    0.17
   1  13   0    0.04    0.14
   1 -13   0    0.12    0.20
  -2 -13   0    4.93    0.38
   2 -13   0    4.65    0.32
  -2 -13   0    4.91    0.38
  -2  13   0    4.22    0.36
  -2  13   0    4.46    0.28
   2  13   0    4.41    0.32
   2 -13   0    4.19    0.35
   2  13   0    4.22    0.34
   3  13   0   -0.21    0.17
   3 -13   0    0.02    0.15
   3  13   0    0.34    0.17
  -3  13   0   -0.11    0.10
  -3 -13   0   -0.09    0.17
   3 -13   0   -0.07    0.22
  -3  13   0    0.09    0.17
  -3 -13   0   -0.36    0.20
  -4 -13   0    2.76    0.31
  -4  13   0    2.99    0.28
  -4 -13   0    4.32    0.29
   4 -13   0    3.21    0.33
   4  13   0    3.28    0.30
   4  13   0    3.37    0.28
   5  13   0   -0.22    0.23
  -5  13   0    0.23    0.22
  -5 -13   0    0.30    0.25
   5 -13   0   -0.04    0.26
   6 -13   0    0.32    0.29
  -6  13   0    0.24    0.21
  -6 -13   0    0.28    0.27
   6  13   0    0.46    0.23
  -7  13   0   -0.56    0.21
  -7 -13   0   -0.10    0.30
   7 -13   0   -0.04    0.31
   7  13   0    0.15    0.24
  -8  13   0    0.76    0.29
   8 -13   0    0.68    0.33
  -8 -13   0    0.11    0.33
   8  13   0    0.75    0.31
  -9 -13   0   -0.70    0.35
  -9  13   0    0.19    0.30
   9 -13   0   -0.18    0.34
   9  13   0   -0.18    0.28
  10  13   0    0.21    0.32
  10 -13   0    0.07    0.38
 -10  13   0    0.16    0.32
 -10 -13   0    0.77    0.37
  11 -13   0   -0.42    0.40
 -11  13   0    0.44    0.34
 -11 -13   0   -0.28    0.43
  11  13   0    0.11    0.38
   0 -14   0    1.88    0.25
   0 -14   0    2.01    0.22
   0  14   0    1.42    0.21
   0  14   0    1.61    0.18
  -1  14   0    0.07    0.12
  -1 -14   0    0.19    0.20
   1  14   0   -0.05    0.18
  -1 -14   0   -0.12    0.19
   1  14   0   -0.09    0.15
  -1  14   0    0.19    0.20
   1 -14   0    0.18    0.23
   1 -14   0   -0.12    0.18
   2 -14   0   42.14    1.98
   2 -14   0   41.44    2.11
  -2 -14   0   42.56    2.00
  -2  14   0   35.84    1.94
  -2  14   0   35.53    2.04
   2  14   0   36.32    2.04
   3  14   0   -0.12    0.19
  -3 -14   0   -0.09    0.19
  -3  14   0    0.29    0.19
  -3 -14   0    0.06    0.22
   3  14   0   -0.08    0.17
   3 -14   0    0.37    0.22
   4  14   0    0.17    0.20
  -4 -14   0    0.42    0.22
   4  14   0    0.28    0.20
   4 -14   0    0.23    0.27
  -4  14   0   -0.02    0.22
   5 -14   0   -0.10    0.28
   5  14   0   -0.24    0.24
  -5 -14   0    0.08    0.26
  -5  14   0    0.21    0.21
  -6 -14   0    1.70    0.29
   6  14   0    1.73    0.28
   6 -14   0    1.71    0.34
  -6  14   0    2.41    0.30
  -7  14   0    0.29    0.24
  -7 -14   0   -0.07    0.31
   7 -14   0   -0.09    0.28
   7  14   0    0.26    0.29
   8  14   0    0.72    0.30
  -8 -14   0    1.29    0.33
  -8  14   0    1.24    0.31
   8 -14   0    1.11    0.36
   9  14   0   -0.62    0.30
   9 -14   0    0.24    0.37
  -9  14   0    0.02    0.30
  -9 -14   0   -0.40    0.38
  10 -14   0    0.35    0.41
 -10  14   0   -0.05    0.29
  10  14   0   -0.49    0.37
 -10 -14   0    0.09    0.42
  11 -14   0    0.45    0.45
 -11  14   0    0.35    0.36
  11  14   0   -0.12    0.36
 -11 -14   0   -0.50    0.44
   0  15   0    0.00    0.16
   0 -15   0   -0.21    0.19
   0  15   0    0.16    0.20
   0 -15   0    0.14    0.25
  -1 -15   0   -0.22    0.24
  -1 -15   0    0.36    0.23
  -1  15   0    0.13    0.14
   1  15   0    0.06    0.17
   1  15   0    0.12    0.20
   1 -15   0    0.01    0.20
  -1  15   0    0.19    0.21
   1 -15   0   -0.03    0.24
   2  15   0    0.47    0.17
  -2  15   0    0.26    0.20
   2 -15   0    0.35    0.26
  -2 -15   0    0.37    0.23
   2  15   0    0.31    0.21
  -2 -15   0    0.59    0.22
   3  15   0    0.35    0.19
   3  15   0   -0.31    0.22
  -3  15   0   -0.07    0.20
  -3 -15   0   -0.07    0.21
   3 -15   0   -0.04    0.27
  -3 -15   0   -0.01    0.24
  -4  15   0    5.87    0.45
   4  15   0    6.51    0.44
  -4 -15   0    6.53    0.49
   4  15   0    6.14    0.47
   4 -15   0    6.79    0.49
  -5 -15   0   -0.25    0.24
  -5  15   0    0.02    0.25
   5  15   0   -0.24    0.26
   5 -15   0   -0.15    0.29
   6 -15   0    6.48    0.55
   6  15   0    6.44    0.50
  -6 -15   0    6.41    0.49
  -6  15   0    5.72    0.46
  -7  15   0   -0.04    0.25
   7  15   0   -0.70    0.26
   7 -15   0   -0.36    0.33
  -7 -15   0   -0.78    0.32
   8  15   0    0.56    0.32
  -8 -15   0    0.65    0.37
  -8  15   0    0.52    0.27
   8 -15   0    0.97    0.38
  -9  15   0    0.33    0.33
  -9 -15   0    0.08    0.40
   9 -15   0   -0.13    0.38
   9  15   0   -0.04    0.35
  10 -15   0    0.33    0.43
  10  15   0    0.68    0.35
 -10 -15   0    0.09    0.43
 -10  15   0    0.43    0.31
   0  16   0    5.34    0.40
   0  16   0    6.09    0.47
   0 -16   0    7.40    0.47
   0 -16   0    7.54    0.57
   1 -16   0    0.38    0.29
   1 -16   0    0.21    0.22
   1  16   0   -0.13    0.22
  -1 -16   0    0.25    0.25
   1  16   0   -0.07    0.17
  -1  16   0   -0.05    0.20
  -1 -16   0    0.32    0.28
  -2 -16   0    0.25    0.24
  -2 -16   0    0.40    0.26
   2  16   0    0.37    0.23
   2  16   0    0.34    0.20
   2 -16   0    0.16    0.27
  -2  16   0    0.32    0.24
   3  16   0   -0.05    0.22
  -3  16   0    0.21    0.25
   3  16   0   -0.02    0.22
  -3 -16   0    0.42    0.23
   3 -16   0   -0.01    0.29
  -3 -16   0   -0.58    0.25
  -4 -16   0    0.06    0.27
   4  16   0    0.53    0.23
  -4  16   0    0.45    0.23
   4 -16   0    0.15    0.31
   5 -16   0    0.15    0.32
  -5 -16   0   -0.16    0.29
   5  16   0   -0.35    0.26
  -5  16   0    0.33    0.24
   6 -16   0   -0.28    0.32
  -6  16   0    0.17    0.29
  -6 -16   0   -0.63    0.30
   6  16   0   -0.15    0.26
  -7 -16   0    0.10    0.35
   7  16   0   -0.22    0.28
  -7  16   0   -0.12    0.26
   7 -16   0    0.08    0.36
   8 -16   0    0.55    0.39
   8  16   0    0.33    0.32
  -8  16   0    0.65    0.33
  -8 -16   0   -0.44    0.37
  -9  16   0   -0.20    0.30
  -9 -16   0    0.28    0.40
   9  16   0    0.15    0.38
   9 -16   0   -0.18    0.40
  10 -16   0   -0.12    0.43
  10  16   0    0.27    0.42
 -10  16   0    0.13    0.36
 -10 -16   0   -0.41    0.45
   0 -17   0    0.01    0.25
   0  17   0    0.29    0.24
   0 -17   0    0.44    0.28
  -1 -17   0   -0.08    0.27
   1 -17   0   -0.06    0.28
  -1 -17   0   -0.22    0.26
   1  17   0   -0.04    0.24
   1  17   0   -0.22    0.19
  -1  17   0    0.53    0.25
   2  17   0    6.22    0.48
  -2 -17   0    7.93    0.53
   2  17   0    6.74    0.52
  -2 -17   0    9.19    0.56
  -2  17   0    7.18    0.52
   2 -17   0    8.31    0.58
   3  17   0   -0.23    0.24
   3  17   0   -0.29    0.24
  -3  17   0    0.14    0.26
   3 -17   0    0.05    0.31
  -3 -17   0    0.20    0.27
  -4  17   0    4.72    0.41
   4 -17   0    5.39    0.48
   4  17   0    4.86    0.42
  -4 -17   0    5.69    0.44
   5  17   0   -0.46    0.25
   5 -17   0    0.28    0.35
  -5  17   0    0.02    0.29
  -5 -17   0   -0.50    0.30
  -6  17   0    2.28    0.36
   6 -17   0    2.49    0.41
   6  17   0    2.46    0.37
  -6 -17   0    2.20    0.38
   7 -17   0    0.25    0.38
  -7 -17   0   -0.36    0.35
   7  17   0   -0.14    0.34
  -7  17   0    0.30    0.29
  -8  17   0    0.62    0.31
  -8 -17   0    0.31    0.40
   8  17   0    1.17    0.34
   8 -17   0    0.34    0.41
   9  17   0    0.25    0.40
  -9  17   0   -0.25    0.32
   9 -17   0   -0.16    0.42
  -9 -17   0   -0.09    0.43
   0  18   0    4.47    0.43
   0 -18   0    6.53    0.53
   1 -18   0   -0.42    0.30
  -1 -18   0   -0.15    0.32
  -1 -18   0   -0.09    0.28
   1  18   0   -0.06    0.20
   1  18   0    0.24    0.26
  -1  18   0    0.17    0.26
   2  18   0    9.30    0.64
   2  18   0    9.73    0.67
  -2  18   0    9.34    0.68
  -2 -18   0   10.99    0.67
  -2 -18   0   12.62    0.73
   2 -18   0   11.22    0.73
  -3 -18   0   -0.02    0.28
   3 -18   0   -0.06    0.33
  -3  18   0    0.54    0.29
   3  18   0   -0.57    0.21
   4  18   0   -0.14    0.28
  -4  18   0   -0.10    0.29
   4 -18   0    0.34    0.36
  -4 -18   0   -0.58    0.30
  -5 -18   0   -0.26    0.31
  -5  18   0   -0.06    0.31
   5 -18   0    0.35    0.37
   5  18   0   -0.68    0.30
   6 -18   0   -0.03    0.39
   6  18   0   -0.02    0.29
  -6 -18   0   -0.13    0.34
  -6  18   0    0.33    0.29
  -7 -18   0    0.12    0.38
   7  18   0    0.03    0.36
  -7  18   0   -0.03    0.30
   7 -18   0    0.19    0.41
  -8 -18   0    2.53    0.46
   8 -18   0    3.13    0.50
  -8  18   0    2.68    0.43
   8  18   0    2.98    0.41
   9  18   0    0.18    0.37
  -9  18   0    0.42    0.39
  -9 -18   0    0.04    0.44
   9 -18   0    0.58    0.47
   0 -19   0   -0.34    0.32
   0  19   0    0.27    0.29
  -1  19   0   -0.12    0.28
   1 -19   0   -0.04    0.34
   1  19   0   -0.10    0.24
  -1 -19   0   -0.34    0.31
  -2  19   0   -0.06    0.30
  -2 -19   0    0.12    0.32
   2  19   0    0.06    0.25
   2 -19   0    0.08    0.34
   2  19   0    0.41    0.27
   3  19   0    0.05    0.27
  -3  19   0   -0.03    0.30
   3 -19   0   -0.52    0.34
  -3 -19   0    0.58    0.34
  -4  19   0    0.04    0.28
  -4 -19   0    0.14    0.32
   4  19   0   -0.10    0.29
   4 -19   0    0.34    0.38
  -5 -19   0    0.18    0.34
  -5  19   0    0.13    0.34
   5 -19   0   -0.16    0.39
   5  19   0   -0.46    0.28
   6  19   0    0.07    0.36
   6 -19   0   -0.01    0.41
  -6  19   0   -0.03    0.31
  -6 -19   0   -0.22    0.36
  -7  19   0   -0.06    0.36
  -7 -19   0   -0.04    0.40
   7  19   0   -0.92    0.31
   7 -19   0    0.46    0.44
  -8  19   0    0.46    0.34
   8  19   0    0.42    0.35
  -8 -19   0   -0.70    0.40
   8 -19   0   -0.08    0.46
   0 -20   0    7.76    0.65
   0  20   0    5.37    0.48
  -1 -20   0   -0.01    0.34
   1 -20   0    0.64    0.37
   1  20   0   -0.21    0.29
  -1  20   0    0.20    0.30
  -2  20   0    2.64    0.38
   2 -20   0    3.16    0.43
   2  20   0    2.62    0.37
  -3  20   0    0.13    0.32
   3  20   0   -0.48    0.30
  -3 -20   0   -0.65    0.34
   3 -20   0    0.42    0.38
   4 -20   0    0.39    0.41
  -4  20   0    0.52    0.31
   4  20   0   -0.15    0.31
  -4 -20   0   -0.09    0.36
  -5  20   0    0.04    0.32
  -5 -20   0   -0.03    0.35
   5  20   0   -0.35    0.34
   5 -20   0    0.15    0.42
   6 -20   0    0.45    0.45
  -6 -20   0    0.35    0.39
   6  20   0    0.66    0.38
  -6  20   0    0.17    0.33
  -7 -20   0   -0.55    0.40
   7  20   0    0.01    0.34
  -7  20   0    0.05    0.34
   7 -20   0    0.36    0.47
  -8 -20   0    0.75    0.44
   8  20   0   -0.16    0.37
   0 -21   0    0.04    0.38
   0  21   0   -0.04    0.33
   1  21   0   -0.18    0.32
  -1 -21   0    0.15    0.36
   1 -21   0    0.52    0.40
  -1  21   0   -0.26    0.28
   2 -21   0    2.03    0.45
  -2  21   0    0.52    0.31
  -3  21   0   -0.01    0.31
   3 -21   0   -0.02    0.42
   4 -21   0    1.69    0.45
  -4 -21   0    1.46    0.38
   4  21   0    1.20    0.36
  -4  21   0    1.08    0.39
   5  21   0   -0.17    0.36
   5 -21   0   -0.02    0.45
  -5 -21   0    0.14    0.37
  -5  21   0   -0.21    0.32
  -6 -21   0    1.60    0.43
   6  21   0    1.23    0.37
   6 -21   0    2.14    0.51
  -6  21   0    1.96    0.44
  -7 -21   0   -0.06    0.43
   7  21   0    0.32    0.42
   0  22   0    1.93    0.37
   0 -22   0    3.61    0.51
  -1  22   0   -0.33    0.31
   1 -22   0    0.48    0.43
   1  22   0   -0.41    0.34
   2 -22   0    0.17    0.42
  -2  22   0   -0.30    0.35
  -3  22   0    0.19    0.33
   3 -22   0   -0.12    0.47
   4 -22   0   -0.24    0.43
  -4  22   0    0.34    0.39
   5 -22   0    0.44    0.48
  -5  22   0    1.05    0.36
  -5 -22   0   -0.41    0.38
  -6 -22   0   -0.21    0.42
   6  22   0   -0.21    0.41
   0 -23   0    0.44    0.48
   0  23   0    0.17    0.38
  -1  23   0    0.10    0.33
   1 -23   0    0.45    0.45
   2 -23   0    0.46    0.47
  -2  23   0    0.46    0.39
   3 -23   0    1.15    0.49
  -3  23   0    0.24    0.36
  -4  23   0    0.57    0.43
   4 -23   0    1.66    0.52
   1 -24   0    0.83    0.49
  -1  24   0   -0.01    0.40
  -2  24   0    0.80    0.44
   2 -24   0    2.79    0.54
   3 -24   0   -0.25    0.50
  -3  24   0   -0.45    0.42
   1   0  -1    0.66    0.04
  -1   0  -1    0.74    0.04
  -1   0  -1    0.42    0.04
  -1   0  -1    0.51    0.05
  -1   0   1    0.61    0.05
  -1   0   1    0.49    0.04
  -1   0   1    0.58    0.04
  -1   0  -1    0.55    0.04
  -2   0   1    0.13    0.04
  -2   0  -1    0.04    0.04
  -2   0   1    0.05    0.03
  -2   0  -1    0.04    0.04
  -2   0   1    0.10    0.04
  -2   0  -1    0.05    0.04
  -2   0   1   -0.02    0.04
  -2   0  -1   -0.04    0.03
  -3   0  -1    0.08    0.06
  -3   0   1    0.08    0.06
  -3   0   1    0.09    0.07
  -3   0   1    0.07    0.05
  -3   0  -1    0.15    0.06
  -3   0  -1    0.00    0.05
  -3   0   1    0.04    0.05
  -3   0  -1    0.19    0.06
  -4   0   1   -0.06    0.06
  -4   0  -1   -0.09    0.08
  -4   0  -1    0.24    0.08
  -4   0   1    0.17    0.09
  -4   0   1    0.01    0.08
  -4   0   1    0.04    0.08
  -4   0  -1    0.06    0.08
  -4   0  -1   -0.10    0.07
  -5   0   1    0.00    0.08
  -5   0   1    0.04    0.10
  -5   0  -1   -0.05    0.10
  -5   0   1   -0.05    0.09
  -5   0  -1   -0.14    0.09
  -5   0  -1    0.09    0.10
  -5   0  -1   -0.15    0.09
  -5   0   1    0.23    0.11
  -6   0  -1    0.19    0.11
  -6   0   1   -0.08    0.12
  -6   0   1   -0.15    0.13
   6   0   1    0.07    0.11
  -6   0   1   -0.10    0.10
  -6   0  -1    0.25    0.14
  -6   0  -1   -0.04    0.13
  -6   0   1    0.13    0.14
  -7   0  -1   -0.15    0.13
  -7   0   1    0.01    0.13
  -7   0   1   -0.16    0.16
  -7   0   1   -0.02    0.16
  -7   0  -1   -0.03    0.15
   7   0   1   -0.04    0.13
  -7   0  -1   -0.06    0.16
  -8   0  -1    0.01    0.18
  -8   0  -1    0.01    0.19
  -8   0   1    0.12    0.19
  -8   0   1   -0.05    0.17
   8   0  -1   -0.16    0.16
  -8   0   1   -0.10    0.19
  -8   0  -1    0.08    0.18
   8   0   1    0.19    0.16
   9   0  -1   -0.17    0.19
  -9   0  -1    0.23    0.23
  -9   0  -1   -0.29    0.18
  -9   0   1   -0.10    0.23
  -9   0  -1   -0.22    0.24
   9   0  -1    0.00    0.19
   9   0   1    0.08    0.19
  -9   0   1    0.08    0.22
 -10   0  -1    0.21    0.26
  10   0  -1    0.28    0.23
  10   0   1    0.23    0.22
 -10   0  -1    0.18    0.24
 -10   0   1   -0.19    0.25
 -11   0   1   -0.54    0.30
 -11   0  -1    0.15    0.29
  11   0   1   -0.14    0.29
  11   0  -1    0.33    0.29
  12   0  -1    0.25    0.32
 -12   0  -1    0.19    0.33
 -12   0   1   -0.31    0.33
  12   0   1    0.16    0.29
  13   0  -1   -0.05    0.37
 -13   0   1   -0.34    0.42
  13   0   1   -0.05    0.36
   0  -1   1    0.03    0.01
   0  -1  -1    0.01    0.01
   0   1   1    0.02    0.01
   0   1  -1    0.01    0.01
  -1   1   1    6.89    0.36
  -1   1   1    7.08    0.34
  -1  -1  -1    6.98    0.36
  -1   1   1    6.99    0.37
   1  -1  -1    6.97    0.35
  -1  -1   1    7.28    0.37
  -1   1  -1    6.83    0.35
   1   1  -1    7.24    0.35
   1   1   1    6.65    0.36
  -1  -1   1    7.00    0.35
  -1   1  -1    6.72    0.36
   1  -1   1    6.93    0.37
  -2  -1  -1    4.05    0.22
   2   1   1    4.61    0.22
  -2   1  -1    3.84    0.22
  -2  -1   1    4.28    0.22
  -2   1   1    3.92    0.22
  -2   1   1    3.87    0.21
  -2   1  -1    3.91    0.21
  -2  -1   1    4.02    0.23
  -2   1   1    4.00    0.23
  -2   1   1    3.92    0.21
  -2  -1  -1    4.10    0.22
  -2   1  -1    4.03    0.21
  -2   1  -1    4.20    0.23
  -2  -1  -1    3.65    0.21
   2   1  -1    3.92    0.22
   2   1  -1    4.02    0.22
  -3   1   1  121.17    6.04
  -3   1   1  121.96    6.21
  -3   1  -1  125.42    6.36
   3   1   1  123.17    6.21
  -3   1   1  120.27    6.36
  -3  -1  -1  117.54    5.96
  -3  -1   1  125.04    6.36
  -3   1  -1  120.64    6.21
  -3   1  -1  116.52    5.95
  -3  -1   1  117.74    5.96
  -3  -1  -1  121.48    6.04
  -3   1  -1  125.55    6.04
  -3   1   1  118.91    5.95
  -3  -1  -1  126.10    6.36
  -3  -1   1  121.07    6.04
  -4   1   1    0.18    0.07
  -4  -1  -1    0.18    0.08
  -4   1   1    0.21    0.09
  -4   1  -1    0.30    0.09
  -4  -1   1    0.37    0.09
  -4  -1  -1    0.22    0.08
  -4  -1   1    0.30    0.10
  -4   1   1    0.14    0.08
  -4   1  -1    0.34    0.09
  -4   1  -1    0.25    0.07
  -4   1   1    0.34    0.07
  -4  -1  -1    0.18    0.08
  -4  -1   1    0.20    0.09
  -4   1  -1    0.19    0.07
   4   1   1    0.16    0.08
  -5   1  -1    9.18    0.50
  -5  -1   1    9.17    0.49
  -5  -1  -1    8.64    0.50
  -5  -1   1    8.73    0.51
  -5  -1  -1    9.72    0.52
  -5   1   1    9.49    0.53
  -5   1  -1    9.07    0.49
  -5  -1   1    9.68    0.52
  -5   1  -1    9.87    0.53
  -5  -1  -1    8.53    0.49
  -5   1  -1    9.12    0.50
  -5   1   1    8.73    0.49
  -5   1   1    9.66    0.50
  -5   1   1    9.19    0.50
   5   1  -1    9.61    0.50
   5   1   1    8.53    0.51
   6   1  -1   16.91    0.94
  -6   1   1   17.43    0.95
  -6  -1  -1   17.64    0.92
  -6  -1   1   17.82    0.94
  -6   1   1   18.04    0.94
   6   1   1   18.15    0.96
  -6  -1  -1   17.51    0.94
  -6  -1   1   19.20    0.98
  -6   1  -1   17.83    0.92
  -6   1   1   18.13    0.98
  -6   1  -1   17.56    0.93
  -6  -1   1   18.18    0.92
  -6   1  -1   18.88    0.98
  -6   1  -1   17.31    0.95
  -6  -1  -1   18.93    0.98
  -6   1   1   17.59    0.92
   7   1  -1   34.26    1.82
   7   1   1   34.61    1.83
  -7   1   1   37.07    1.88
  -7  -1   1   33.87    1.79
  -7  -1  -1   38.15    1.88
  -7   1  -1   34.10    1.76
  -7   1  -1   33.94    1.82
  -7   1   1   34.72    1.79
  -7  -1  -1   32.91    1.79
  -7   1  -1   38.77    1.88
  -7  -1  -1   34.48    1.76
  -7   1  -1   34.18    1.79
  -7   1   1   34.47    1.75
  -7  -1   1   37.32    1.88
  -7   1   1   33.50    1.82
  -8  -1   1    0.18    0.19
  -8   1   1    0.52    0.21
   8   1  -1    0.28    0.18
  -8   1   1    0.30    0.17
  -8   1   1    0.31    0.15
  -8   1  -1   -0.03    0.19
  -8   1  -1    0.30    0.19
  -8  -1  -1    0.31    0.19
  -8  -1   1    0.17    0.20
  -8  -1  -1    0.33    0.20
  -8  -1  -1    0.30    0.19
   8  -1   1    0.37    0.17
   8   1  -1    0.28    0.16
   8   1   1    0.59    0.17
  -8   1   1    0.44    0.19
  -8   1  -1    0.25    0.17
   9   1  -1   -0.11    0.19
  -9   1   1    0.17    0.20
  -9   1   1    0.05    0.24
  -9   1  -1   -0.04    0.22
  -9   1  -1   -0.10    0.18
   9  -1  -1    0.01    0.19
  -9  -1   1   -0.02    0.22
  -9  -1  -1   -0.24    0.18
  -9   1   1   -0.24    0.23
  -9  -1  -1    0.29    0.24
   9   1   1    0.18    0.19
   9  -1   1   -0.04    0.18
   9   1  -1    0.02    0.23
  -9  -1   1    0.03    0.23
  -9   1  -1    0.13    0.22
  10  -1  -1    0.19    0.25
 -10   1   1   -0.02    0.25
 -10   1  -1    0.61    0.28
 -10   1   1   -0.21    0.26
  10  -1   1   -0.02    0.22
  10   1  -1    0.13    0.23
 -10  -1  -1   -0.08    0.28
 -10   1  -1   -0.30    0.20
 -10  -1   1    0.12    0.27
  10   1   1   -0.05    0.25
 -11  -1   1    0.14    0.31
  11   1   1    0.26    0.27
 -11   1  -1    0.20    0.32
  11  -1  -1    0.77    0.30
 -11   1   1    0.38    0.32
 -11  -1  -1    0.41    0.30
  11   1  -1    0.00    0.29
  12   1  -1    0.75    0.35
  12   1   1    0.12    0.29
  12  -1   1    0.31    0.32
 -12  -1  -1    0.77    0.35
  12  -1  -1    0.35    0.33
 -12   1  -1    0.51    0.36
 -12  -1   1    0.21    0.35
 -12   1   1    0.82    0.38
  13   1   1    0.76    0.37
 -13  -1   1   -0.14    0.39
  13  -1   1    0.71    0.37
  13   1  -1    0.85    0.39
 -13  -1  -1    0.40    0.39
   0  -2   1   15.85    0.81
   0   2   1   16.93    0.84
   0  -2  -1   17.09    0.86
   0   2  -1   16.16    0.84
   0   2  -1   16.65    0.80
   0  -2   1   15.60    0.86
   0  -2  -1   14.99    0.81
   0   2   1   17.03    0.80
  -1   2   1    6.02    0.32
   1   2  -1    6.43    0.32
  -1   2  -1    5.86    0.30
   1  -2   1    6.17    0.33
   1   2   1    6.12    0.32
   1  -2  -1    5.92    0.31
  -1  -2   1    6.76    0.33
  -1  -2  -1    5.61    0.31
  -1  -2  -1    5.78    0.32
  -1  -2  -1    6.33    0.31
  -1   2   1    5.89    0.30
  -1  -2   1    6.16    0.32
  -1   2   1    5.86    0.33
  -2   2  -1  245.16   13.00
  -2  -2  -1  253.47   12.46
  -2   2  -1  272.85   12.64
  -2   2   1  242.38   12.46
  -2  -2   1  254.52   12.64
  -2  -2  -1  257.85   12.64
   2  -2  -1  255.70   12.63
  -2  -2  -1  274.46   13.33
   2   2   1  245.44   13.00
  -2   2   1  247.43   13.00
  -2  -2   1  263.35   13.31
   2   2  -1  249.88   13.01
  -2   2  -1  249.16   12.46
  -2   2   1  250.35   13.31
   2   2  -1  256.50   12.46
  -3   2  -1   41.89    2.18
  -3   2  -1   40.35    2.08
  -3  -2   1   44.55    2.23
  -3   2  -1   43.32    2.23
  -3   2   1   41.74    2.23
  -3   2   1   43.12    2.11
   3   2  -1   41.35    2.09
  -3   2  -1   43.16    2.11
  -3  -2   1   41.83    2.12
   3   2   1   42.65    2.18
   3   2  -1   41.91    2.17
  -3   2   1   42.62    2.08
  -3  -2  -1   40.34    2.09
  -3  -2  -1   45.20    2.22
  -3   2   1   42.02    2.17
  -3  -2  -1   41.23    2.12
  -4   2  -1  105.57    5.68
   4   2  -1  109.52    5.68
  -4  -2   1  116.03    5.82
   4   2  -1  110.43    5.45
  -4  -2  -1  118.93    5.81
  -4  -2  -1  110.88    5.53
  -4   2   1  109.44    5.82
  -4   2  -1  114.16    5.82
  -4   2   1  107.60    5.68
  -4  -2   1  110.63    5.53
  -4   2   1  113.24    5.52
  -4  -2  -1  107.33    5.45
  -4   2   1  108.32    5.44
  -4   2  -1  108.08    5.44
   4   2   1  110.66    5.68
  -4   2  -1  114.36    5.52
  -5  -2  -1    2.49    0.19
  -5  -2   1    2.04    0.17
   5   2  -1    2.36    0.17
  -5   2   1    2.16    0.16
  -5   2   1    1.99    0.17
  -5   2   1    2.09    0.17
  -5   2   1    1.94    0.18
   5   2   1    1.87    0.16
  -5  -2  -1    2.26    0.18
  -5   2  -1    2.14    0.16
  -5   2  -1    1.93    0.16
  -5   2  -1    2.25    0.17
   5   2  -1    1.82    0.18
  -5  -2  -1    1.75    0.16
  -5  -2   1    1.79    0.17
  -5   2  -1    1.94    0.15
  -6   2   1   23.74    1.26
   6   2  -1   23.54    1.23
  -6   2  -1   25.54    1.31
  -6  -2   1   26.70    1.30
  -6  -2  -1   23.30    1.25
  -6  -2  -1   27.07    1.30
   6   2   1   23.86    1.26
   6   2  -1   23.37    1.26
  -6  -2   1   21.93    1.24
  -6   2  -1   23.21    1.26
  -6   2   1   23.02    1.21
  -6   2  -1   22.83    1.21
  -6  -2  -1   23.27    1.22
  -6   2   1   24.82    1.31
  -6   2   1   24.60    1.24
  -6   2  -1   24.73    1.24
  -7  -2   1   16.44    0.89
  -7  -2   1   17.30    0.92
  -7   2  -1   16.24    0.88
  -7   2   1   17.31    0.93
   7   2   1   15.68    0.89
  -7   2  -1   16.15    0.86
  -7   2  -1   16.72    0.87
  -7  -2  -1   15.57    0.89
   7   2  -1   15.48    0.88
  -7   2   1   16.25    0.88
  -7   2  -1   17.74    0.93
  -7   2   1   16.25    0.85
  -7  -2  -1   16.09    0.86
   7   2  -1   15.57    0.87
  -7   2   1   16.48    0.88
  -7  -2  -1   19.02    0.92
  -8   2  -1   18.67    1.03
  -8  -2   1   20.88    1.08
   8   2   1   19.24    1.04
  -8   2  -1   19.34    1.03
  -8  -2   1   18.72    1.04
   8   2  -1   18.36    1.03
  -8   2  -1   21.12    1.09
  -8  -2  -1   21.10    1.07
  -8   2   1   19.24    1.03
  -8   2   1   18.98    1.00
  -8   2   1   20.16    1.08
  -8  -2  -1   18.14    1.00
  -8   2   1   19.71    1.03
   8   2  -1   18.09    1.01
  -8  -2  -1   18.53    1.04
  -8   2  -1   18.58    1.00
  -9   2   1    0.14    0.17
  -9  -2   1   -0.14    0.21
  -9   2   1   -0.38    0.16
  -9  -2  -1   -0.01    0.24
  -9   2   1   -0.09    0.24
  -9   2  -1   -0.09    0.23
   9   2   1   -0.12    0.21
   9   2   1    0.26    0.21
  -9  -2   1   -0.16    0.25
  -9   2   1    0.00    0.24
   9   2  -1   -0.12    0.23
  -9   2  -1   -0.01    0.23
  -9   2  -1    0.06    0.17
 -10   2  -1    2.61    0.30
 -10  -2   1    2.91    0.34
 -10   2  -1    2.08    0.30
  10   2  -1    1.92    0.28
 -10   2   1    2.01    0.30
 -10  -2  -1    1.30    0.31
 -10   2   1    2.58    0.33
  10   2   1    1.90    0.29
 -10   2  -1    2.29    0.28
  10  -2   1    2.37    0.27
 -11  -2  -1    5.99    0.49
 -11   2   1    6.09    0.48
 -11   2  -1    5.18    0.42
  11  -2  -1    4.84    0.44
  11   2  -1    5.29    0.46
 -11  -2   1    5.26    0.47
  11   2   1    5.03    0.46
 -11   2  -1    5.77    0.47
 -12  -2   1    1.08    0.37
  12   2  -1    1.33    0.33
  12   2   1    1.10    0.32
 -12   2   1    1.66    0.35
 -12  -2  -1    0.72    0.36
  12  -2   1    1.41    0.34
  13   2  -1    0.24    0.37
 -13  -2  -1    0.01    0.39
  13   2   1   -0.37    0.38
 -13  -2   1   -0.07    0.44
   0   3  -1    0.34    0.04
   0  -3   1    0.67    0.06
   0   3  -1    0.33    0.04
   0  -3   1    0.49    0.04
   0  -3  -1    0.42    0.05
   0  -3  -1    0.39    0.04
   0   3   1    0.52    0.04
   0   3   1    0.25    0.04
   1   3   1   98.25    4.94
  -1   3   1   97.71    4.94
   1  -3   1   95.30    5.06
  -1   3  -1   97.82    4.73
  -1  -3  -1   94.44    5.06
  -1   3   1   95.96    4.74
  -1   3  -1   95.64    4.94
   1   3   1   99.58    4.74
   1  -3  -1   92.83    4.80
  -1   3   1   97.49    5.06
  -1  -3   1  100.32    4.80
   1  -3   1   94.81    4.80
  -1  -3  -1   94.52    4.80
   1   3  -1  100.53    4.74
  -1  -3   1   91.85    5.06
   1   3  -1   98.67    4.94
   2   3  -1    1.80    0.13
   2   3   1    2.04    0.14
  -2   3  -1    1.95    0.12
  -2   3   1    1.87    0.11
   2   3  -1    1.93    0.13
  -2  -3  -1    2.21    0.13
   2   3   1    1.86    0.13
  -2   3   1    1.88    0.13
  -2   3   1    1.98    0.15
  -2  -3   1    1.80    0.15
   2  -3   1    1.97    0.14
  -2  -3  -1    2.10    0.14
   2  -3   1    2.02    0.12
  -2   3  -1    1.71    0.13
   2  -3  -1    1.77    0.12
  -2  -3   1    2.45    0.14
  -3   3  -1   24.93    1.28
   3  -3  -1   26.30    1.30
  -3  -3   1   25.22    1.31
  -3   3   1   25.19    1.38
   3   3  -1   26.11    1.34
  -3   3   1   25.41    1.34
  -3   3  -1   25.21    1.34
  -3  -3  -1   24.83    1.29
  -3   3   1   26.73    1.28
  -3   3  -1   28.55    1.30
  -3  -3   1   28.04    1.38
   3   3  -1   26.26    1.30
  -3  -3  -1   25.72    1.31
   3   3   1   25.37    1.35
  -4   3  -1    0.60    0.11
  -4  -3  -1    0.53    0.10
   4   3  -1    0.58    0.10
  -4  -3  -1    0.54    0.11
  -4  -3   1    0.70    0.10
  -4   3   1    0.72    0.10
  -4   3   1    0.72    0.09
  -4   3   1    0.55    0.08
  -4   3  -1    0.62    0.09
  -4   3  -1    0.54    0.09
   4   3  -1    0.64    0.09
  -4  -3   1    0.66    0.12
   4   3   1    0.51    0.10
  -4   3   1    0.50    0.11
  -4   3  -1    0.62    0.09
  -4  -3  -1    0.55    0.09
  -5   3   1   11.27    0.64
  -5  -3  -1   11.04    0.60
  -5   3   1   11.64    0.60
   5   3  -1   11.45    0.61
  -5   3   1   11.08    0.59
  -5   3   1   10.70    0.61
  -5   3  -1   11.70    0.60
  -5  -3   1   11.70    0.64
  -5  -3   1   11.33    0.61
  -5   3  -1   12.05    0.65
  -5  -3  -1   11.86    0.62
   5   3  -1   10.65    0.60
  -5  -3  -1   12.53    0.63
   5   3   1   11.44    0.62
  -5   3  -1   10.61    0.61
  -5   3  -1   11.17    0.59
  -6   3   1   -0.13    0.10
   6   3  -1    0.05    0.15
   6   3   1   -0.09    0.12
  -6   3  -1   -0.04    0.12
  -6   3  -1   -0.04    0.12
  -6  -3   1   -0.09    0.14
  -6   3   1    0.02    0.15
  -6   3  -1    0.20    0.14
  -6   3   1    0.12    0.11
  -6  -3  -1   -0.12    0.14
  -6  -3  -1    0.09    0.16
  -6  -3  -1    0.17    0.12
  -6   3  -1   -0.12    0.11
  -6  -3   1    0.09    0.16
   6   3  -1    0.03    0.12
  -6   3   1    0.08    0.12
  -7  -3  -1    0.16    0.15
   7   3  -1   -0.10    0.17
   7   3   1   -0.10    0.15
  -7  -3   1    0.24    0.17
  -7   3   1   -0.11    0.15
  -7   3  -1    0.06    0.18
  -7  -3   1    0.17    0.19
  -7   3   1    0.20    0.14
  -7  -3  -1    0.08    0.19
  -7   3  -1    0.19    0.14
  -7   3   1    0.16    0.13
  -7   3  -1    0.24    0.14
  -7   3   1    0.37    0.18
   7   3  -1    0.02    0.14
  -7   3  -1    0.57    0.14
  -8  -3   1    6.99    0.44
   8   3  -1    6.34    0.41
  -8   3  -1    5.75    0.40
   8   3   1    5.37    0.41
  -8  -3   1    6.13    0.45
  -8   3   1    6.57    0.47
  -8   3  -1    6.50    0.42
  -8  -3  -1    5.58    0.44
   8   3  -1    5.90    0.43
  -8   3  -1    6.19    0.39
  -8   3   1    5.79    0.39
  -8   3  -1    6.55    0.44
  -8   3   1    6.02    0.40
   8   3   1    6.13    0.40
  -8   3   1    6.55    0.43
  -9  -3   1    1.51    0.25
  -9   3   1    0.99    0.20
  -9   3   1    1.38    0.23
  -9   3  -1    0.72    0.24
  -9   3  -1    1.14    0.23
   9   3  -1    0.76    0.23
  -9  -3  -1    1.53    0.28
  -9   3   1    1.43    0.26
  -9   3   1    1.08    0.22
   9   3   1    1.20    0.22
   9   3   1    0.62    0.25
  -9   3  -1    1.04    0.19
  -9   3  -1    1.41    0.22
 -10   3   1    0.46    0.21
 -10  -3   1   -0.20    0.28
  10   3  -1   -0.14    0.23
 -10   3   1    0.51    0.27
 -10   3   1    1.02    0.28
 -10   3  -1    0.67    0.25
 -10   3  -1    0.55    0.23
 -10  -3  -1    0.18    0.29
 -10   3   1    0.65    0.23
  10   3   1    0.34    0.25
  11  -3  -1    0.15    0.28
  11   3  -1   -0.09    0.27
 -11  -3   1    0.03    0.32
  11  -3   1   -0.15    0.25
  11   3   1    0.20    0.31
 -11  -3  -1    0.03    0.32
 -11   3  -1    0.01    0.22
 -11   3   1    0.06    0.31
  12   3   1   -0.02    0.30
 -12  -3   1   -0.03    0.36
  12   3  -1    0.27    0.34
 -12  -3  -1    0.47    0.37
  13   3   1   -0.19    0.33
 -13  -3  -1    0.36    0.40
  13   3  -1    0.34    0.34
 -13  -3   1   -0.17    0.41
   0  -4   1  208.03   10.68
   0   4   1  222.92   11.00
   0   4  -1  217.14   10.99
   0   4   1  221.37   10.54
   0  -4  -1  221.71   11.26
   0   4  -1  220.75   10.53
   0  -4   1  203.33   11.25
   0  -4  -1  206.43   10.68
   1  -4   1  301.37   16.08
   1  -4  -1  335.04   16.94
  -1  -4  -1  321.65   16.08
  -1  -4  -1  317.66   16.94
  -1   4   1  326.32   16.55
   1   4   1  330.14   16.55
   1   4  -1  338.53   16.55
   1  -4   1  319.53   16.94
  -1  -4   1  312.43   16.94
  -1  -4   1  339.08   16.08
   1   4   1  330.73   15.86
   1  -4  -1  308.23   16.07
  -1   4   1  331.16   15.86
  -1   4  -1  309.38   15.85
   1   4  -1  340.80   15.86
  -1   4  -1  322.22   16.54
  -2  -4  -1   46.10    2.36
  -2   4   1   43.88    2.31
  -2  -4  -1   43.89    2.25
   2   4   1   45.34    2.31
   2  -4   1   44.85    2.37
   2  -4  -1   44.78    2.24
  -2  -4   1   46.28    2.25
  -2   4  -1   43.15    2.31
   2   4  -1   46.92    2.30
  -2  -4   1   45.01    2.36
  -2   4  -1   44.83    2.20
   2  -4   1   45.42    2.23
   2   4  -1   44.42    2.21
  -2   4   1   43.52    2.20
   2   4   1   45.50    2.22
  -2   4   1   44.40    2.36
   3   4   1   40.51    2.00
  -3   4   1   38.30    1.90
  -3  -4   1   38.26    1.95
  -3   4   1   38.28    2.05
  -3  -4  -1   38.62    1.95
   3   4  -1   36.70    1.92
   3  -4  -1   39.14    1.93
   3   4  -1   40.30    1.99
   3  -4   1   39.54    1.93
   3  -4   1   37.49    2.05
  -3  -4   1   41.42    2.04
  -3   4  -1   37.20    1.99
  -3   4   1   38.75    1.99
  -3   4  -1   37.09    1.90
   4   4   1    2.13    0.16
  -4   4   1    1.94    0.16
  -4  -4  -1    2.16    0.17
  -4   4   1    2.24    0.14
   4  -4   1    1.85    0.15
  -4  -4   1    2.36    0.18
   4   4  -1    1.95    0.16
  -4  -4  -1    1.97    0.16
   4   4  -1    1.93    0.15
   4   4   1    1.85    0.16
  -4   4  -1    1.92    0.16
  -4   4  -1    1.94    0.15
   4  -4  -1    1.83    0.14
  -4  -4   1    1.94    0.16
  -4   4   1    2.04    0.17
   4  -4   1    1.41    0.16
  -5   4   1   15.88    0.80
  -5   4  -1   15.06    0.80
  -5   4  -1   14.90    0.84
  -5   4   1   15.25    0.84
   5   4   1   15.66    0.84
   5   4  -1   15.79    0.83
  -5   4  -1   17.09    0.81
  -5  -4  -1   15.49    0.83
  -5  -4   1   17.38    0.86
  -5  -4   1   15.46    0.83
   5   4  -1   15.74    0.82
   5   4   1   15.24    0.82
   5  -4  -1   15.48    0.81
  -5   4   1   15.53    0.87
  -5   4  -1   15.89    0.87
   6   4   1    2.95    0.22
  -6   4  -1    2.67    0.22
  -6  -4  -1    2.67    0.23
   6   4  -1    2.78    0.21
  -6  -4   1    2.55    0.25
   6   4   1    2.47    0.22
  -6  -4  -1    2.77    0.23
  -6   4  -1    2.53    0.21
  -6   4   1    2.70    0.21
   6   4  -1    2.52    0.23
  -6  -4   1    3.16    0.25
  -6   4  -1    2.95    0.25
  -6   4  -1    2.63    0.21
  -6   4   1    2.48    0.21
  -6   4   1    2.98    0.24
  -7   4   1    0.39    0.15
  -7   4   1    0.31    0.20
  -7   4   1    0.56    0.15
  -7  -4  -1    0.13    0.17
  -7  -4   1    0.33    0.17
  -7  -4  -1    0.38    0.15
  -7   4  -1    0.44    0.19
  -7   4  -1    0.41    0.14
  -7   4   1    0.06    0.14
   7   4  -1    0.38    0.17
  -7   4  -1    0.55    0.14
   7   4  -1    0.32    0.14
   7   4   1    0.28    0.19
  -7  -4   1    0.33    0.20
   7   4   1    0.36    0.16
  -7   4  -1    0.46    0.15
  -8   4  -1    3.45    0.26
  -8   4   1    3.13    0.25
  -8   4   1    2.59    0.25
   8   4   1    3.34    0.27
   8   4  -1    2.57    0.28
  -8   4   1    3.09    0.30
  -8  -4  -1    2.24    0.30
   8   4   1    2.95    0.28
  -8   4  -1    2.99    0.25
  -8  -4   1    3.62    0.29
  -8   4   1    3.00    0.28
  -8  -4   1    4.11    0.32
  -8   4  -1    3.12    0.27
  -9  -4   1    2.12    0.32
  -9   4   1    2.91    0.26
  -9   4   1    2.29    0.24
  -9   4  -1    2.28    0.25
  -9   4   1    2.16    0.30
   9   4  -1    2.38    0.29
   9   4   1    2.31    0.30
  -9   4  -1    2.82    0.26
  -9   4   1    3.10    0.27
  -9  -4  -1    1.78    0.28
  -9   4  -1    2.07    0.27
 -10  -4  -1    0.02    0.29
 -10   4   1   -0.09    0.21
 -10   4  -1   -0.23    0.22
  10   4  -1   -0.21    0.24
  10   4   1   -0.29    0.27
 -10   4  -1   -0.21    0.21
  10  -4   1    0.17    0.28
 -10   4   1   -0.39    0.27
 -10   4  -1    0.38    0.25
 -10   4   1   -0.31    0.24
 -10  -4   1   -0.48    0.25
 -11   4   1    2.23    0.28
 -11  -4  -1    2.12    0.38
 -11   4   1    2.84    0.37
  11   4   1    1.56    0.31
  11   4  -1    2.06    0.36
 -11   4  -1    2.09    0.30
 -11  -4   1    2.22    0.39
  12   4  -1    0.17    0.34
 -12  -4   1    0.36    0.37
  12   4   1   -0.29    0.35
 -12  -4  -1   -0.53    0.34
 -13  -4   1   -0.57    0.41
 -13  -4  -1   -0.16    0.39
  13   4   1   -0.14    0.38
  13   4  -1    0.25    0.39
   0  -5   1    0.06    0.06
   0   5   1    0.05    0.04
   0   5  -1   -0.04    0.05
   0  -5  -1    0.04    0.05
   0   5   1    0.14    0.06
   0   5  -1   -0.06    0.04
   0  -5  -1    0.00    0.06
   0  -5   1    0.16    0.07
   1   5  -1   25.06    1.18
   1   5   1   23.72    1.23
   1  -5   1   23.27    1.26
   1  -5   1   23.16    1.19
   1   5   1   23.40    1.18
   1   5  -1   23.98    1.23
  -1   5  -1   23.76    1.23
   1  -5  -1   23.28    1.19
  -1   5   1   24.41    1.17
   1  -5  -1   24.27    1.26
  -1  -5  -1   23.12    1.26
  -1  -5  -1   23.12    1.20
  -1  -5   1   23.41    1.26
  -1  -5   1   24.10    1.20
  -1   5   1   23.86    1.23
  -1   5  -1   24.19    1.17
  -2   5   1    7.06    0.36
   2   5   1    7.24    0.38
   2  -5  -1    6.85    0.37
  -2  -5   1    7.08    0.38
  -2   5   1    6.86    0.39
   2  -5   1    7.08    0.41
   2  -5   1    7.11    0.36
  -2   5  -1    7.04    0.39
  -2   5  -1    7.03    0.36
  -2  -5  -1    6.90    0.39
  -2  -5   1    7.20    0.40
  -2  -5  -1    7.02    0.39
   2   5  -1    7.39    0.38
   2   5   1    7.30    0.39
   2   5  -1    6.72    0.38
  -3   5   1   80.46    4.20
  -3   5  -1   79.59    4.20
  -3  -5  -1   81.60    4.09
  -3   5   1   81.28    4.30
   3  -5  -1   81.18    4.07
   3  -5   1   81.41    4.30
   3   5   1   82.18    4.03
  -3   5  -1   80.45    4.02
   3   5  -1   85.68    4.20
   3  -5   1   82.51    4.07
  -3   5   1   81.58    4.01
  -3  -5   1   81.18    4.09
  -3  -5   1   85.41    4.30
   3   5   1   83.22    4.20
   3   5  -1   80.06    4.03
   4  -5  -1    0.24    0.09
  -4   5   1    0.40    0.11
   4   5  -1    0.37    0.09
  -4   5   1    0.31    0.08
   4   5   1    0.38    0.11
  -4  -5  -1    0.38    0.09
   4  -5   1    0.27    0.12
  -4  -5  -1    0.24    0.13
   4   5   1    0.26    0.11
  -4  -5   1    0.40    0.11
  -4   5  -1    0.19    0.07
  -4   5   1    0.17    0.10
  -4  -5   1    0.26    0.12
  -4   5  -1    0.33    0.09
   4   5  -1    0.24    0.11
   4  -5   1    0.42    0.08
  -5   5  -1   16.49    0.90
  -5   5  -1   16.64    0.86
  -5  -5  -1   16.58    0.89
  -5  -5   1   17.22    0.89
  -5   5   1   16.23    0.90
   5  -5   1   17.76    0.87
   5   5  -1   16.94    0.90
   5   5   1   17.41    0.91
   5   5   1   16.63    0.88
   5  -5   1   16.42    0.94
   5  -5  -1   16.96    0.87
  -5   5   1   17.64    0.86
  -5   5   1   17.60    0.94
   5   5  -1   16.83    0.88
  -6   5  -1    7.98    0.43
   6   5  -1    7.43    0.48
   6   5  -1    7.92    0.46
  -6   5   1    7.57    0.49
   6  -5   1    7.84    0.44
  -6   5  -1    7.08    0.45
  -6  -5   1    7.65    0.47
  -6   5   1    7.91    0.42
  -6  -5  -1    7.74    0.47
   6   5   1    7.00    0.46
   6   5   1    7.55    0.46
  -6   5   1    7.18    0.45
  -6  -5  -1    9.05    0.46
  -6  -5   1    8.66    0.47
   6  -5  -1    8.13    0.45
   6  -5   1    7.01    0.48
  -7   5  -1   20.30    1.11
  -7   5  -1   19.73    1.06
  -7   5   1   19.86    1.10
  -7  -5   1   23.68    1.14
   7  -5   1   18.98    1.15
   7   5  -1   21.43    1.10
   7   5   1   21.51    1.11
  -7  -5  -1   20.35    1.11
   7   5  -1   21.56    1.10
  -7   5   1   21.17    1.15
   7   5   1   19.59    1.08
   7  -5   1   20.39    1.07
  -7   5   1   21.91    1.06
   7  -5  -1   19.70    1.08
   8  -5   1    0.26    0.23
  -8  -5  -1    0.68    0.25
  -8   5   1    0.54    0.25
  -8   5  -1    0.51    0.17
   8  -5  -1    0.58    0.19
  -8   5  -1    0.50    0.17
  -8   5   1    0.54    0.18
  -8  -5   1    0.45    0.22
   8   5  -1    0.57    0.24
   8   5   1    0.37    0.20
   8  -5   1    0.88    0.19
   8   5   1    0.59    0.20
  -8   5   1    0.55    0.17
  -9   5   1   -0.02    0.19
   9  -5   1    0.26    0.26
  -9   5  -1    0.26    0.19
  -9   5   1    0.12    0.25
  -9   5  -1   -0.05    0.20
  -9   5   1    0.20    0.19
  -9  -5  -1    0.25    0.27
   9   5  -1   -0.02    0.22
   9   5   1    0.49    0.23
   9  -5   1    0.30    0.19
   9  -5  -1    0.19    0.22
  -9  -5   1    0.29    0.28
  10  -5  -1    5.00    0.41
 -10   5  -1    5.09    0.40
  10   5  -1    4.59    0.40
 -10  -5   1    5.28    0.46
 -10  -5  -1    4.42    0.44
 -10   5   1    5.75    0.48
  10   5   1    4.31    0.40
 -10   5  -1    4.78    0.39
  10  -5   1    3.75    0.42
 -10   5   1    5.22    0.39
 -11   5   1    1.06    0.25
 -11  -5   1    0.26    0.35
  11   5   1    0.81    0.30
  11   5  -1   -0.17    0.28
 -11   5  -1    0.88    0.26
  11  -5  -1    0.33    0.30
 -11  -5  -1    0.17    0.35
  12   5  -1    0.44    0.32
 -12  -5   1    0.44    0.35
  12   5   1    1.04    0.37
 -12  -5  -1    0.10    0.37
 -13  -5   1   -0.20    0.42
 -13  -5  -1    0.26    0.42
  13   5  -1    0.27    0.35
  13   5   1    0.79    0.41
   0   6  -1    2.47    0.16
   0   6  -1    2.40    0.17
   0  -6   1    2.44    0.19
   0  -6   1    2.30    0.17
   0  -6  -1    3.00    0.17
   0  -6  -1    2.56    0.18
   0   6   1    2.82    0.19
   0   6   1    2.69    0.16
   1   6  -1   10.62    0.55
   1  -6  -1   10.53    0.57
  -1  -6   1   10.02    0.57
   1   6   1   10.47    0.56
  -1   6   1   10.41    0.52
  -1  -6  -1   10.06    0.56
   1  -6   1   10.52    0.57
  -1   6  -1   10.60    0.52
   1   6   1   10.01    0.53
  -1  -6   1   10.46    0.54
   1  -6  -1   10.14    0.53
   1   6  -1   10.14    0.53
  -1   6   1   10.55    0.56
  -1  -6  -1    9.99    0.54
   1  -6   1   10.30    0.53
  -1   6  -1   10.55    0.55
  -2  -6  -1   15.92    0.84
   2   6   1   15.85    0.82
  -2   6   1   15.15    0.77
  -2   6   1   15.00    0.82
   2  -6   1   14.71    0.84
   2  -6   1   15.96    0.79
   2  -6  -1   15.37    0.85
   2   6  -1   15.79    0.82
  -2  -6  -1   14.86    0.81
  -2  -6   1   16.51    0.81
   2   6   1   15.41    0.79
  -2   6  -1   16.14    0.78
   2  -6  -1   15.62    0.79
   2   6  -1   15.01    0.79
  -2  -6   1   16.76    0.84
   3   6   1    8.26    0.46
   3  -6  -1    8.19    0.43
  -3  -6   1    7.94    0.46
   3  -6   1    8.14    0.47
  -3   6  -1    7.88    0.42
  -3   6   1    8.08    0.42
  -3  -6   1    8.43    0.46
  -3  -6  -1    8.26    0.45
   3  -6   1    7.79    0.42
   3   6  -1    8.03    0.45
  -3   6   1    8.19    0.45
   3  -6  -1    8.16    0.47
  -3   6  -1    8.23    0.45
   3   6   1    7.92    0.44
  -3  -6  -1    8.63    0.45
   3   6  -1    7.82    0.44
   4   6  -1   71.97    3.64
  -4  -6   1   74.48    3.70
  -4  -6   1   78.31    3.88
  -4   6  -1   72.82    3.63
   4  -6   1   74.18    3.89
  -4   6  -1   72.90    3.80
   4   6   1   72.49    3.65
  -4  -6  -1   72.65    3.70
   4  -6   1   72.38    3.67
   4   6  -1   77.08    3.79
   4   6   1   75.81    3.80
  -4   6   1   72.22    3.79
   4  -6  -1   73.21    3.68
  -4   6   1   73.08    3.63
  -5  -6  -1    0.23    0.16
  -5   6   1    0.09    0.15
  -5   6  -1    0.16    0.13
   5   6   1    0.04    0.12
  -5  -6   1    0.16    0.13
   5   6  -1    0.14    0.11
  -5  -6   1    0.39    0.16
   5   6  -1    0.13    0.14
   5  -6   1    0.18    0.09
  -5   6   1    0.32    0.09
   5   6   1    0.18    0.13
   5  -6   1    0.12    0.15
   5  -6  -1    0.03    0.10
  -5   6  -1    0.19    0.09
  -5  -6  -1    0.23    0.11
  -5   6   1    0.26    0.13
  -6  -6   1    8.67    0.52
  -6   6   1    8.73    0.55
   6   6  -1    8.49    0.53
  -6  -6   1   10.55    0.53
  -6   6  -1    8.54    0.52
   6   6   1    7.92    0.51
  -6   6  -1    8.91    0.48
   6   6  -1    8.63    0.51
  -6   6   1    8.69    0.48
  -6  -6  -1   10.59    0.52
  -6  -6  -1    8.64    0.53
   6  -6  -1    8.58    0.49
   6  -6   1    8.35    0.48
   6  -6   1    8.34    0.54
  -6   6   1    8.24    0.50
   6   6   1    8.79    0.52
  -7  -6   1    0.06    0.17
   7   6  -1   -0.07    0.18
   7   6   1    0.26    0.17
  -7   6  -1    0.02    0.14
  -7   6   1    0.05    0.14
   7  -6  -1    0.19    0.14
   7   6   1    0.15    0.17
   7  -6   1    0.25    0.20
  -7   6   1    0.29    0.14
  -7   6   1    0.24    0.20
  -7  -6  -1   -0.06    0.18
   7  -6   1    0.14    0.14
  -7  -6   1   -0.19    0.19
   7   6  -1    0.04    0.15
  -7   6  -1    0.47    0.14
  -8  -6   1    5.39    0.42
  -8   6  -1    5.24    0.35
  -8   6   1    5.25    0.38
   8  -6  -1    4.97    0.38
  -8   6   1    5.75    0.44
   8   6   1    4.90    0.38
   8   6  -1    5.50    0.40
  -8  -6  -1    5.11    0.41
   8  -6   1    5.64    0.39
  -8   6   1    5.34    0.35
   8  -6   1    4.84    0.42
  -8   6  -1    5.19    0.36
   9   6   1    0.01    0.24
   9   6  -1    0.01    0.26
  -9   6  -1    0.14    0.20
   9  -6  -1   -0.31    0.22
   9  -6   1   -0.38    0.26
  -9  -6   1    0.22    0.29
  -9   6   1    0.25    0.21
  -9   6  -1    0.17    0.21
  -9  -6  -1    0.02    0.28
 -10   6  -1    4.38    0.35
 -10   6   1    4.47    0.38
 -10  -6   1    3.89    0.43
  10   6  -1    4.50    0.38
 -10  -6  -1    3.92    0.42
  10   6   1    4.21    0.38
  10  -6  -1    3.95    0.41
  10  -6   1    3.76    0.39
  11   6   1   -0.24    0.28
  11   6  -1    0.24    0.32
 -11  -6   1   -0.52    0.35
 -11  -6  -1    0.07    0.30
 -11   6  -1   -0.37    0.25
  11  -6   1    0.14    0.36
  11  -6  -1   -0.39    0.32
 -11   6   1   -0.15    0.24
 -12   6  -1    0.82    0.29
  12   6   1    1.04    0.34
 -12  -6   1    0.37    0.41
 -12  -6  -1    1.05    0.40
  12   6  -1    0.50    0.34
  13   6   1    0.03    0.40
 -13  -6  -1   -0.45    0.42
 -13  -6   1    0.68    0.44
  13   6  -1   -0.26    0.36
   0   7  -1   -0.02    0.06
   0   7   1   -0.04    0.06
   0  -7   1    0.01    0.08
   0  -7   1    0.13    0.10
   0  -7  -1    0.01    0.09
   0   7  -1    0.15    0.08
   0  -7  -1   -0.09    0.08
   0   7   1    0.09    0.08
  -1  -7   1    0.59    0.10
  -1  -7   1    0.67    0.11
   1   7  -1    0.60    0.10
  -1   7  -1    0.55    0.09
   1  -7  -1    0.41    0.08
   1  -7  -1    0.58    0.11
  -1   7   1    0.54    0.07
   1   7  -1    0.45    0.08
  -1   7  -1    0.52    0.07
  -1   7   1    0.52    0.10
   1  -7   1    0.37    0.12
  -1  -7  -1    0.57    0.11
   1   7   1    0.59    0.09
   1  -7   1    0.56    0.08
   1   7   1    0.65    0.10
  -1  -7  -1    0.46    0.09
   2   7   1    8.04    0.44
   2  -7   1    7.97    0.41
  -2   7   1    7.91    0.40
  -2  -7  -1    7.88    0.44
   2  -7   1    7.99    0.46
  -2   7   1    7.66    0.44
  -2  -7   1    7.61    0.44
  -2   7  -1    7.89    0.41
   2   7   1    7.64    0.42
  -2   7  -1    7.71    0.44
  -2  -7  -1    7.86    0.44
   2   7  -1    8.10    0.43
   2  -7  -1    7.66    0.41
   2  -7  -1    7.80    0.46
  -2  -7   1    8.21    0.45
   2   7  -1    7.59    0.43
   3   7  -1   35.04    1.79
   3  -7   1   35.62    1.80
   3  -7  -1   33.98    1.91
  -3  -7  -1   37.56    1.90
   3   7   1   38.40    1.80
  -3  -7  -1   35.75    1.82
   3  -7   1   35.23    1.91
   3  -7  -1   34.87    1.80
  -3  -7   1   36.53    1.82
  -3   7   1   34.88    1.77
  -3   7   1   34.78    1.87
   3   7   1   36.85    1.87
   3   7  -1   37.15    1.86
  -3   7  -1   34.92    1.77
  -3  -7   1   38.52    1.91
  -3   7  -1   35.54    1.87
   4   7  -1    0.48    0.12
   4  -7  -1    0.52    0.10
  -4  -7   1    0.64    0.12
  -4   7  -1    0.48    0.13
  -4   7   1    0.84    0.12
  -4  -7  -1    0.83    0.11
   4  -7  -1    0.36    0.13
   4  -7   1    0.43    0.09
   4  -7   1    0.39    0.15
  -4   7  -1    0.57    0.09
  -4  -7  -1    0.58    0.16
   4   7   1    0.54    0.13
   4   7  -1    1.35    0.16
  -4  -7   1    0.44    0.16
   4   7   1    0.48    0.13
  -4   7   1    0.54    0.08
   5  -7  -1   21.73    1.11
   5   7   1   21.47    1.12
  -5   7   1   20.37    1.15
  -5  -7   1   23.86    1.17
   5  -7  -1   21.00    1.19
   5   7  -1   22.61    1.14
   5   7   1   22.38    1.15
   5  -7   1   21.45    1.20
   5   7  -1   20.48    1.12
  -5  -7   1   21.44    1.13
  -5   7   1   22.12    1.09
  -5   7  -1   21.29    1.09
   5  -7   1   21.88    1.10
  -5  -7  -1   21.80    1.14
  -5   7  -1   21.60    1.15
   6   7  -1    0.02    0.15
  -6  -7   1    0.27    0.20
  -6   7  -1    0.03    0.16
   6  -7  -1   -0.06    0.13
   6  -7  -1    0.06    0.18
  -6  -7   1   -0.21    0.13
  -6  -7  -1    0.00    0.17
  -6   7   1   -0.10    0.15
  -6   7   1   -0.04    0.12
   6   7  -1   -0.19    0.18
   6  -7   1   -0.12    0.12
  -6  -7  -1    0.11    0.13
  -6   7  -1   -0.14    0.11
   6  -7   1   -0.07    0.18
   6   7   1    0.13    0.16
   6   7   1    0.07    0.16
   7   7  -1    9.43    0.59
  -7   7  -1   10.86    0.60
   7  -7  -1    9.86    0.63
  -7  -7  -1   10.35    0.62
  -7   7   1   10.72    0.56
   7  -7   1   10.16    0.57
   7   7   1    9.66    0.62
   7  -7  -1   10.31    0.57
   7  -7   1    9.32    0.63
  -7   7   1    9.85    0.60
  -7   7  -1   10.11    0.55
  -7  -7   1   10.86    0.63
   7   7   1   10.97    0.60
  -8   7  -1    1.86    0.20
   8  -7  -1    0.92    0.26
  -8   7   1    1.55    0.20
   8   7   1    1.28    0.24
  -8   7  -1    1.46    0.23
  -8  -7  -1    1.71    0.29
  -8  -7   1    1.81    0.27
   8  -7   1    1.55    0.26
  -8   7   1    1.95    0.23
   8  -7  -1    1.45    0.22
   8   7  -1    1.38    0.24
  -9   7  -1    4.32    0.37
   9  -7  -1    4.33    0.39
  -9   7  -1    4.54    0.34
   9   7  -1    4.60    0.37
  -9  -7  -1    4.44    0.38
  -9  -7   1    4.41    0.39
   9  -7   1    3.60    0.38
   9   7   1    3.77    0.36
  -9   7   1    4.27    0.34
  10  -7  -1    0.10    0.29
 -10  -7   1   -0.57    0.33
 -10   7  -1   -0.10    0.24
  10   7  -1    0.23    0.30
 -10  -7  -1    0.00    0.32
 -10   7   1    0.58    0.24
  10  -7   1    0.34    0.31
  10   7   1    0.05    0.25
 -11  -7   1   -0.30    0.36
 -11  -7  -1   -0.29    0.34
  11  -7   1   -0.29    0.36
  11  -7  -1    0.24    0.31
 -11   7  -1    0.24    0.26
 -11   7   1    0.34    0.25
  11   7  -1   -0.32    0.33
  11   7   1   -0.02    0.29
  12   7   1    0.16    0.37
 -12   7  -1   -0.30    0.29
  12  -7  -1   -0.22    0.38
  12   7  -1    0.20    0.33
 -12  -7  -1   -0.58    0.34
 -12  -7   1   -0.35    0.40
  13   7  -1    0.71    0.43
  13   7   1    0.10    0.41
 -13  -7  -1   -0.17    0.43
 -13  -7   1   -0.86    0.44
   0   8  -1    1.07    0.12
   0  -8  -1    1.34    0.12
   0  -8   1    1.31    0.14
   0  -8   1    1.06    0.13
   0   8   1    1.18    0.12
   0   8   1    0.92    0.10
   0  -8  -1    1.34    0.14
   0   8  -1    1.28    0.11
   1  -8   1   43.89    2.26
  -1   8  -1   42.69    2.20
  -1  -8  -1   43.35    2.14
   1  -8  -1   42.73    2.13
  -1  -8   1   42.70    2.26
   1  -8  -1   43.93    2.26
  -1  -8  -1   43.17    2.25
  -1   8   1   41.45    2.10
   1   8   1   41.49    2.11
  -1  -8   1   42.58    2.14
   1  -8   1   43.55    2.13
   1   8  -1   41.84    2.11
   1   8   1   42.01    2.20
  -1   8   1   42.33    2.20
  -1   8  -1   42.90    2.10
   1   8  -1   41.78    2.20
   2   8   1   15.17    0.80
  -2  -8  -1   15.89    0.84
  -2  -8  -1   15.38    0.82
   2  -8  -1   15.67    0.86
   2   8  -1   15.07    0.80
  -2  -8   1   15.61    0.85
   2  -8   1   15.79    0.79
  -2   8   1   15.48    0.83
   2  -8  -1   15.04    0.80
  -2   8  -1   14.88    0.83
  -2   8   1   16.00    0.78
  -2   8  -1   15.61    0.78
   2  -8   1   15.35    0.85
   2   8   1   16.06    0.83
   2   8  -1   16.04    0.83
  -2  -8   1   15.94    0.82
  -3  -8   1   14.16    0.74
  -3   8  -1   14.11    0.75
   3   8   1   13.82    0.75
   3  -8   1   13.41    0.71
   3  -8  -1   14.28    0.78
   3   8  -1   13.76    0.74
   3   8   1   13.86    0.73
  -3   8   1   13.66    0.75
   3   8  -1   13.09    0.72
  -3  -8  -1   13.93    0.74
  -3  -8  -1   14.54    0.76
   3  -8  -1   14.11    0.71
   3  -8   1   13.99    0.78
  -3  -8   1   14.15    0.76
  -3   8   1   13.56    0.70
  -3   8  -1   13.47    0.70
   4  -8  -1    2.05    0.16
   4   8  -1    1.95    0.20
   4  -8   1    1.80    0.21
  -4  -8   1    2.02    0.20
  -4  -8   1    2.06    0.17
  -4   8  -1    1.89    0.16
   4  -8  -1    1.83    0.21
   4   8  -1    2.50    0.19
  -4   8  -1    1.93    0.19
  -4   8   1    1.83    0.18
   4   8   1    2.21    0.19
  -4  -8  -1    1.94    0.21
  -4   8   1    1.77    0.15
   4  -8   1    1.92    0.14
  -4  -8  -1    2.38    0.17
   4   8   1    1.74    0.20
  -5  -8   1    3.00    0.24
   5  -8  -1    2.40    0.26
  -5  -8  -1    3.27    0.24
   5   8   1    3.33    0.24
  -5  -8  -1    2.87    0.26
  -5   8  -1    2.82    0.20
   5  -8  -1    2.58    0.21
  -5   8   1    2.55    0.19
   5  -8   1    2.68    0.20
  -5  -8   1    2.85    0.26
   5   8  -1    2.54    0.23
   5   8   1    2.53    0.23
   5  -8   1    2.48    0.26
  -5   8  -1    2.60    0.22
  -5   8   1    3.07    0.24
   5   8  -1    3.02    0.24
  -6   8   1    4.60    0.29
   6  -8  -1    4.17    0.37
   6  -8   1    4.03    0.35
   6   8  -1    4.75    0.34
  -6   8  -1    4.39    0.33
   6  -8  -1    4.87    0.30
  -6   8  -1    4.59    0.28
   6   8   1    5.20    0.35
  -6  -8  -1    4.75    0.38
  -6  -8   1    4.24    0.35
   6  -8   1    4.49    0.29
   6   8  -1    4.51    0.33
   6   8   1    4.76    0.33
  -6   8   1    3.66    0.34
  -6  -8   1    5.27    0.34
   7  -8  -1    2.59    0.30
  -7  -8  -1    2.20    0.30
  -7   8   1    3.19    0.27
   7   8   1    3.11    0.28
   7  -8   1    2.65    0.31
  -7   8   1    3.12    0.25
  -7   8  -1    3.03    0.27
   7  -8  -1    2.81    0.24
   7   8   1    3.30    0.27
  -7  -8   1    3.37    0.30
   7   8  -1    3.36    0.29
  -7   8  -1    3.50    0.26
   8  -8   1    7.57    0.59
  -8  -8   1    8.03    0.55
   8  -8  -1    7.78    0.57
  -8  -8  -1    8.39    0.55
  -8   8  -1    8.98    0.48
  -8   8   1    8.41    0.52
   8   8   1    7.84    0.53
  -8   8  -1    8.24    0.53
   8   8  -1    8.59    0.55
  -9   8   1    2.95    0.29
   9  -8   1    1.79    0.33
   9   8   1    1.83    0.32
  -9  -8  -1    1.99    0.35
  -9   8  -1    2.23    0.26
   9   8  -1    2.23    0.31
   9  -8  -1    2.17    0.32
  -9  -8   1    2.45    0.36
  10  -8  -1    0.36    0.33
 -10  -8  -1    0.72    0.35
 -10   8  -1    0.52    0.23
 -10   8   1    1.00    0.26
  10   8  -1    1.13    0.33
 -10  -8   1    0.07    0.30
  10   8   1    0.62    0.28
  10  -8   1    0.39    0.32
  11  -8   1    0.94    0.37
  11   8  -1    0.86    0.33
 -11  -8  -1    0.83    0.38
 -11  -8   1    0.61    0.40
 -11   8   1    1.37    0.29
  11  -8  -1    0.65    0.34
  11   8   1    0.87    0.31
 -11   8  -1    1.27    0.30
  12   8   1    0.19    0.32
 -12  -8   1   -0.59    0.42
  12   8  -1    0.20    0.39
 -12   8   1    0.28    0.30
 -12   8  -1    0.26    0.30
  12  -8  -1    0.29    0.40
 -12  -8  -1   -0.31    0.40
  13   8  -1   -0.22    0.43
 -13  -8  -1   -0.48    0.45
   0  -9   1   -0.10    0.12
   0   9  -1    0.32    0.09
   0  -9  -1    0.09    0.11
   0   9   1   -0.07    0.11
   0  -9  -1    0.05    0.12
   0   9   1    0.21    0.08
   0   9  -1   -0.08    0.10
   0  -9   1    0.29    0.11
  -1   9   1   19.43    1.04
   1  -9   1   19.90    1.00
   1   9   1   18.69    1.04
  -1   9  -1   19.20    0.98
  -1  -9   1   20.42    1.07
   1  -9   1   20.08    1.07
   1   9   1   18.71    0.99
   1  -9  -1   19.88    1.06
   1   9  -1   18.97    0.99
  -1   9   1   18.99    0.98
  -1  -9  -1   19.76    1.01
   1   9  -1   18.76    1.03
   1  -9  -1   20.08    1.00
  -1  -9   1   19.70    1.01
  -1  -9  -1   20.87    1.06
  -1   9  -1   19.46    1.03
   2  -9  -1   38.19    2.04
  -2   9   1   38.01    1.99
   2   9   1   38.45    1.99
  -2  -9  -1   39.17    1.94
   2   9   1   37.53    1.91
   2   9  -1   36.70    1.98
  -2   9  -1   37.93    1.99
   2  -9   1   37.87    2.04
   2  -9  -1   38.87    1.92
   2   9  -1   36.24    1.91
  -2  -9   1   39.24    1.94
   2  -9   1   39.14    1.92
  -2   9   1   38.07    1.89
  -2  -9  -1   40.45    2.03
  -2  -9   1   39.77    2.04
  -2   9  -1   37.40    1.89
  -3   9  -1    5.04    0.29
   3   9  -1    5.02    0.32
   3  -9  -1    5.32    0.37
  -3  -9   1    5.07    0.35
   3   9   1    4.84    0.32
   3   9  -1    5.29    0.34
   3  -9   1    5.14    0.37
  -3   9   1    5.34    0.35
  -3  -9   1    5.89    0.35
   3  -9   1    4.90    0.30
  -3  -9  -1    5.63    0.33
   3  -9  -1    5.34    0.30
  -3  -9  -1    5.11    0.35
   3   9   1    5.50    0.34
  -3   9  -1    4.93    0.33
  -3   9   1    5.14    0.29
  -4   9  -1    1.35    0.17
   4  -9   1    1.30    0.13
  -4  -9  -1    1.52    0.15
  -4  -9  -1    1.19    0.20
  -4  -9   1    1.11    0.18
  -4  -9   1    1.39    0.16
   4   9   1    1.07    0.17
   4   9   1    1.80    0.19
   4  -9   1    1.47    0.21
   4  -9  -1    1.33    0.14
   4   9  -1    1.08    0.17
   4  -9  -1    1.24    0.20
  -4   9   1    1.40    0.12
  -4   9  -1    1.60    0.13
   4   9  -1    1.50    0.17
  -4   9   1    1.26    0.18
  -5  -9   1   11.80    0.68
   5   9  -1   13.09    0.67
  -5  -9   1   13.27    0.68
   5  -9   1   10.27    0.71
   5  -9   1   11.23    0.63
   5   9  -1   10.93    0.65
  -5   9   1   11.74    0.68
  -5   9  -1   12.16    0.68
   5  -9  -1   11.99    0.72
  -5   9   1   11.33    0.61
   5  -9  -1   11.77    0.63
   5   9   1   11.27    0.66
  -5  -9  -1   12.17    0.67
  -5   9  -1   11.63    0.62
  -5  -9  -1   13.40    0.67
   5   9   1   13.00    0.68
  -6   9  -1    0.01    0.12
  -6   9   1    0.00    0.12
   6   9  -1    0.30    0.21
   6  -9   1    0.00    0.19
   6   9   1    0.38    0.19
  -6  -9   1    0.01    0.22
   6  -9  -1    0.03    0.13
  -6   9   1    0.03    0.15
  -6  -9   1    0.07    0.16
   6  -9  -1   -0.23    0.20
  -6  -9  -1    0.01    0.22
  -6   9  -1    0.11    0.15
   6   9   1   -0.05    0.18
  -7   9  -1    0.70    0.19
   7  -9  -1    0.52    0.16
   7  -9   1    0.40    0.25
  -7   9   1    0.76    0.19
   7   9   1    0.42    0.23
   7  -9  -1    0.19    0.23
  -7   9  -1    0.43    0.15
  -7  -9  -1   -0.16    0.21
   7   9  -1    0.55    0.24
  -7  -9   1    0.36    0.23
   8   9   1    3.73    0.32
  -8   9  -1    3.04    0.29
   8   9  -1    2.89    0.32
  -8   9   1    3.23    0.30
  -8  -9   1    2.65    0.35
   8  -9  -1    2.42    0.33
   8  -9   1    3.26    0.35
  -8  -9  -1    3.52    0.33
  -9  -9  -1    4.38    0.42
   9   9   1    3.99    0.39
  -9   9  -1    3.92    0.35
  -9   9   1    4.19    0.35
   9  -9  -1    2.92    0.38
   9   9  -1    4.15    0.40
  -9  -9   1    4.01    0.39
   9  -9   1    3.31    0.40
  10  -9   1    0.73    0.34
  10  -9  -1    0.21    0.35
  10   9   1    0.98    0.33
  10   9  -1    0.51    0.29
 -10  -9  -1    0.43    0.36
 -10   9   1    0.43    0.23
 -10  -9   1    0.03    0.31
 -10   9  -1    1.38    0.28
  11   9   1   -0.13    0.29
 -11   9  -1   -0.04    0.25
  11  -9  -1   -0.11    0.37
 -11   9   1    0.24    0.28
  11  -9   1   -0.12    0.38
 -11  -9   1   -0.10    0.39
  11   9  -1   -0.08    0.31
 -11  -9  -1    0.16    0.33
 -12   9  -1    0.33    0.32
  12  -9  -1    0.78    0.45
 -12  -9   1   -0.34    0.43
 -12   9   1    0.62    0.31
  12  -9   1    0.57    0.43
 -12  -9  -1   -0.12    0.36
  12   9  -1    0.42    0.36
  12   9   1    0.27    0.35
 -13   9  -1    0.60    0.34
   0  10  -1   34.67    1.88
   0  10  -1   35.21    1.80
   0  10   1   34.17    1.80
   0  10   1   34.35    1.89
   0 -10  -1   37.67    1.83
   0 -10   1   37.25    1.83
   0 -10  -1   38.61    1.93
   0 -10   1   38.18    1.94
   1 -10   1  111.90    5.61
  -1  10  -1  102.39    5.24
   1  10   1   99.98    5.47
  -1  10   1  101.33    5.48
   1 -10  -1  109.69    5.61
  -1 -10  -1  112.08    5.33
  -1 -10  -1  116.50    5.61
   1  10   1  100.24    5.25
   1  10  -1  103.14    5.25
   1 -10   1  112.63    5.32
   1 -10  -1  108.55    5.32
  -1 -10   1  107.83    5.33
  -1  10  -1  103.61    5.48
  -1  10   1  102.15    5.24
   1  10  -1  104.14    5.47
  -1 -10   1  111.86    5.61
  -2 -10  -1    9.51    0.53
   2  10   1    8.98    0.50
  -2 -10  -1   10.10    0.54
  -2  10  -1    9.26    0.49
   2  10  -1    9.11    0.52
  -2  10  -1    9.03    0.54
  -2  10   1    8.57    0.53
   2  10   1    9.27    0.54
  -2  10   1    9.04    0.48
   2 -10   1    9.47    0.49
  -2 -10   1    9.92    0.55
   2 -10   1    9.59    0.56
   2  10  -1    8.83    0.51
   2 -10  -1    9.15    0.50
   2 -10  -1    9.58    0.56
  -2 -10   1    8.92    0.53
  -3  10  -1   24.94    1.31
  -3  10   1   26.17    1.39
  -3 -10   1   28.62    1.42
  -3 -10   1   26.77    1.36
   3 -10   1   25.76    1.43
  -3 -10  -1   28.70    1.41
  -3 -10  -1   26.75    1.36
   3  10   1   25.88    1.39
   3  10  -1   26.28    1.38
   3 -10   1   26.83    1.33
  -3  10  -1   26.27    1.39
   3  10   1   25.17    1.33
   3  10  -1   24.93    1.33
  -3  10   1   25.26    1.30
   3 -10  -1   26.04    1.33
   3 -10  -1   26.37    1.43
   4 -10   1   11.31    0.68
  -4 -10   1   11.59    0.65
  -4  10  -1   11.61    0.65
   4  10   1   10.94    0.63
  -4  10   1   10.82    0.64
   4 -10   1   11.20    0.59
   4 -10  -1   11.59    0.68
  -4  10  -1   10.84    0.58
   4  10  -1   11.69    0.63
  -4 -10   1   11.81    0.64
  -4 -10  -1   12.31    0.64
  -4  10   1   10.69    0.58
   4  10  -1   10.22    0.62
   4 -10  -1   11.02    0.60
  -4 -10  -1   11.81    0.65
   4  10   1   11.44    0.64
   5  10  -1    0.36    0.17
   5 -10  -1    0.26    0.13
   5 -10   1    0.63    0.22
  -5 -10   1    0.20    0.16
  -5 -10  -1    0.13    0.20
  -5  10  -1    0.17    0.11
  -5 -10  -1    0.37    0.15
   5  10   1    0.18    0.19
   5  10  -1   -0.04    0.19
   5 -10   1    0.16    0.12
   5 -10  -1    0.04    0.21
   5  10   1    0.62    0.18
  -5 -10   1    0.47    0.19
  -5  10  -1    0.05    0.18
  -5  10   1    0.39    0.16
  -5  10   1    0.29    0.10
   6  10   1    2.32    0.24
  -6 -10   1    1.90    0.27
   6 -10  -1    1.51    0.28
   6  10  -1    1.88    0.26
  -6  10  -1    1.69    0.22
   6  10   1    2.02    0.24
   6 -10   1    1.72    0.28
  -6  10   1    2.15    0.22
  -6  10  -1    1.88    0.18
  -6 -10  -1    1.95    0.27
   6 -10  -1    1.65    0.18
  -7 -10  -1   -0.17    0.25
  -7  10   1    0.31    0.21
  -7 -10   1   -0.21    0.26
   7  10  -1    0.09    0.20
  -7  10  -1   -0.18    0.18
   7 -10  -1    0.62    0.27
   7  10   1   -0.07    0.21
   7 -10   1   -0.10    0.26
   8  10  -1    0.12    0.25
  -8 -10  -1    0.00    0.25
  -8  10  -1    0.31    0.21
  -8  10   1    0.19    0.23
   8 -10  -1   -0.09    0.28
  -8 -10   1   -0.31    0.29
   8 -10   1   -0.43    0.28
   8  10   1   -0.05    0.26
   9  10  -1    3.50    0.38
   9 -10   1    2.78    0.38
  -9  10   1    3.29    0.30
   9  10   1    2.15    0.32
  -9 -10   1    2.90    0.40
   9 -10  -1    2.59    0.39
  -9  10  -1    3.27    0.33
  -9 -10  -1    2.68    0.39
  10 -10   1    1.73    0.38
 -10 -10  -1    0.82    0.37
  10  10  -1    1.65    0.34
 -10  10  -1    1.71    0.31
  10 -10  -1    1.50    0.38
  10  10   1    0.81    0.31
 -10 -10   1    2.24    0.41
 -10  10   1    1.55    0.27
  11 -10  -1    0.70    0.39
 -11  10  -1   -0.03    0.26
 -11 -10   1   -0.33    0.35
  11 -10   1    0.04    0.37
 -11  10   1    0.04    0.29
  11  10   1    0.37    0.37
 -11 -10  -1   -0.73    0.39
  11  10  -1    0.30    0.37
 -12  10  -1    0.01    0.33
  12 -10   1    0.27    0.44
 -12  10   1    0.19    0.27
  12  10   1    0.34    0.40
  12  10  -1    0.36    0.41
 -12 -10  -1   -0.03    0.44
 -12 -10   1   -0.59    0.44
  12 -10  -1    0.60    0.43
   0 -11   1   -0.10    0.13
   0 -11  -1    0.06    0.14
   0  11   1   -0.26    0.10
   0 -11  -1   -0.09    0.15
   0  11   1   -0.05    0.12
   0  11  -1    0.00    0.10
   0 -11   1   -0.10    0.16
   0  11  -1   -0.04    0.13
  -1 -11  -1   -0.01    0.15
  -1  11  -1    0.16    0.14
   1  11   1    0.19    0.15
   1  11  -1    0.32    0.12
  -1  11  -1    0.13    0.10
   1  11   1    0.33    0.12
   1 -11  -1    0.09    0.13
  -1  11   1    0.14    0.09
  -1  11   1    0.63    0.15
   1 -11  -1    0.16    0.15
   1  11  -1    0.14    0.13
  -1 -11   1    0.26    0.16
  -1 -11  -1    0.06    0.16
   1 -11   1    0.02    0.17
  -1 -11   1    0.07    0.15
   1 -11   1    0.35    0.13
  -2 -11   1    0.14    0.15
  -2  11   1    0.31    0.09
   2  11   1    0.30    0.15
  -2 -11  -1    0.41    0.15
  -2  11   1    0.41    0.14
  -2  11  -1    0.10    0.13
  -2 -11   1    0.08    0.16
   2 -11  -1    0.15    0.12
   2 -11  -1    0.43    0.18
   2 -11   1    0.28    0.19
   2  11  -1    0.24    0.15
  -2 -11  -1    0.18    0.15
   2 -11   1    0.20    0.13
   2  11   1    0.06    0.12
  -2  11  -1    0.19    0.10
   2  11  -1    0.15    0.14
  -3 -11  -1   12.92    0.66
   3 -11   1   11.76    0.69
  -3 -11   1   11.26    0.65
  -3  11  -1   11.33    0.60
   3  11   1   11.07    0.63
   3  11  -1   11.65    0.63
   3 -11  -1   11.23    0.61
  -3 -11   1   12.64    0.67
   3 -11  -1   11.12    0.68
  -3  11  -1   11.70    0.66
   3  11   1   11.60    0.66
   3 -11   1   11.27    0.61
   3  11  -1   11.39    0.65
  -3 -11  -1   11.68    0.65
  -3  11   1   11.16    0.59
  -3  11   1   10.99    0.65
  -4 -11  -1   -0.19    0.19
   4  11   1    0.18    0.16
  -4  11  -1   -0.11    0.15
   4 -11   1   -0.07    0.18
   4  11   1    0.05    0.17
   4 -11   1   -0.21    0.11
  -4 -11   1   -0.16    0.17
  -4  11   1    0.06    0.09
  -4 -11  -1   -0.17    0.14
   4  11  -1   -0.10    0.16
   4  11  -1    0.18    0.15
  -4  11   1    0.03    0.17
   4 -11  -1    0.01    0.18
  -4 -11   1    0.00    0.16
   4 -11  -1    0.18    0.12
  -4  11  -1   -0.03    0.10
   5  11  -1    9.42    0.53
  -5  11  -1    8.46    0.55
  -5  11   1    8.36    0.54
   5 -11   1    9.35    0.58
  -5 -11   1    8.82    0.56
  -5  11  -1    8.37    0.47
   5  11   1    8.28    0.52
  -5 -11   1    9.89    0.54
   5 -11  -1    8.48    0.49
   5  11  -1    8.21    0.52
   5  11   1    9.64    0.54
  -5 -11  -1    8.31    0.55
   5 -11  -1    8.24    0.58
  -6  11   1    1.07    0.21
   6 -11   1    1.15    0.27
  -6 -11   1    0.93    0.24
   6 -11  -1    1.27    0.27
  -6 -11  -1    1.31    0.27
   6  11   1    1.07    0.22
  -6  11  -1    1.13    0.21
   6  11  -1    1.15    0.25
   7  11  -1    6.03    0.45
  -7  11  -1    6.33    0.46
  -7 -11   1    6.72    0.51
   7  11   1    6.73    0.45
   7 -11  -1    6.25    0.48
  -7 -11  -1    7.02    0.51
  -7  11   1    6.05    0.44
   7 -11   1    5.72    0.50
   8  11   1    0.04    0.24
  -8  11  -1   -0.14    0.21
   8  11  -1   -0.19    0.24
   8 -11  -1    0.33    0.30
  -8 -11  -1   -0.11    0.30
  -8 -11   1   -0.29    0.30
  -8  11   1    0.25    0.22
   8 -11   1    0.06    0.29
   9  11  -1    0.01    0.27
  -9 -11  -1   -0.07    0.33
  -9 -11   1    0.31    0.35
   9  11   1    0.14    0.27
   9 -11   1    0.16    0.32
   9 -11  -1    0.84    0.33
  -9  11   1    0.18    0.23
  -9  11  -1    0.11    0.24
  10 -11   1   -0.15    0.34
  10  11   1    0.32    0.29
 -10  11   1   -0.06    0.24
 -10 -11   1   -1.15    0.37
  10  11  -1   -0.02    0.28
  10 -11  -1   -0.09    0.38
 -10  11  -1    0.03    0.25
 -10 -11  -1   -0.29    0.36
 -11 -11   1    0.02    0.36
 -11  11  -1    0.32    0.32
  11 -11  -1    0.30    0.43
  11 -11   1    0.23    0.38
 -11  11   1    0.14    0.31
  11  11   1    0.20    0.37
 -11 -11  -1   -0.46    0.40
  11  11  -1    0.03    0.37
  12  11   1    0.19    0.42
 -12  11   1   -0.25    0.33
 -12 -11  -1    0.08    0.44
  12  11  -1   -0.19    0.36
  12 -11  -1    0.33    0.47
 -12 -11   1    0.01    0.46
  12 -11   1    0.19    0.43
 -12  11  -1    0.02    0.29
   0  12  -1   10.51    0.63
   0  12   1   10.44    0.63
   0 -12   1   11.72    0.62
   0  12   1   10.63    0.59
   0 -12  -1   11.67    0.62
   0  12  -1   10.36    0.59
   0 -12   1   12.04    0.67
   0 -12  -1   12.57    0.66
  -1  12  -1    5.44    0.38
  -1  12   1    5.61    0.38
   1  12  -1    4.82    0.35
   1 -12   1    6.32    0.37
  -1 -12  -1    6.81    0.43
   1 -12  -1    6.32    0.41
   1  12  -1    5.43    0.38
  -1  12  -1    5.62    0.34
   1 -12   1    6.72    0.42
   1  12   1    5.27    0.35
   1  12   1    5.49    0.39
  -1 -12   1    5.89    0.41
  -1 -12   1    6.02    0.38
  -1 -12  -1    6.32    0.39
  -1  12   1    5.51    0.33
   1 -12  -1    6.06    0.37
  -2  12  -1    6.86    0.43
  -2 -12  -1    7.75    0.46
  -2 -12  -1    7.49    0.45
  -2 -12   1    7.20    0.46
   2  12  -1    6.31    0.42
   2 -12   1    7.02    0.48
   2 -12  -1    7.07    0.45
  -2 -12   1    7.09    0.45
   2  12   1    6.48    0.44
   2 -12   1    7.02    0.41
  -2  12   1    6.82    0.43
  -2  12   1    7.03    0.38
   2  12   1    6.46    0.41
   2  12  -1    6.37    0.43
   2 -12  -1    7.03    0.41
  -2  12  -1    6.59    0.39
  -3 -12   1    1.53    0.20
   3  12  -1    1.60    0.20
   3  12  -1    1.30    0.19
   3 -12   1    1.28    0.16
  -3 -12   1    1.30    0.22
  -3 -12  -1    1.45    0.23
   3  12   1    1.44    0.20
  -3 -12  -1    2.02    0.20
   3 -12  -1    1.66    0.17
   3 -12  -1    1.56    0.24
  -3  12   1    1.44    0.20
   3  12   1    1.86    0.22
  -3  12  -1    1.64    0.22
   3 -12   1    1.57    0.22
  -3  12   1    1.30    0.14
  -3  12  -1    1.35    0.14
   4  12  -1   12.21    0.67
  -4 -12   1   13.40    0.68
  -4 -12  -1   11.59    0.68
   4  12   1   10.81    0.64
  -4  12  -1   11.01    0.67
  -4  12  -1   10.85    0.61
   4  12   1   12.15    0.67
   4  12  -1   11.68    0.67
  -4 -12  -1   13.23    0.67
  -4  12   1   10.78    0.67
   4 -12  -1   10.97    0.71
  -4 -12   1   11.72    0.68
   4 -12  -1   11.50    0.63
   4 -12   1   10.88    0.71
   5  12   1    0.45    0.21
  -5 -12   1    0.39    0.17
   5  12   1    0.61    0.20
   5 -12   1    0.88    0.26
   5  12  -1    0.55    0.21
  -5  12   1    0.51    0.20
  -5 -12   1    0.67    0.21
   5 -12  -1    0.59    0.25
  -5  12  -1    0.45    0.19
  -5 -12  -1    0.37    0.24
   6  12   1    0.01    0.23
  -6 -12  -1    0.51    0.23
  -6  12   1    0.20    0.23
   6 -12  -1    0.53    0.27
   6 -12   1    0.16    0.26
  -6  12  -1    0.88    0.23
  -6 -12   1    0.22    0.23
   6  12  -1    0.36    0.25
  -7  12  -1    0.15    0.21
   7 -12   1    0.12    0.29
   7  12  -1    0.33    0.23
   7 -12  -1    0.53    0.29
  -7 -12  -1    0.24    0.29
  -7 -12   1    0.21    0.29
  -7  12   1    0.31    0.24
   7  12   1    0.34    0.24
  -8  12  -1    1.31    0.28
   8  12   1    1.06    0.27
  -8 -12   1    0.76    0.30
  -8  12   1    1.09    0.28
  -8 -12  -1    0.81    0.32
   8 -12  -1    0.68    0.32
   8 -12   1    0.75    0.28
   8  12  -1    0.73    0.27
  -9 -12   1    0.73    0.37
  -9  12   1    1.26    0.30
  -9 -12  -1    0.47    0.35
   9 -12   1    1.52    0.35
   9  12   1    0.31    0.29
   9  12  -1    0.60    0.33
   9 -12  -1    1.04    0.36
  -9  12  -1    0.77    0.30
  10 -12   1    1.09    0.37
 -10 -12   1    0.39    0.35
  10 -12  -1    0.33    0.38
  10  12  -1    1.73    0.38
 -10 -12  -1    0.76    0.34
  10  12   1    0.49    0.35
 -10  12  -1    0.91    0.28
 -10  12   1    1.17    0.32
  11 -12   1    0.46    0.44
 -11 -12   1   -1.00    0.42
 -11 -12  -1    0.20    0.42
  11 -12  -1   -0.01    0.40
  11  12  -1   -0.06    0.39
  11  12   1    0.42    0.34
 -11  12  -1    0.41    0.33
 -11  12   1   -0.09    0.32
 -12  12  -1    0.81    0.32
  12 -12   1    0.55    0.45
 -12  12   1    0.12    0.35
  12 -12  -1    0.76    0.46
   0 -13   1    0.21    0.22
   0  13  -1   -0.22    0.16
   0  13   1   -0.14    0.17
   0 -13  -1   -0.18    0.17
   0 -13   1   -0.13    0.17
   0  13   1    0.23    0.12
   0 -13  -1   -0.05    0.18
   0  13  -1   -0.04    0.13
  -1  13   1   14.52    0.81
   1 -13  -1   16.81    0.90
  -1 -13  -1   18.24    0.91
  -1  13  -1   13.89    0.86
   1  13  -1   14.43    0.86
  -1 -13  -1   16.85    0.85
   1 -13  -1   16.45    0.84
   1  13  -1   15.23    0.82
  -1 -13   1   17.27    0.90
  -1 -13   1   17.40    0.86
   1 -13   1   17.00    0.84
   1  13   1   13.91    0.87
   1 -13   1   17.24    0.91
   1  13   1   14.19    0.82
  -1  13   1   14.51    0.87
  -1  13  -1   14.26    0.81
   2 -13   1    2.14    0.27
  -2  13   1    2.35    0.18
  -2 -13   1    2.38    0.26
   2  13  -1    2.23    0.23
   2 -13  -1    2.63    0.27
   2  13   1    1.95    0.22
   2 -13  -1    2.18    0.22
  -2 -13  -1    2.93    0.26
  -2 -13  -1    2.57    0.26
  -2  13  -1    2.10    0.19
   2  13   1    2.51    0.24
  -2  13   1    2.39    0.24
   2  13  -1    2.00    0.23
   2 -13   1    2.64    0.22
  -2  13  -1    2.00    0.23
  -2 -13   1    2.69    0.26
  -3 -13   1    5.03    0.37
  -3 -13   1    4.39    0.37
   3  13  -1    4.26    0.35
   3 -13  -1    4.48    0.33
   3  13   1    3.87    0.32
   3 -13   1    5.42    0.41
  -3  13   1    4.69    0.38
   3 -13  -1    4.94    0.40
   3  13   1    4.60    0.35
  -3 -13  -1    4.67    0.35
  -3  13  -1    3.87    0.28
  -3  13  -1    4.01    0.34
   3  13  -1    3.95    0.32
  -3 -13  -1    4.93    0.37
   4 -13  -1    0.33    0.25
  -4 -13   1    0.58    0.19
   4  13   1    0.37    0.19
   4  13  -1    0.52    0.22
  -4 -13  -1    0.25    0.23
   4 -13   1    0.71    0.25
  -4  13  -1    0.37    0.19
   4  13  -1    0.59    0.20
   4  13   1    0.20    0.20
  -4  13   1    0.37    0.21
  -4 -13   1    0.53    0.20
  -5 -13  -1   17.01    0.94
   5  13   1   18.95    0.95
   5 -13  -1   17.14    0.99
   5  13  -1   16.13    0.91
   5 -13   1   16.22    0.99
  -5  13   1   15.82    0.94
  -5 -13   1   17.50    0.94
   5  13   1   16.44    0.91
  -5  13  -1   16.31    0.95
  -6  13  -1    0.62    0.21
  -6 -13  -1    0.38    0.25
  -6 -13   1    0.98    0.29
   6 -13  -1    0.14    0.25
   6 -13   1    0.52    0.29
   6  13  -1    0.49    0.24
  -6  13   1    0.46    0.22
   6  13   1    0.42    0.22
  -7 -13  -1    5.58    0.44
  -7 -13   1    6.12    0.47
   7  13  -1    5.58    0.45
   7 -13   1    5.39    0.47
   7  13   1    5.64    0.44
  -7  13  -1    5.75    0.46
   7 -13  -1    4.96    0.47
  -7  13   1    5.72    0.46
   8 -13   1    1.04    0.34
  -8 -13  -1    1.50    0.36
   8 -13  -1    0.94    0.34
  -8  13  -1    1.42    0.30
   8  13  -1    1.54    0.31
  -8 -13   1    1.02    0.31
  -8  13   1    2.03    0.31
   8  13   1    1.32    0.29
   9  13  -1    4.50    0.45
  -9  13   1    4.64    0.39
  -9 -13   1    4.59    0.48
   9  13   1    4.76    0.42
   9 -13   1    4.06    0.47
   9 -13  -1    3.47    0.45
  -9  13  -1    4.24    0.42
  -9 -13  -1    4.76    0.48
  10 -13   1    0.20    0.39
 -10 -13  -1   -0.83    0.37
 -10  13  -1    0.59    0.28
  10  13  -1   -0.62    0.31
 -10  13   1   -0.15    0.31
  10  13   1   -0.31    0.31
  10 -13  -1   -0.13    0.38
 -10 -13   1   -0.39    0.35
 -11 -13  -1   -0.07    0.44
  11  13   1   -0.44    0.33
  11 -13   1   -0.11    0.42
 -11  13  -1    0.05    0.34
 -11  13   1    0.66    0.34
 -11 -13   1   -0.26    0.44
  11 -13  -1    0.65    0.43
  11  13  -1    0.09    0.40
   0 -14   1    2.24    0.28
   0  14  -1    2.11    0.21
   0 -14   1    2.33    0.25
   0 -14  -1    2.59    0.26
   0  14   1    2.03    0.19
   0  14   1    2.09    0.25
   0 -14  -1    2.34    0.24
   0  14  -1    1.85    0.22
  -1 -14   1   10.69    0.59
   1 -14  -1   10.48    0.57
  -1 -14  -1   11.75    0.63
  -1 -14   1   11.66    0.64
   1  14   1    9.18    0.61
  -1  14  -1    8.60    0.59
   1 -14   1   11.60    0.64
   1  14  -1    8.98    0.57
   1  14   1    8.97    0.56
  -1 -14  -1   11.30    0.61
   1 -14   1   11.23    0.58
   1  14  -1    9.33    0.60
  -1  14   1    8.78    0.61
   1 -14  -1   10.25    0.64
  -1  14   1    8.88    0.54
  -1  14  -1    9.70    0.55
  -2 -14  -1    0.24    0.22
   2 -14  -1    0.40    0.18
  -2 -14   1   -0.12    0.20
   2  14  -1    0.16    0.18
   2 -14  -1    0.15    0.23
   2 -14   1   -0.02    0.24
   2  14   1   -0.13    0.19
  -2  14  -1    0.05    0.13
  -2  14   1    0.29    0.18
  -2  14  -1    0.08    0.18
  -2 -14   1   -0.07    0.20
   2 -14   1    0.15    0.17
  -2 -14  -1    0.30    0.19
   2  14  -1   -0.17    0.15
   2  14   1    0.20    0.17
   3 -14  -1    5.87    0.46
   3 -14  -1    6.22    0.39
  -3 -14  -1    6.56    0.44
  -3 -14   1    5.58    0.43
   3  14   1    5.95    0.43
  -3 -14   1    6.86    0.45
   3 -14   1    5.90    0.48
   3  14  -1    5.23    0.40
   3  14  -1    5.81    0.42
  -3  14   1    5.47    0.44
  -3 -14  -1    6.56    0.45
   3  14   1    5.84    0.41
  -3  14  -1    5.61    0.44
   4  14  -1    1.52    0.23
  -4  14   1    1.20    0.23
   4 -14   1    1.16    0.30
  -4 -14  -1    1.20    0.27
  -4  14  -1    1.30    0.25
   4  14   1    1.45    0.23
  -4 -14   1    1.35    0.22
   4 -14  -1    1.26    0.29
  -4 -14   1    1.08    0.23
   4  14   1    1.66    0.26
   4  14  -1    1.37    0.25
  -5  14   1    0.03    0.24
  -5  14  -1   -0.05    0.23
   5  14  -1   -0.11    0.24
  -5 -14   1    0.09    0.26
   5 -14  -1    0.19    0.28
   5  14   1   -0.17    0.24
  -5 -14  -1   -0.05    0.26
   5 -14   1    0.18    0.24
  -6  14   1    0.85    0.24
  -6 -14   1    1.54    0.31
  -6 -14  -1    0.38    0.30
   6  14   1    0.99    0.26
   6 -14   1    0.96    0.32
  -6  14  -1    1.30    0.27
   6 -14  -1    0.34    0.27
   6  14  -1    1.04    0.29
  -7 -14  -1    1.40    0.33
   7  14   1    1.13    0.28
   7 -14   1    1.54    0.34
   7 -14  -1    0.90    0.30
  -7  14  -1    1.03    0.25
  -7  14   1    1.29    0.26
   7  14  -1    1.26    0.29
  -7 -14   1    0.59    0.33
   8 -14  -1    0.87    0.36
  -8  14   1    1.46    0.32
   8 -14   1    1.22    0.36
  -8  14  -1    1.41    0.32
  -8 -14   1    1.21    0.37
   8  14   1    0.80    0.33
   8  14  -1    1.38    0.32
  -8 -14  -1    1.29    0.37
  -9 -14  -1    1.60    0.41
  -9  14   1    1.85    0.35
   9  14   1    1.67    0.34
   9 -14  -1    1.83    0.41
  -9 -14   1    1.91    0.42
   9 -14   1    1.09    0.40
  -9  14  -1    1.67    0.31
   9  14  -1    1.51    0.35
 -10  14   1   -0.26    0.32
 -10 -14  -1    0.03    0.41
  10 -14  -1    0.33    0.40
  10  14  -1   -0.40    0.33
  10  14   1   -0.17    0.36
 -10  14  -1    0.29    0.33
  10 -14   1   -0.12    0.43
 -10 -14   1    0.16    0.42
  11  14  -1    0.81    0.43
  11 -14   1    0.47    0.45
 -11  14   1    0.30    0.35
 -11 -14   1   -0.01    0.46
  11  14   1   -0.19    0.40
 -11 -14  -1   -0.73    0.43
 -11  14  -1   -0.52    0.35
  11 -14  -1    0.00    0.44
   0 -15  -1    0.06    0.23
   0  15  -1   -0.07    0.15
   0 -15   1    0.17    0.25
   0  15   1   -0.06    0.14
   0  15   1    0.03    0.18
   0  15  -1    0.02    0.20
   0 -15  -1   -0.02    0.22
   0 -15   1   -0.09    0.21
  -1 -15  -1    0.16    0.24
  -1 -15  -1    0.41    0.24
   1 -15  -1    0.40    0.21
  -1  15  -1    0.55    0.21
   1  15   1    0.15    0.22
   1 -15   1    0.42    0.20
  -1  15   1    0.71    0.20
   1  15  -1    0.15    0.17
   1 -15  -1    0.64    0.24
  -1  15  -1    0.38    0.16
   1  15  -1    0.32    0.20
   1  15   1    0.35    0.17
  -1 -15   1    0.58    0.23
   1 -15   1    0.17    0.25
  -1 -15   1    0.44    0.24
  -1  15   1    0.48    0.13
  -2  15  -1    0.02    0.14
   2 -15  -1   -0.08    0.25
  -2 -15  -1    0.19    0.21
  -2  15   1   -0.08    0.22
  -2 -15   1   -0.14    0.22
   2 -15   1   -0.07    0.25
   2  15  -1    0.16    0.17
   2  15  -1    0.01    0.19
  -2 -15   1   -0.14    0.23
   2  15   1   -0.26    0.16
  -2 -15  -1   -0.12    0.22
   2 -15  -1    0.07    0.19
  -2  15  -1    0.06    0.22
   2  15   1    0.18    0.21
   3  15  -1    0.21    0.20
   3  15  -1    0.10    0.19
   3 -15   1    0.21    0.27
   3 -15  -1    0.48    0.27
  -3  15   1    0.54    0.21
   3  15   1    0.36    0.19
   3  15   1    0.20    0.22
  -3  15  -1    0.54    0.23
  -3 -15  -1    0.16    0.21
  -3 -15  -1    0.53    0.25
  -3 -15   1    0.95    0.23
  -3 -15   1   -0.16    0.23
  -4  15  -1   -0.09    0.24
   4 -15   1   -0.09    0.29
  -4 -15   1    0.16    0.26
   4  15  -1    0.23    0.22
  -4 -15  -1    0.21    0.27
  -4  15   1    0.38    0.25
   4 -15  -1    0.59    0.29
   4  15   1    0.10    0.21
   4  15   1    0.15    0.22
   5  15   1    2.56    0.31
   5  15  -1    1.46    0.27
  -5 -15  -1    1.77    0.31
  -5  15  -1    1.74    0.27
  -5 -15   1    2.35    0.32
  -5  15   1    2.22    0.31
   5 -15   1    1.85    0.35
   5 -15  -1    1.77    0.34
   6 -15  -1    0.18    0.31
  -6  15  -1    0.14    0.27
  -6 -15  -1    0.04    0.30
  -6 -15   1    0.15    0.30
   6 -15   1    0.00    0.31
   6  15   1    0.10    0.25
  -6  15   1    0.02    0.23
   6  15  -1    0.17    0.26
   7  15   1    0.42    0.31
  -7  15  -1    0.15    0.29
  -7 -15   1    0.42    0.33
   7 -15  -1   -0.01    0.34
   7  15  -1   -0.12    0.27
  -7  15   1    0.26    0.29
   7 -15   1    0.20    0.34
  -7 -15  -1    0.00    0.33
  -8  15   1   -0.12    0.27
   8 -15  -1    0.50    0.36
   8  15   1   -0.26    0.29
   8  15  -1   -0.21    0.30
  -8 -15   1    0.69    0.36
   8 -15   1    0.10    0.32
  -8 -15  -1    0.10    0.35
  -8  15  -1    0.71    0.31
   9 -15   1    0.33    0.39
   9  15   1   -0.14    0.31
  -9  15  -1    0.03    0.29
  -9  15   1    0.05    0.29
  -9 -15   1    0.11    0.40
   9  15  -1    0.12    0.37
   9 -15  -1   -0.22    0.39
  -9 -15  -1   -0.57    0.38
  10 -15   1    0.08    0.42
 -10  15   1    0.40    0.35
  10  15  -1   -0.42    0.39
 -10 -15   1    0.06    0.43
 -10  15  -1    0.10    0.31
  10  15   1   -0.15    0.38
 -10 -15  -1   -0.14    0.43
  10 -15  -1    0.00    0.42
   0 -16  -1    1.35    0.28
   0 -16   1    1.67    0.25
   0  16   1    1.32    0.18
   0 -16   1    1.22    0.29
   0  16   1    1.20    0.23
   0  16  -1    1.02    0.19
   0 -16  -1    1.24    0.26
   0  16  -1    1.20    0.25
  -1 -16  -1   22.71    1.09
  -1  16  -1   18.39    1.04
   1 -16  -1   22.38    1.16
   1  16  -1   18.44    1.05
  -1 -16   1   20.41    1.09
  -1  16   1   18.51    1.12
   1  16  -1   18.92    1.11
   1 -16  -1   23.10    1.08
   1  16   1   18.82    1.12
   1 -16   1   23.30    1.17
   1  16   1   17.92    1.06
  -1  16  -1   19.41    1.12
   2  16  -1    1.65    0.25
   2 -16   1    1.94    0.33
  -2 -16   1    2.20    0.28
   2  16   1    1.97    0.28
   2  16  -1    1.56    0.27
  -2 -16   1    2.36    0.29
  -2 -16  -1    1.88    0.31
  -2  16   1    1.94    0.28
   2  16   1    2.08    0.25
  -2  16  -1    2.10    0.29
   2 -16  -1    2.17    0.32
  -2 -16  -1    2.57    0.30
   3 -16  -1    7.86    0.56
   3  16  -1    5.60    0.48
   3 -16   1    8.05    0.57
   3  16  -1    6.53    0.48
  -3 -16  -1    7.60    0.51
   3  16   1    6.81    0.50
  -3  16  -1    6.77    0.51
   3  16   1    6.62    0.48
  -3  16   1    6.70    0.49
  -3 -16   1    7.54    0.51
  -3 -16   1    8.35    0.53
   4  16   1    3.65    0.33
  -4 -16   1    3.16    0.35
  -4  16  -1    2.59    0.31
   4 -16   1    3.44    0.39
   4 -16  -1    3.03    0.38
  -4  16   1    3.08    0.35
   4  16   1    2.67    0.33
   4  16  -1    3.46    0.34
  -4 -16  -1    3.44    0.36
   5 -16  -1    0.22    0.31
  -5  16  -1    0.20    0.23
   5  16   1   -0.12    0.23
   5 -16   1    0.07    0.33
   5  16  -1   -0.13    0.27
  -5 -16   1    0.00    0.29
  -5 -16  -1   -0.51    0.28
  -5  16   1    0.23    0.25
   6  16  -1    1.53    0.33
  -6 -16   1    1.30    0.34
  -6  16  -1    1.74    0.29
   6  16   1    1.08    0.29
   6 -16  -1    1.59    0.37
   6 -16   1    1.29    0.36
  -6  16   1    1.43    0.28
  -6 -16  -1    1.32    0.34
  -7  16  -1    0.50    0.31
  -7 -16  -1    0.49    0.34
   7 -16  -1    0.35    0.32
  -7 -16   1   -0.23    0.34
  -7  16   1    0.61    0.27
   7  16   1   -0.34    0.27
   7 -16   1    0.10    0.36
   7  16  -1    0.32    0.29
   8  16   1    0.13    0.35
   8 -16   1    0.58    0.38
  -8  16   1    0.38    0.30
  -8  16  -1    0.44    0.33
  -8 -16   1    0.28    0.38
   8 -16  -1   -0.51    0.37
  -8 -16  -1    0.07    0.38
   8  16  -1    0.34    0.32
   9 -16   1    1.15    0.42
   9 -16  -1    1.56    0.44
   9  16  -1    1.65    0.37
  -9 -16  -1    1.06    0.37
  -9  16   1    1.13    0.37
  -9  16  -1    1.39    0.38
   9  16   1    0.69    0.35
  -9 -16   1    1.09    0.38
  10  16  -1    0.23    0.36
  10 -16   1    0.22    0.48
  10  16   1    0.43    0.37
 -10  16   1    0.28    0.32
 -10 -16   1    0.74    0.47
  10 -16  -1    0.44    0.43
 -10 -16  -1    0.02    0.39
 -10  16  -1    0.39    0.38
   0  17  -1    0.23    0.24
   0 -17  -1    0.25    0.28
   0  17   1   -0.11    0.24
   0 -17  -1   -0.24    0.23
   0 -17   1   -0.06    0.28
   0  17  -1    0.16    0.17
  -1  17  -1    0.40    0.25
  -1 -17   1    0.40    0.27
  -1 -17  -1    0.43    0.29
   1  17   1    0.47    0.21
  -1 -17  -1    0.52    0.25
   1  17  -1    0.24    0.24
  -1 -17   1    0.69    0.31
  -1  17   1    0.25    0.25
   1  17  -1    0.30    0.20
   1  17   1    0.24    0.22
   1 -17   1    0.55    0.31
   1 -17  -1    0.39    0.28
   2 -17  -1    0.42    0.30
  -2 -17  -1    0.40    0.27
   2  17  -1   -0.62    0.22
   2  17  -1   -0.20    0.25
  -2  17   1   -0.02    0.23
  -2 -17   1    0.01    0.26
  -2  17  -1    0.23    0.25
   2  17   1   -0.04    0.23
   2 -17   1    0.20    0.31
   2  17   1   -0.19    0.21
  -2 -17  -1   -0.36    0.26
  -2 -17   1    0.22    0.25
  -3 -17   1    0.33    0.27
   3  17   1    0.56    0.25
   3  17   1    0.27    0.25
  -3  17   1    0.68    0.25
   3 -17  -1    0.60    0.32
  -3  17  -1    0.23    0.23
  -3 -17   1    0.53    0.27
  -3 -17  -1    0.38    0.28
   3 -17   1    0.57    0.33
   3  17  -1    0.08    0.24
   4  17   1    0.39    0.27
  -4  17  -1    0.27    0.25
  -4  17   1    0.60    0.26
  -4 -17   1   -0.13    0.29
   4  17  -1   -0.05    0.24
  -4 -17  -1    0.40    0.30
   4 -17  -1    0.01    0.32
   4 -17   1    0.17    0.34
   5 -17  -1    3.90    0.44
   5  17  -1    4.43    0.39
   5  17   1    4.21    0.38
  -5  17  -1    3.42    0.38
  -5 -17   1    4.16    0.42
  -5 -17  -1    4.72    0.43
  -5  17   1    3.64    0.38
   5 -17   1    4.52    0.46
  -6  17  -1    0.03    0.27
   6  17  -1   -0.01    0.32
   6 -17   1    0.27    0.36
   6 -17  -1    0.17    0.34
  -6  17   1    0.35    0.31
  -6 -17  -1    0.61    0.34
   6  17   1   -0.32    0.31
  -6 -17   1   -0.09    0.33
  -7  17  -1    0.10    0.28
   7  17   1    0.59    0.35
  -7 -17   1   -0.03    0.36
  -7  17   1    0.12    0.29
  -7 -17  -1    0.17    0.36
   7 -17  -1   -0.16    0.37
   7  17  -1    0.72    0.35
   7 -17   1    0.34    0.35
   8  17  -1    0.18    0.32
  -8 -17  -1    0.16    0.39
   8 -17  -1    0.53    0.40
  -8  17  -1    0.04    0.34
   8  17   1   -0.10    0.37
  -8 -17   1   -0.47    0.38
  -8  17   1    0.60    0.35
   8 -17   1    0.82    0.43
  -9 -17   1   -0.23    0.43
  -9 -17  -1   -0.64    0.41
   9 -17  -1   -0.01    0.43
   9  17   1   -0.13    0.35
   9  17  -1    0.16    0.35
  -9  17  -1    0.01    0.37
   9 -17   1    0.33    0.45
  -9  17   1    0.06    0.37
   0 -18  -1    0.45    0.29
   0  18   1    0.58    0.27
   0  18  -1    0.56    0.27
   0 -18   1    0.66    0.32
   0 -18  -1    0.79    0.31
   1  18  -1    0.12    0.25
  -1  18  -1    0.20    0.27
   1 -18   1    0.41    0.32
  -1  18   1    0.28    0.25
  -1 -18   1   -0.17    0.29
  -1 -18   1   -0.10    0.27
  -1 -18  -1    0.06    0.27
  -1 -18  -1    0.42    0.32
   1 -18  -1    0.73    0.32
   1  18  -1    0.10    0.21
   1  18   1   -0.14    0.26
   2 -18   1    0.23    0.32
   2 -18  -1    0.16    0.32
   2  18  -1    0.15    0.25
  -2 -18   1   -0.06    0.27
  -2 -18  -1    0.33    0.31
  -2 -18  -1    0.96    0.30
  -2 -18   1    0.07    0.27
  -2  18  -1   -0.09    0.23
  -2  18   1    0.20    0.24
   2  18  -1   -0.33    0.24
   2  18   1   -0.12    0.26
   2  18   1   -0.38    0.23
   3 -18  -1    2.32    0.37
   3 -18   1    1.81    0.36
  -3  18   1    1.22    0.31
  -3  18  -1    0.96    0.31
   3  18  -1    1.19    0.28
  -3 -18  -1    1.69    0.32
  -3 -18   1    1.85    0.32
   3  18   1    1.11    0.29
   3  18   1    1.08    0.28
   4 -18   1    0.38    0.35
  -4  18   1   -0.28    0.29
  -4  18  -1   -0.05    0.29
  -4 -18   1    0.20    0.30
   4 -18  -1   -0.11    0.29
  -4 -18  -1    0.17    0.31
   4  18  -1   -0.23    0.28
   4  18   1    0.06    0.29
   5  18  -1   -0.39    0.30
   5 -18   1    0.31    0.37
  -5  18  -1   -0.03    0.27
  -5 -18   1   -0.16    0.32
   5 -18  -1   -0.14    0.36
   5  18   1    0.20    0.31
  -5  18   1   -0.45    0.27
  -5 -18  -1   -0.05    0.32
  -6 -18   1   -0.34    0.34
   6  18  -1   -0.09    0.29
   6 -18  -1    0.08    0.38
   6  18   1   -0.37    0.33
   6 -18   1    0.15    0.39
  -6  18  -1    0.19    0.33
  -6  18   1    0.25    0.29
  -6 -18  -1    0.40    0.35
  -7 -18   1   -0.12    0.36
   7 -18   1    0.31    0.41
   7  18   1   -0.24    0.35
  -7  18  -1    0.23    0.30
  -7  18   1    0.20    0.30
   7  18  -1   -0.02    0.36
   7 -18  -1    0.28    0.40
  -7 -18  -1   -0.09    0.36
   8 -18  -1   -0.06    0.43
  -8 -18   1    0.00    0.41
   8  18   1    0.29    0.34
   8 -18   1    0.42    0.44
  -8  18  -1    0.27    0.36
  -8 -18  -1   -0.94    0.39
   8  18  -1   -0.48    0.38
  -8  18   1   -0.27    0.36
   9  18  -1   -0.33    0.41
  -9 -18   1   -0.10    0.45
   9  18   1   -0.11    0.36
  -9  18   1   -0.13    0.38
   9 -18  -1    0.03    0.45
  -9 -18  -1   -0.09    0.38
   9 -18   1   -0.15    0.50
   0  19   1   -0.19    0.25
   0 -19  -1    0.14    0.35
   0  19  -1   -0.45    0.27
   0 -19   1    0.63    0.34
   1  19  -1    1.10    0.30
  -1  19  -1    0.94    0.28
   1 -19  -1    1.80    0.38
  -1  19   1    0.82    0.28
  -1 -19  -1    1.56    0.36
  -1 -19  -1    1.80    0.34
   1 -19   1    1.37    0.37
   1  19   1    0.82    0.30
  -1 -19   1    1.71    0.35
  -2 -19   1    0.54    0.34
   2  19  -1   -0.24    0.27
  -2 -19   1    0.17    0.28
   2 -19   1   -0.01    0.38
   2 -19  -1    1.12    0.35
  -2  19  -1    0.08    0.29
  -2 -19  -1    0.30    0.30
  -2  19   1    0.09    0.30
   2  19   1    0.07    0.28
   2  19  -1    0.25    0.24
   3 -19   1    1.26    0.39
  -3 -19   1    1.43    0.32
   3 -19  -1    1.51    0.37
  -3  19  -1    1.23    0.33
   3  19  -1    1.42    0.32
   3  19   1    0.64    0.28
  -3  19   1    1.56    0.30
  -3 -19  -1    1.59    0.33
   4  19   1    0.39    0.30
  -4 -19  -1    0.19    0.32
   4  19  -1   -0.09    0.30
  -4 -19   1   -0.49    0.31
   4 -19  -1    0.22    0.37
  -4  19   1    0.59    0.33
   4 -19   1   -0.17    0.37
  -4  19  -1    0.39    0.32
  -5 -19  -1    4.64    0.46
  -5 -19   1    4.37    0.45
  -5  19   1    4.29    0.45
  -5  19  -1    3.98    0.42
   5 -19  -1    4.11    0.50
   5  19   1    4.48    0.45
   5  19  -1    4.68    0.45
   5 -19   1    4.42    0.51
   6  19  -1   -0.06    0.31
   6 -19   1   -0.24    0.41
  -6 -19  -1    0.04    0.35
  -6  19   1    0.35    0.32
  -6 -19   1   -0.13    0.36
  -6  19  -1    0.30    0.31
   6  19   1   -0.05    0.31
   6 -19  -1    0.02    0.41
  -7  19  -1    0.56    0.34
   7  19  -1    1.57    0.41
   7 -19  -1    1.12    0.44
  -7  19   1    1.24    0.38
   7  19   1    1.02    0.39
  -7 -19  -1    0.73    0.40
  -7 -19   1    0.67    0.39
   7 -19   1    0.46    0.45
  -8  19   1    0.23    0.39
  -8  19  -1    0.53    0.34
   8 -19  -1   -0.07    0.47
   8  19  -1    0.22    0.41
  -8 -19  -1   -0.26    0.37
   8 -19   1    0.54    0.46
  -8 -19   1    0.02    0.41
   8  19   1   -0.36    0.34
   0 -20  -1    1.91    0.42
   0 -20   1    2.41    0.40
   0  20  -1    1.56    0.34
   0  20   1    1.34    0.34
  -1 -20  -1    1.52    0.39
   1 -20  -1    0.31    0.37
  -1  20  -1    0.50    0.32
   1  20  -1    0.66    0.30
   1 -20   1    0.42    0.39
   1  20   1    0.66    0.32
  -1  20   1    0.22    0.28
  -1 -20   1    0.89    0.38
   2  20   1    0.31    0.30
   2 -20   1    0.37    0.39
  -2  20   1    0.68    0.33
  -2  20  -1    0.83    0.33
  -2 -20  -1    0.67    0.32
   2 -20  -1    0.32    0.37
  -3 -20  -1    0.95    0.34
   3  20  -1    0.17    0.31
  -3  20   1    0.27    0.33
  -3 -20   1    0.96    0.35
  -3  20  -1    0.47    0.29
   3 -20   1    0.59    0.39
   3 -20  -1    0.52    0.37
   4 -20  -1   -0.55    0.39
  -4 -20  -1    0.34    0.34
   4  20   1   -0.11    0.30
  -4 -20   1   -0.19    0.33
   4  20  -1   -0.03    0.32
   4 -20   1    0.44    0.41
  -4  20  -1   -0.20    0.33
  -4  20   1    0.65    0.30
  -5  20  -1   -0.33    0.30
   5 -20  -1   -0.98    0.39
   5  20   1    0.14    0.34
   5 -20   1   -0.08    0.42
  -5 -20   1   -0.15    0.38
   5  20  -1   -0.41    0.34
  -5 -20  -1    0.06    0.39
  -5  20   1    0.24    0.32
   6  20   1    0.58    0.38
  -6 -20  -1    0.37    0.38
   6 -20   1    0.36    0.44
   6  20  -1    0.84    0.35
  -6 -20   1    0.46    0.38
  -6  20   1    0.34    0.38
   6 -20  -1    0.62    0.44
  -6  20  -1   -0.12    0.33
   7 -20  -1    1.05    0.46
  -7  20  -1    0.50    0.40
  -7 -20   1    0.25    0.41
   7  20   1    0.74    0.36
   7 -20   1    1.51    0.49
  -7  20   1    1.31    0.41
   7  20  -1    1.60    0.42
  -7 -20  -1    0.44    0.43
   8  20   1   -0.17    0.42
   8  20  -1    0.57    0.38
  -8 -20   1    0.48    0.43
   0 -21  -1    0.20    0.41
   0 -21   1    0.41    0.42
   0  21  -1   -0.29    0.31
   0  21   1    0.34    0.33
   1 -21   1    0.55    0.40
   1  21  -1   -0.27    0.34
   1  21   1    0.06    0.32
  -1  21   1   -0.20    0.29
  -1 -21   1   -0.07    0.40
  -1  21  -1    0.14    0.32
   1 -21  -1    0.04    0.38
   2 -21  -1    0.13    0.39
   2 -21   1   -0.07    0.41
  -2  21   1   -0.39    0.33
  -2  21  -1   -0.56    0.33
  -3 -21  -1    0.57    0.38
   3 -21   1   -0.28    0.41
  -3  21  -1    0.31    0.35
  -3  21   1    0.31    0.36
   3 -21  -1    0.23    0.40
  -4  21  -1    0.52    0.37
  -4 -21  -1    0.22    0.36
   4 -21   1    0.11    0.42
  -4 -21   1   -0.43    0.34
  -4  21   1    0.71    0.33
   4 -21  -1    0.34    0.43
   4  21  -1   -0.45    0.36
   5 -21   1    0.82    0.46
   5  21  -1    0.00    0.36
   5  21   1    0.14    0.36
  -5  21  -1    0.00    0.33
  -5  21   1    0.32    0.34
   5 -21  -1    0.03    0.42
  -5 -21   1    0.01    0.36
  -5 -21  -1   -0.01    0.38
   6 -21  -1    1.07    0.47
   6  21  -1   -0.49    0.33
  -6  21  -1   -0.15    0.34
  -6 -21   1   -0.95    0.38
  -6 -21  -1   -0.08    0.39
  -6  21   1    0.32    0.35
   6 -21   1    1.28    0.48
   6  21   1   -0.03    0.38
  -7 -21   1    0.37    0.44
   7  21  -1   -0.29    0.41
   7  21   1   -0.02    0.42
  -7 -21  -1    0.48    0.44
   0 -22   1    0.88    0.43
   0  22   1    0.06    0.31
   0 -22  -1    0.42    0.44
   0  22  -1    0.00    0.34
  -1  22   1    1.82    0.41
   1 -22   1    3.66    0.53
  -1  22  -1    2.09    0.40
   1 -22  -1    3.23    0.51
   1  22   1    2.66    0.42
   2 -22   1   -0.59    0.43
  -2  22  -1    0.06    0.31
  -2  22   1    0.00    0.36
   2 -22  -1    0.24    0.44
   3 -22   1    1.76    0.49
  -3  22   1    0.03    0.38
   3 -22  -1    1.43    0.46
  -3  22  -1    0.86    0.38
   4 -22  -1   -0.10    0.44
   4 -22   1   -0.26    0.46
  -4  22  -1   -0.04    0.33
  -4 -22  -1    0.33    0.41
  -4  22   1   -0.09    0.38
   5  22  -1   -0.29    0.38
   5 -22   1    0.58    0.48
  -5  22   1    0.19    0.36
  -5 -22   1   -0.01    0.39
  -5  22  -1    0.10    0.40
  -5 -22  -1   -0.20    0.39
   5 -22  -1    0.51    0.45
   6  22   1   -0.45    0.40
  -6 -22   1    0.08    0.45
   6  22  -1   -0.64    0.39
  -6 -22  -1    0.45    0.42
   0  23  -1   -0.28    0.36
   0 -23   1    0.29    0.48
   0  23   1    0.26    0.37
   1 -23  -1    0.44    0.45
   1 -23   1    0.73    0.46
  -1  23  -1    0.15    0.38
  -1  23   1    0.80    0.40
   2 -23   1   -0.18    0.47
  -2  23  -1    0.14    0.38
  -2  23   1    0.17    0.39
   2 -23  -1    0.61    0.50
   3 -23  -1    0.51    0.47
  -3  23  -1   -0.17    0.38
  -3  23   1   -0.19    0.35
   3 -23   1    0.83    0.47
   4 -23   1   -0.16    0.47
   4 -23  -1    0.43    0.49
  -4  23   1   -0.17    0.41
  -4  23  -1    0.23    0.41
  -5 -23  -1    1.10    0.43
   0  24   1   -0.54    0.40
   1 -24  -1    0.48    0.52
  -1  24  -1   -0.49    0.39
  -1  24   1   -0.91    0.38
   1 -24   1    0.48    0.49
  -2  24   1   -0.32    0.42
   2 -24   1    0.80    0.51
  -2  24  -1    0.18    0.40
   2 -24  -1    0.73    0.49
  -3  24   1   -0.42    0.42
   3 -24  -1    0.29    0.50
  -3  24  -1    0.04    0.42
   3 -24   1    0.03    0.52
  -1   0   2   14.97    0.78
  -1   0  -2   14.39    0.74
   1   0   2   15.15    0.76
   1   0   2   14.28    0.78
  -1   0  -2   13.60    0.73
  -1   0   2   14.75    0.74
   1   0  -2   15.82    0.73
  -2   0  -2  208.51   10.32
   2   0  -2  212.55   10.18
  -2   0  -2  202.39   10.18
  -2   0  -2  217.78   10.88
  -2   0   2  206.92   10.87
  -2   0   2  205.36   10.32
   2   0   2  203.22   10.62
  -2   0   2  206.79   10.62
  -3   0   2   17.50    0.95
  -3   0   2   18.30    0.92
  -3   0  -2   18.28    0.91
  -3   0  -2   18.83    0.95
  -3   0  -2   17.13    0.89
  -3   0   2   17.18    0.90
  -4   0  -2    0.06    0.08
  -4   0   2    0.10    0.09
  -4   0   2    0.30    0.09
  -4   0  -2    0.27    0.08
  -4   0  -2    0.10    0.08
  -4   0   2    0.15    0.08
  -4   0   2    0.15    0.06
  -5   0   2   13.27    0.71
  -5   0  -2   12.50    0.66
  -5   0  -2   13.55    0.70
  -5   0   2   13.25    0.68
  -5   0   2   12.28    0.68
  -5   0   2   12.70    0.66
   5   0   2   12.10    0.69
  -5   0  -2   12.54    0.67
  -6   0  -2   24.84    1.28
  -6   0   2   25.33    1.32
  -6   0  -2   24.78    1.30
   6   0   2   25.26    1.33
  -6   0   2   26.59    1.37
  -6   0   2   24.51    1.27
  -6   0   2   24.12    1.30
  -6   0  -2   27.30    1.36
  -7   0  -2   -0.26    0.15
  -7   0   2    0.11    0.12
  -7   0  -2   -0.14    0.14
  -7   0   2    0.36    0.17
  -7   0   2   -0.03    0.16
   7   0   2    0.35    0.15
  -7   0  -2    0.03    0.16
   7   0  -2   -0.07    0.14
  -8   0   2   16.58    0.88
  -8   0  -2   15.41    0.88
   8   0   2   15.16    0.88
   8   0  -2   16.20    0.88
   8   0  -2   15.11    0.86
  -8   0  -2   18.23    0.92
  -8   0   2   17.42    0.93
  -8   0  -2   15.05    0.85
   9   0   2   15.52    0.94
  -9   0   2   18.01    1.00
  -9   0  -2   18.33    0.96
  -9   0  -2   17.09    0.92
   9   0  -2   16.52    0.94
   9   0  -2   17.00    0.93
  -9   0   2   17.48    0.95
  10   0  -2    1.29    0.26
 -10   0  -2    1.18    0.28
  10   0   2    1.60    0.25
 -10   0   2    1.51    0.30
 -10   0   2    2.22    0.31
 -10   0  -2    1.44    0.27
  11   0  -2    1.03    0.31
 -11   0   2    1.61    0.33
 -11   0  -2    0.92    0.31
  12   0  -2    1.16    0.36
 -12   0  -2    1.50    0.35
 -12   0   2    0.84    0.36
  12   0   2    0.62    0.30
  13   0   2    0.47    0.36
 -13   0   2    0.92    0.40
   0  -1   2    0.13    0.03
   0   1  -2    0.08    0.02
   0   1   2    0.04    0.02
   0  -1  -2    0.06    0.02
   0   1   2    0.05    0.02
   0   1  -2    0.05    0.02
  -1   1  -2    1.28    0.08
  -1   1   2    1.28    0.08
  -1  -1  -2    1.27    0.08
  -1   1   2    1.26    0.08
   1  -1   2    1.10    0.09
  -1  -1   2    1.56    0.09
   1   1  -2    1.26    0.08
   1  -1  -2    1.14    0.08
   1   1   2    1.27    0.09
  -1   1  -2    1.06    0.07
  -1  -1   2    1.38    0.08
   2   1   2   14.15    0.76
  -2   1   2   14.80    0.74
   2  -1   2   14.38    0.78
  -2   1  -2   14.47    0.76
  -2  -1   2   14.66    0.74
  -2   1   2   14.44    0.73
  -2   1  -2   14.94    0.74
  -2   1   2   14.68    0.76
  -2  -1   2   15.01    0.78
  -2  -1   2   15.52    0.75
  -2  -1  -2   13.79    0.73
  -2  -1  -2   14.85    0.74
  -2  -1  -2   15.42    0.77
  -2   1  -2   13.93    0.73
   2   1  -2   14.72    0.73
  -2   1   2   14.26    0.78
  -3  -1   2   68.33    3.48
  -3   1  -2   65.27    3.34
  -3  -1  -2   71.87    3.57
  -3  -1  -2   67.06    3.39
   3   1  -2   68.68    3.35
  -3   1   2   68.96    3.57
  -3  -1  -2   64.63    3.34
  -3   1  -2   72.81    3.57
  -3   1  -2   69.77    3.39
  -3   1   2   68.42    3.39
  -3  -1   2   68.19    3.57
  -3   1  -2   67.62    3.49
  -3  -1   2   66.29    3.39
   3   1   2   66.72    3.49
  -3   1   2   67.22    3.48
  -3   1   2   67.07    3.34
   4   1  -2   19.29    1.00
  -4   1  -2   21.01    1.06
  -4  -1   2   20.30    1.03
  -4   1   2   19.95    1.07
  -4   1  -2   19.27    1.00
  -4   1   2   20.01    1.01
  -4  -1   2   20.38    1.07
  -4   1   2   19.25    0.99
  -4  -1  -2   19.33    1.01
  -4   1  -2   20.00    1.01
  -4  -1   2   19.59    1.01
  -4  -1  -2   21.25    1.06
  -4   1   2   19.54    1.03
  -4   1  -2   19.14    1.04
  -4  -1  -2   19.73    1.00
   4   1   2   20.07    1.04
  -5   1   2   44.76    2.37
  -5  -1   2   47.16    2.37
   5   1  -2   45.36    2.29
  -5   1  -2   44.37    2.28
  -5  -1  -2   44.96    2.31
  -5   1   2   44.50    2.28
  -5   1   2   45.61    2.31
  -5   1  -2   45.85    2.37
  -5   1  -2   48.76    2.43
  -5   1  -2   46.86    2.31
   5   1   2   44.12    2.37
  -5  -1  -2   49.63    2.43
  -5  -1   2   45.10    2.32
  -5  -1   2   47.42    2.44
  -5   1   2   47.03    2.44
  -5  -1  -2   45.04    2.28
  -6  -1  -2   12.34    0.67
  -6   1  -2   13.51    0.70
  -6  -1   2   12.58    0.68
   6   1  -2   12.49    0.67
  -6   1   2   11.75    0.65
   6   1  -2   11.84    0.66
   6   1   2   11.88    0.68
  -6   1  -2   12.67    0.67
  -6   1  -2   11.79    0.65
  -6   1  -2   12.12    0.68
  -6   1   2   12.43    0.67
  -6  -1   2   12.63    0.71
  -6  -1  -2   13.99    0.69
  -6  -1  -2   11.66    0.65
  -6   1   2   12.53    0.67
  -6   1   2   12.64    0.71
  -7   1   2    2.48    0.22
  -7   1   2    2.73    0.24
  -7   1  -2    2.81    0.24
  -7  -1   2    2.36    0.23
  -7  -1  -2    2.47    0.24
  -7  -1  -2    2.72    0.23
   7   1   2    2.93    0.23
   7   1  -2    2.67    0.23
   7   1  -2    2.52    0.25
  -7   1   2    3.17    0.23
  -7  -1  -2    3.05    0.26
  -7   1  -2    2.79    0.23
  -7   1  -2    2.81    0.23
  -7   1   2    3.00    0.25
  -7  -1   2    3.37    0.25
  -8  -1  -2    0.19    0.21
  -8   1   2    0.38    0.15
  -8  -1   2   -0.02    0.20
   8   1  -2    0.51    0.20
   8   1   2    0.52    0.17
  -8  -1  -2    0.39    0.19
  -8  -1   2    0.23    0.20
  -8   1  -2    0.46    0.16
  -8   1   2    0.41    0.20
  -8  -1  -2    0.23    0.19
  -8   1  -2    0.09    0.18
  -8   1  -2    0.28    0.19
  -8   1   2    0.26    0.21
   8   1  -2    0.27    0.16
   8  -1   2    0.19    0.17
  -9   1   2    7.37    0.50
  -9   1  -2    7.15    0.48
  -9  -1   2    7.57    0.51
  -9  -1   2    7.40    0.50
  -9   1  -2    6.54    0.44
   9   1  -2    6.69    0.46
   9   1   2    6.22    0.47
  -9  -1  -2    7.31    0.47
   9  -1   2    6.62    0.47
  -9   1  -2    7.96    0.51
  -9  -1  -2    7.36    0.50
   9  -1  -2    6.72    0.48
  -9   1   2    7.97    0.51
 -10   1   2    0.03    0.28
 -10   1  -2   -0.05    0.20
  10  -1  -2    0.46    0.26
  10  -1   2    0.11    0.23
 -10   1   2   -0.02    0.26
 -10  -1  -2   -0.03    0.26
 -10  -1  -2    0.21    0.24
  10   1  -2   -0.12    0.25
  10   1   2    0.36    0.24
 -10   1  -2    0.34    0.27
 -10  -1   2    0.35    0.27
 -11   1   2   -0.03    0.30
 -11   1  -2    0.51    0.27
  11   1  -2    0.22    0.31
 -11  -1   2    0.15    0.32
  11  -1  -2    0.04    0.28
 -11  -1  -2    0.01    0.30
 -11   1  -2    0.23    0.29
  11   1   2   -0.13    0.26
 -12  -1  -2    0.00    0.33
  12   1   2    0.13    0.30
  12   1  -2   -0.05    0.32
 -12  -1   2   -0.38    0.34
  12  -1   2    0.13    0.32
 -12   1   2   -0.43    0.36
  12  -1  -2   -0.15    0.31
  13  -1   2    0.17    0.37
  13   1   2    0.06    0.37
  13   1  -2    0.20    0.37
 -13  -1   2    0.37    0.40
 -13   1   2    0.22    0.42
   0   2   2   37.37    1.91
   0  -2   2   37.69    1.85
   0   2   2   38.10    1.95
   0  -2  -2   34.91    1.85
   0   2  -2   37.76    1.90
   0  -2   2   34.80    1.95
   0  -2  -2   38.47    1.83
   0   2  -2   38.27    1.83
  -1   2   2    5.74    0.31
  -1  -2  -2    5.60    0.29
  -1  -2   2    5.79    0.29
  -1  -2   2    5.25    0.31
  -1   2   2    5.70    0.30
   1  -2   2    5.56    0.31
   1  -2  -2    5.72    0.29
  -1  -2  -2    5.46    0.30
  -1   2  -2    5.59    0.30
  -1   2  -2    5.87    0.29
   1   2   2    5.78    0.30
   2   2  -2  100.49    4.79
   2   2  -2   97.30    4.99
   2   2   2   94.70    4.99
  -2  -2   2   98.16    4.85
  -2  -2  -2  103.61    5.12
   2  -2   2   96.31    5.11
   2  -2  -2   97.05    4.85
  -2   2  -2   98.49    4.99
  -2   2  -2  101.31    4.85
  -2  -2   2   96.21    5.11
  -2   2  -2   95.32    4.78
  -2   2   2   97.44    5.11
  -2   2   2   96.27    4.99
  -2  -2  -2   95.64    4.85
  -2  -2  -2   95.73    4.78
  -2   2   2   97.19    4.78
  -3   2  -2   -0.02    0.06
   3   2   2   -0.03    0.07
  -3   2   2    0.12    0.05
  -3  -2   2    0.18    0.07
   3  -2   2    0.16    0.07
  -3   2   2   -0.12    0.06
   3   2  -2    0.05    0.06
  -3  -2  -2    0.08    0.06
  -3  -2   2   -0.01    0.07
  -3  -2  -2    0.09    0.05
   3   2  -2    0.02    0.05
  -3   2  -2    0.04    0.06
  -3   2   2   -0.01    0.06
  -3   2   2   -0.02    0.08
  -4   2   2    0.97    0.10
  -4  -2  -2    0.90    0.10
  -4   2   2    1.03    0.11
   4   2  -2    1.06    0.09
   4   2   2    1.08    0.12
  -4  -2  -2    1.09    0.10
  -4   2  -2    1.65    0.11
  -4   2  -2    1.21    0.11
  -4  -2   2    1.02    0.12
  -4   2   2    1.05    0.10
   4   2  -2    0.88    0.11
  -4   2  -2    1.29    0.10
  -4   2  -2    1.04    0.12
  -4   2   2    0.96    0.13
  -4  -2  -2    0.73    0.12
  -4  -2   2    0.93    0.12
  -5   2  -2    0.37    0.10
  -5   2   2    0.24    0.09
   5   2  -2    0.30    0.09
  -5  -2   2    0.16    0.12
   5   2   2    0.21    0.11
  -5   2  -2    0.36    0.09
  -5   2   2    0.13    0.10
  -5  -2  -2    0.21    0.12
  -5  -2   2    0.31    0.11
  -5  -2  -2    0.30    0.10
  -5   2  -2    0.40    0.13
  -5   2   2   -0.06    0.12
  -5   2  -2    0.62    0.11
  -5  -2  -2    0.34    0.10
   5   2  -2    0.19    0.11
  -5   2   2    0.32    0.09
  -6   2   2    2.35    0.20
  -6  -2  -2    2.34    0.21
  -6  -2   2    2.40    0.21
  -6  -2  -2    2.05    0.20
  -6   2  -2    1.94    0.17
  -6   2   2    2.17    0.18
  -6  -2  -2    2.48    0.19
  -6   2   2    2.49    0.18
  -6   2  -2    2.26    0.19
   6   2   2    1.93    0.19
  -6   2  -2    2.58    0.19
  -6   2  -2    2.52    0.21
  -6  -2   2    2.37    0.20
   6   2  -2    2.21    0.18
   6   2  -2    2.46    0.20
  -6   2   2    2.25    0.21
   7   2  -2    0.24    0.16
  -7   2  -2    0.35    0.16
  -7  -2   2    0.00    0.15
  -7   2  -2    0.27    0.13
   7   2  -2    0.15    0.13
  -7   2   2   -0.25    0.17
  -7   2   2    0.35    0.13
  -7   2   2    0.16    0.14
   7   2   2    0.45    0.15
  -7  -2   2    0.28    0.16
  -7   2  -2    0.15    0.17
  -7  -2  -2    0.42    0.15
  -7  -2  -2    0.06    0.14
  -7   2   2    0.17    0.16
  -7   2  -2    0.01    0.14
  -7  -2  -2    0.10    0.18
   8   2   2    2.32    0.24
  -8   2  -2    2.32    0.23
  -8  -2   2    1.71    0.27
  -8  -2  -2    2.32    0.26
  -8   2  -2    2.57    0.23
  -8   2   2    2.36    0.21
  -8  -2  -2    2.32    0.23
   8   2  -2    2.08    0.24
  -8   2   2    1.85    0.22
  -8   2  -2    2.15    0.22
  -8  -2   2    2.64    0.26
  -8   2  -2    2.56    0.26
  -8   2   2    2.29    0.27
  -8   2   2    2.19    0.24
   8   2  -2    2.54    0.22
  -9  -2   2    3.21    0.34
  -9   2   2    4.09    0.34
  -9  -2   2    4.00    0.33
  -9   2  -2    3.58    0.28
  -9  -2  -2    3.16    0.29
   9  -2   2    2.85    0.29
   9   2   2    3.24    0.30
   9   2  -2    3.67    0.33
  -9   2   2    2.90    0.32
  -9   2   2    3.33    0.27
  -9   2  -2    3.00    0.30
  -9   2  -2    4.37    0.34
  -9  -2  -2    3.63    0.33
 -10  -2   2   -0.46    0.28
  10  -2   2    0.07    0.23
  10   2  -2   -0.64    0.26
  10   2   2   -0.02    0.23
 -10  -2  -2    0.36    0.27
 -10   2  -2    0.10    0.21
 -10   2   2   -0.04    0.19
 -10   2   2    0.16    0.28
 -10   2  -2   -0.10    0.24
  10  -2  -2   -0.02    0.24
 -10   2   2   -0.36    0.27
 -11  -2  -2    0.89    0.32
 -11   2   2    1.54    0.32
 -11   2  -2    1.32    0.33
  11   2  -2    1.27    0.33
  11  -2   2    1.23    0.28
 -11   2  -2    0.88    0.28
 -11  -2   2    0.99    0.34
  11  -2  -2    0.36    0.29
  11   2   2    1.10    0.33
 -12   2  -2    0.80    0.31
 -12  -2  -2   -0.25    0.34
  12   2   2    0.11    0.30
 -12   2   2    0.78    0.34
 -12  -2   2    0.06    0.37
  12   2  -2    0.87    0.35
  13   2   2    0.00    0.33
  13  -2   2    0.49    0.37
 -13  -2  -2   -0.04    0.39
  13   2  -2    0.23    0.38
 -13  -2   2    0.08    0.44
   0  -3   2    0.18    0.05
   1  -3  -2   51.64    2.59
  -1  -3   2   49.07    2.73
  -1   3  -2   52.87    2.55
  -1  -3  -2   51.52    2.72
   1   3  -2   53.59    2.55
  -1  -3  -2   49.12    2.59
   1   3  -2   54.28    2.66
  -1  -3   2   53.69    2.59
  -1   3   2   52.00    2.73
   1   3   2   53.27    2.67
  -1   3   2   52.10    2.66
  -1   3  -2   51.21    2.66
   1  -3   2   51.30    2.73
  -2   3  -2   57.56    3.00
  -2  -3   2   58.95    2.92
  -2   3   2   60.18    3.00
  -2  -3  -2   56.80    2.92
  -2   3   2   56.51    2.87
  -2  -3  -2   62.09    3.07
   2  -3   2   56.47    3.08
   2   3  -2   61.49    3.00
  -2   3   2   57.78    3.08
   2   3   2   57.51    3.01
   2  -3  -2   59.03    2.92
  -2   3  -2   57.40    2.88
  -2  -3   2   58.55    3.08
  -2  -3  -2   58.32    2.88
   2   3  -2   58.73    2.88
   2  -3   2   60.35    2.91
  -3   3  -2   17.86    0.84
   3   3  -2   16.68    0.86
  -3   3   2   16.63    0.83
   3  -3   2   16.67    0.89
  -3   3   2   16.71    0.90
  -3  -3  -2   16.02    0.85
   3  -3  -2   16.35    0.84
   3   3  -2   16.94    0.84
  -3   3  -2   15.93    0.87
  -3  -3  -2   15.83    0.84
  -3   3   2   16.51    0.87
  -3   3  -2   16.41    0.83
   3   3   2   15.94    0.87
  -3  -3  -2   18.14    0.88
  -3  -3   2   17.25    0.89
  -3  -3   2   16.39    0.85
   4  -3   2   27.01    1.51
  -4  -3  -2   28.75    1.45
  -4   3   2   28.62    1.47
  -4  -3   2   28.25    1.44
   4  -3  -2   28.03    1.43
  -4   3   2   28.86    1.41
  -4   3  -2   27.91    1.41
   4   3  -2   28.31    1.42
  -4   3   2   28.42    1.52
  -4  -3  -2   27.52    1.42
   4   3  -2   28.57    1.47
  -4   3  -2   29.87    1.43
  -4  -3   2   30.37    1.51
  -4   3  -2   28.29    1.48
   4   3   2   27.95    1.48
   5   3   2   70.48    3.70
   5   3  -2   70.97    3.56
  -5   3   2   74.79    3.60
  -5  -3   2   77.34    3.79
   5   3  -2   74.08    3.70
  -5  -3   2   70.53    3.61
  -5   3  -2   75.72    3.59
  -5   3   2   72.18    3.54
  -5   3  -2   69.89    3.55
  -5  -3  -2   70.08    3.55
  -5   3   2   72.21    3.80
  -5   3   2   69.07    3.70
  -5  -3  -2   70.84    3.61
  -5   3  -2   70.19    3.70
  -6   3  -2   37.69    1.90
   6   3   2   37.30    1.98
  -6   3   2   38.73    2.03
   6   3  -2   34.07    1.90
  -6   3   2   37.95    1.97
   6   3  -2   38.14    1.97
  -6   3  -2   39.31    1.92
  -6  -3   2   40.80    2.03
  -6   3   2   37.25    1.89
  -6  -3  -2   39.11    1.94
  -6  -3  -2   36.90    1.90
  -6   3  -2   40.52    2.03
  -6   3  -2   37.21    1.98
  -6  -3   2   36.73    1.94
  -6   3   2   39.50    1.92
  -7   3   2    5.35    0.35
  -7   3   2    5.69    0.35
  -7  -3   2    5.59    0.40
  -7   3   2    5.63    0.38
  -7   3  -2    5.64    0.35
  -7   3  -2    5.59    0.35
  -7  -3  -2    4.99    0.35
  -7  -3  -2    6.58    0.38
   7   3   2    5.64    0.37
  -7   3   2    5.31    0.40
  -7  -3   2    6.47    0.40
   7   3  -2    5.65    0.38
   7   3  -2    5.42    0.36
  -7   3  -2    5.45    0.35
  -7  -3  -2    4.99    0.39
  -8   3   2    5.41    0.41
   8   3   2    5.10    0.37
  -8  -3  -2    4.61    0.40
  -8  -3   2    5.09    0.41
  -8   3   2    5.31    0.37
   8   3  -2    4.96    0.40
  -8   3  -2    5.37    0.37
  -8   3  -2    5.03    0.35
  -8  -3   2    5.88    0.40
  -8  -3  -2    5.11    0.37
  -8   3  -2    4.28    0.35
  -8   3   2    5.00    0.34
  -8   3   2    4.97    0.35
  -9   3  -2    7.08    0.43
  -9   3   2    6.08    0.42
  -9   3   2    6.44    0.43
   9   3   2    6.59    0.44
  -9  -3   2    5.56    0.49
  -9   3  -2    6.41    0.46
   9   3  -2    6.74    0.47
   9  -3   2    5.64    0.48
  -9   3   2    6.75    0.47
  -9  -3  -2    6.55    0.48
   9   3   2    6.24    0.47
  -9   3  -2    6.04    0.42
  -9   3   2    8.25    0.52
  10  -3   2    0.46    0.23
  10  -3  -2    0.49    0.25
 -10   3  -2    0.35    0.20
  10   3  -2    0.71    0.26
  10   3   2    0.21    0.24
 -10  -3  -2    0.48    0.29
 -10   3   2    0.93    0.21
 -10  -3   2    0.62    0.31
 -10   3   2    0.98    0.26
 -10   3   2    1.28    0.28
 -10   3  -2    0.93    0.27
  11  -3   2    2.86    0.34
 -11   3   2    4.22    0.40
  11   3  -2    2.75    0.38
 -11  -3  -2    3.17    0.40
  11   3   2    3.46    0.39
 -11  -3   2    2.86    0.40
 -11   3   2    3.07    0.40
 -11   3  -2    4.12    0.35
 -12  -3   2    2.15    0.42
 -12   3  -2    2.41    0.31
  12   3  -2    2.11    0.35
  12   3   2    1.90    0.39
 -12  -3  -2    2.55    0.40
 -13  -3   2   -0.13    0.42
  13   3  -2    0.20    0.34
  13   3   2   -0.12    0.39
 -13  -3  -2    0.31    0.40
   0  -4   2    0.97    0.07
   0  -4  -2    0.97    0.08
   0   4  -2    0.97    0.07
   0   4   2    0.83    0.07
   0  -4   2    0.99    0.09
   0  -4  -2    0.82    0.07
   0   4   2    0.97    0.09
   1  -4   2    7.82    0.42
  -1  -4   2    8.54    0.43
  -1   4  -2    8.30    0.44
  -1   4  -2    8.48    0.42
  -1  -4  -2    8.19    0.43
   1  -4   2    7.61    0.46
   1   4   2    8.59    0.45
   1   4   2    8.50    0.42
  -1  -4   2    7.79    0.45
   1   4  -2    8.38    0.42
  -1   4   2    8.38    0.45
   1  -4  -2    8.16    0.42
  -1  -4  -2    8.55    0.44
   1   4  -2    8.37    0.43
  -1   4   2    8.21    0.44
  -1   4   2    8.40    0.41
  -2  -4   2  121.51    6.47
  -2   4   2  122.33    6.32
   2   4   2  128.43    6.32
   2  -4   2  120.72    6.47
  -2   4   2  120.05    6.05
   2  -4  -2  124.69    6.14
  -2   4  -2  124.36    6.05
  -2  -4  -2  120.57    6.14
  -2  -4  -2  125.03    6.47
   2   4   2  123.51    6.06
   2   4  -2  128.67    6.32
   2  -4   2  125.92    6.14
  -2   4   2  121.18    6.47
   2   4  -2  121.81    6.06
  -2  -4   2  127.33    6.14
  -2   4  -2  120.46    6.32
   3   4  -2   27.40    1.35
   3  -4   2   26.59    1.30
  -3   4   2   26.27    1.39
  -3  -4   2   26.34    1.32
  -3  -4  -2   26.35    1.30
  -3  -4  -2   25.91    1.32
   3  -4   2   24.58    1.39
  -3   4  -2   25.75    1.35
  -3   4   2   26.00    1.29
  -3  -4   2   26.80    1.38
  -3   4  -2   25.54    1.29
  -3   4   2   26.79    1.35
   3  -4  -2   25.63    1.31
   3   4   2   25.36    1.36
   3   4  -2   25.61    1.30
  -4   4   2    1.89    0.13
  -4   4  -2    1.66    0.13
  -4   4  -2    1.54    0.14
   4   4   2    1.79    0.15
  -4  -4   2    1.72    0.15
  -4  -4  -2    1.33    0.13
  -4  -4  -2    1.42    0.16
  -4   4   2    1.64    0.16
   4  -4   2    1.34    0.15
  -4  -4  -2    1.83    0.14
   4   4  -2    1.74    0.14
  -4   4  -2    1.48    0.13
  -4   4   2    1.75    0.14
   4   4  -2    1.68    0.15
  -4  -4   2    1.70    0.16
   4  -4  -2    1.74    0.13
  -5  -4   2    6.09    0.37
  -5  -4   2    6.25    0.38
   5   4   2    5.84    0.37
  -5   4  -2    5.77    0.35
   5   4  -2    5.52    0.35
  -5   4   2    5.80    0.36
  -5   4  -2    6.10    0.34
   5   4  -2    5.80    0.36
   5  -4   2    5.76    0.38
  -5  -4  -2    6.59    0.35
  -5  -4  -2    5.73    0.36
  -5   4  -2    6.43    0.34
  -5   4   2    6.08    0.39
  -5   4   2    6.20    0.34
  -5  -4  -2    5.85    0.36
   5  -4  -2    6.01    0.34
  -6  -4  -2   11.13    0.66
  -6   4   2   11.91    0.66
  -6   4  -2   12.70    0.64
   6  -4  -2   11.38    0.64
   6   4  -2   11.40    0.67
  -6   4  -2   12.02    0.63
   6  -4   2   11.25    0.69
  -6   4  -2   12.06    0.66
  -6   4   2   12.35    0.70
  -6  -4  -2   13.92    0.67
   6   4   2   11.98    0.68
  -6  -4  -2   11.11    0.64
  -6  -4   2   13.49    0.69
   6   4  -2   12.37    0.66
  -6  -4   2   11.21    0.66
  -6   4   2   12.26    0.63
  -7   4   2    1.37    0.17
  -7   4   2    1.24    0.21
  -7  -4   2    1.43    0.19
  -7  -4   2    1.10    0.22
   7   4   2    1.52    0.19
   7  -4  -2    1.15    0.17
  -7   4  -2    1.22    0.17
   7   4  -2    1.20    0.22
  -7  -4  -2    1.86    0.18
   7   4  -2    1.48    0.17
   7  -4   2    1.41    0.20
  -7   4  -2    1.38    0.18
  -7   4   2    1.29    0.17
  -7   4  -2    1.36    0.17
  -7  -4  -2    1.14    0.20
  -8   4  -2   18.54    0.93
   8   4   2   18.38    0.96
  -8   4   2   18.39    0.91
  -8   4  -2   16.95    0.91
   8  -4   2   15.39    0.99
  -8   4  -2   17.04    0.94
  -8   4   2   17.79    0.99
   8   4   2   16.97    0.93
  -8  -4  -2   17.04    0.96
  -8   4   2   17.84    0.94
  -8  -4   2   17.28    0.96
   8   4  -2   16.48    0.93
  -9   4  -2   -0.06    0.21
   9   4  -2    0.12    0.25
  -9  -4   2    0.22    0.27
  -9   4   2    0.07    0.19
  -9  -4  -2   -0.16    0.22
   9   4   2    0.06    0.21
   9   4   2    0.19    0.22
  -9   4  -2    0.13    0.20
  -9   4  -2    0.37    0.20
  -9   4   2    0.10    0.25
   9  -4   2   -0.23    0.24
   9  -4  -2    0.11    0.21
  -9   4   2    0.24    0.19
 -10   4   2   -0.42    0.30
  10  -4   2   -0.22    0.25
 -10  -4  -2   -0.14    0.29
 -10   4   2    0.28    0.20
  10  -4  -2   -0.23    0.24
 -10   4  -2    0.01    0.22
 -10   4   2   -0.08    0.21
 -10  -4   2    0.08    0.31
 -10   4  -2   -0.10    0.22
  10   4   2    0.07    0.28
  10   4  -2    0.06    0.25
 -11  -4   2    1.27    0.37
 -11  -4  -2    1.31    0.35
  11   4   2    1.06    0.34
  11  -4   2    1.13    0.28
  11   4  -2    1.17    0.30
  11  -4  -2    1.27    0.33
 -11   4  -2    1.29    0.28
 -11   4   2    1.50    0.34
 -12  -4  -2   -0.16    0.36
  12   4  -2    0.06    0.35
 -12  -4   2    0.36    0.39
  12   4   2    0.34    0.31
 -13  -4  -2    0.02    0.40
  13   4  -2   -0.01    0.39
  13   4   2    0.47    0.40
 -13  -4   2   -0.17    0.42
   0   5  -2    0.06    0.05
   0  -5  -2    0.05    0.06
   0   5  -2   -0.04    0.05
   0  -5   2   -0.02    0.07
   0   5   2    0.03    0.04
   0  -5   2    0.03    0.06
   0  -5  -2    0.15    0.06
   0   5   2   -0.02    0.06
   1   5  -2   82.72    4.00
   1   5   2   81.57    4.18
   1  -5   2   80.31    4.05
  -1   5   2   82.47    4.18
   1  -5  -2   85.70    4.28
   1  -5  -2   79.55    4.05
  -1   5  -2   80.97    4.00
  -1   5  -2   81.58    4.17
  -1  -5   2   76.44    4.27
  -1   5   2   82.35    3.99
   1  -5   2   80.61    4.28
   1   5   2   82.25    4.00
   1   5  -2   83.12    4.17
  -1  -5  -2   80.58    4.27
  -1  -5  -2   78.50    4.06
  -1  -5   2   84.79    4.06
  -2   5   2   12.11    0.63
   2  -5   2   11.75    0.65
  -2  -5   2   12.16    0.65
   2   5   2   12.06    0.64
   2  -5  -2   11.83    0.61
  -2  -5   2   12.19    0.62
   2   5  -2   12.03    0.61
  -2   5   2   12.05    0.65
  -2  -5  -2   11.95    0.64
  -2   5   2   11.75    0.59
  -2  -5  -2   11.64    0.62
  -2   5  -2   11.39    0.63
  -2   5  -2   11.99    0.60
   2  -5   2   11.79    0.60
   2   5   2   11.61    0.61
   2   5  -2   12.30    0.63
   3   5   2    4.08    0.27
   3  -5   2    4.02    0.28
  -3   5   2    4.56    0.23
  -3  -5   2    3.92    0.28
   3   5  -2    4.37    0.25
  -3   5   2    4.49    0.26
  -3  -5   2    4.30    0.27
   3  -5   2    4.47    0.24
   3   5   2    4.44    0.26
  -3   5  -2    4.13    0.24
  -3   5  -2    4.39    0.26
   3   5  -2    4.49    0.27
  -3   5   2    4.42    0.28
  -3  -5  -2    3.86    0.28
   3  -5  -2    4.67    0.25
  -3  -5  -2    4.83    0.25
  -4   5   2   36.05    1.76
  -4   5   2   36.50    1.85
   4  -5   2   36.85    1.79
  -4   5   2   35.26    1.90
  -4  -5  -2   34.28    1.81
  -4  -5   2   38.03    1.89
  -4  -5   2   36.03    1.81
   4   5  -2   37.07    1.84
  -4   5  -2   35.36    1.77
   4  -5   2   34.32    1.90
   4   5  -2   33.75    1.78
   4   5   2   35.50    1.85
   4  -5  -2   35.15    1.79
   5  -5  -2    1.96    0.17
   5  -5   2    2.06    0.15
   5   5   2    2.06    0.19
  -5   5   2    1.79    0.20
  -5  -5  -2    1.86    0.19
   5  -5   2    1.85    0.20
  -5  -5  -2    2.49    0.18
  -5   5   2    1.91    0.17
   5   5  -2    1.57    0.18
  -5  -5   2    1.89    0.20
  -5   5  -2    1.79    0.15
   5   5  -2    2.18    0.16
  -5  -5   2    2.66    0.20
   5   5   2    1.81    0.19
  -5   5  -2    1.89    0.17
  -5   5   2    2.45    0.17
   6  -5   2    6.95    0.39
  -6   5  -2    6.45    0.40
   6   5   2    6.90    0.41
  -6  -5   2    7.85    0.43
   6   5  -2    5.99    0.41
  -6  -5  -2    7.90    0.41
  -6  -5  -2    6.58    0.43
   6   5   2    6.94    0.42
  -6   5   2    6.12    0.44
  -6   5   2    6.57    0.41
   6   5  -2    6.98    0.40
  -6   5  -2    6.48    0.38
  -6  -5   2    6.45    0.42
   6  -5  -2    6.56    0.40
   6  -5   2    5.89    0.43
  -6   5   2    6.49    0.38
  -7   5  -2    4.36    0.31
   7  -5  -2    4.95    0.36
   7   5   2    5.26    0.35
   7  -5   2    3.97    0.35
  -7  -5  -2    4.43    0.37
  -7   5   2    4.43    0.39
   7   5  -2    4.83    0.32
  -7  -5   2    5.05    0.35
  -7   5   2    4.43    0.32
  -7   5  -2    4.44    0.33
   7   5  -2    4.56    0.37
  -7   5   2    4.65    0.30
   7   5   2    5.01    0.34
  -7  -5   2    4.47    0.35
  -8   5  -2    0.07    0.14
   8   5  -2    0.21    0.23
   8  -5  -2    0.11    0.20
  -8   5   2    0.07    0.17
   8   5   2    0.08    0.20
  -8   5  -2    0.29    0.16
  -8  -5   2   -0.05    0.21
   8  -5   2   -0.06    0.20
   8   5   2   -0.12    0.20
  -8   5   2    0.15    0.17
  -8  -5   2    0.13    0.19
  -8   5   2    0.04    0.22
  -8  -5  -2    0.02    0.24
   9   5  -2    0.24    0.23
  -9  -5   2    0.32    0.28
   9   5   2    0.23    0.23
  -9   5  -2    0.64    0.19
  -9   5   2    0.20    0.19
  -9  -5  -2    0.08    0.27
   9  -5   2    0.34    0.26
  -9   5  -2    0.43    0.20
  -9   5   2    0.26    0.26
   9  -5  -2    0.10    0.24
  -9   5   2    0.27    0.19
 -10   5  -2    1.77    0.26
 -10  -5  -2    1.59    0.33
  10   5  -2    1.93    0.32
 -10   5  -2    1.90    0.27
 -10   5   2    1.75    0.33
  10   5   2    2.32    0.31
  10  -5   2    1.14    0.29
 -10  -5   2    1.48    0.31
  10  -5  -2    1.58    0.29
 -10   5   2    2.12    0.26
  11   5   2   -0.46    0.31
 -11  -5  -2    0.29    0.34
 -11  -5   2    0.01    0.35
 -11   5   2   -0.13    0.24
 -11   5  -2   -0.22    0.25
 -11   5  -2    0.08    0.25
 -11   5   2    0.07    0.35
  11   5  -2   -0.64    0.31
 -12  -5  -2   -0.33    0.37
  12   5   2   -0.10    0.35
 -12  -5   2   -0.28    0.39
  12  -5   2    0.15    0.29
  12   5  -2   -0.23    0.35
 -13  -5   2   -0.62    0.42
  13   5  -2   -0.53    0.39
  13   5   2    0.11    0.39
 -13  -5  -2   -0.43    0.41
   0  -6   2  124.90    6.88
   0  -6  -2  128.77    6.53
   0   6  -2  133.36    6.44
   0  -6  -2  137.15    6.88
   0   6  -2  131.76    6.72
   0   6   2  130.59    6.73
   0  -6   2  131.15    6.53
   0   6   2  133.89    6.44
   1  -6   2    0.10    0.10
  -1   6   2    0.07    0.04
  -1   6  -2    0.03    0.07
  -1  -6   2    0.17    0.08
  -1  -6  -2    0.10    0.07
  -1   6   2    0.15    0.08
   1  -6  -2   -0.02    0.06
  -1   6  -2    0.05    0.06
   1   6   2    0.21    0.07
  -1  -6   2    0.12    0.09
   1  -6   2    0.17    0.06
  -1  -6  -2    0.01    0.08
   1   6   2    0.12    0.09
   1   6  -2    0.04    0.06
   1  -6  -2   -0.01    0.08
   1   6  -2    0.10    0.06
   2   6   2  184.64    9.44
  -2  -6   2  187.06    9.66
  -2  -6  -2  186.61    9.65
   2  -6   2  180.59    9.16
   2   6  -2  183.22    9.04
  -2   6  -2  179.73    9.43
   2   6   2  181.31    9.04
   2   6  -2  192.51    9.43
  -2  -6  -2  186.06    9.17
  -2   6   2  184.92    9.03
  -2   6   2  185.50    9.44
   2  -6  -2  178.86    9.16
  -2  -6   2  191.16    9.17
   2  -6   2  182.92    9.66
  -2   6  -2  182.55    9.03
  -3  -6  -2    5.02    0.30
  -3   6   2    4.68    0.29
   3  -6  -2    4.62    0.27
   3  -6   2    4.52    0.31
   3  -6   2    4.75    0.26
  -3   6   2    4.50    0.31
   3   6  -2    4.55    0.28
  -3   6  -2    4.67    0.26
   3   6   2    4.62    0.30
  -3   6   2    4.74    0.25
  -3  -6   2    4.75    0.30
   3   6   2    4.97    0.30
  -3  -6   2    4.94    0.30
  -3  -6  -2    5.26    0.28
   3   6  -2    4.99    0.28
  -3   6  -2    4.27    0.29
  -4  -6   2    0.92    0.13
   4   6  -2    1.08    0.12
  -4   6   2    0.95    0.12
  -4   6  -2    0.93    0.14
   4  -6   2    1.08    0.09
  -4  -6  -2    1.22    0.11
   4  -6   2    0.54    0.15
   4   6   2    0.64    0.14
  -4   6  -2    0.94    0.10
  -4  -6  -2    0.94    0.16
   4  -6  -2    0.96    0.11
  -4   6   2    0.85    0.14
   4   6  -2    0.87    0.14
   4   6   2    1.16    0.14
  -4  -6   2    0.78    0.14
  -4   6   2    0.95    0.09
  -5   6  -2    2.24    0.17
   5  -6   2    2.14    0.22
  -5  -6  -2    2.65    0.22
   5   6   2    2.16    0.20
   5   6  -2    2.21    0.18
  -5  -6   2    2.59    0.20
  -5   6   2    2.24    0.17
   5   6   2    2.35    0.21
  -5   6   2    1.96    0.18
  -5   6  -2    2.28    0.19
   5  -6  -2    2.07    0.17
   5  -6   2    2.20    0.16
  -5  -6   2    1.86    0.22
  -5   6   2    2.04    0.22
   5   6  -2    2.48    0.20
  -5  -6  -2    2.75    0.19
   6  -6   2    1.00    0.20
  -6   6  -2    1.23    0.14
  -6  -6   2    1.51    0.17
   6  -6   2    0.79    0.13
   6  -6  -2    0.99    0.15
  -6   6   2    0.77    0.20
  -6   6   2    1.49    0.16
   6   6   2    1.20    0.18
  -6   6  -2    1.11    0.17
  -6  -6  -2    0.85    0.18
  -6   6   2    1.28    0.14
  -6  -6   2    0.72    0.20
   6   6  -2    1.19    0.18
  -6  -6  -2    1.15    0.15
   6   6   2    1.24    0.18
   6   6  -2    1.18    0.15
  -7   6  -2    0.24    0.15
  -7   6   2    0.25    0.14
   7  -6  -2    0.22    0.15
   7   6   2    0.12    0.18
  -7   6   2   -0.03    0.21
   7  -6   2   -0.26    0.19
   7  -6   2    0.16    0.14
   7   6   2    0.40    0.18
  -7   6  -2    0.36    0.15
   7   6  -2    0.11    0.18
  -7  -6  -2    0.45    0.22
  -7  -6   2    0.24    0.19
  -7  -6   2    0.34    0.18
  -7   6   2    0.04    0.14
   8  -6   2   11.41    0.77
  -8  -6   2   13.26    0.77
  -8   6   2   13.57    0.79
  -8   6  -2   12.11    0.73
   8   6   2   13.21    0.74
  -8   6   2   13.09    0.73
   8   6   2   11.42    0.72
  -8   6  -2   13.01    0.70
  -8   6   2   14.16    0.70
   8   6  -2   13.04    0.75
  -8  -6  -2   13.56    0.76
   8  -6  -2   13.37    0.73
   9   6   2    3.58    0.35
  -9   6  -2    4.06    0.30
  -9   6   2    3.31    0.30
  -9  -6  -2    2.96    0.37
  -9   6  -2    3.73    0.31
   9   6  -2    3.51    0.36
  -9   6   2    3.59    0.37
   9  -6  -2    3.60    0.30
   9  -6   2    2.71    0.35
  -9  -6   2    3.75    0.39
  10  -6   2    1.60    0.33
  10   6   2    2.24    0.31
 -10  -6   2    1.66    0.36
  10   6  -2    1.70    0.33
 -10   6   2    2.84    0.35
 -10   6   2    2.19    0.25
 -10  -6  -2    1.38    0.35
 -10   6  -2    1.77    0.27
 -10   6  -2    1.87    0.28
 -11   6   2   -0.07    0.24
  11   6  -2    0.26    0.33
 -11  -6  -2    0.25    0.35
 -11   6  -2    0.45    0.26
 -11  -6   2   -0.31    0.35
  11   6   2    0.26    0.33
  11  -6  -2    0.26    0.32
  12  -6  -2    0.88    0.39
 -12  -6  -2    0.01    0.39
  12   6  -2    0.04    0.38
  12   6   2    0.98    0.34
 -12  -6   2    1.31    0.42
 -13  -6   2   -0.31    0.44
  13   6   2   -0.15    0.39
  13   6  -2    0.04    0.41
 -13  -6  -2   -0.29    0.42
   0  -7  -2    0.06    0.08
   0  -7  -2    0.03    0.08
   0   7  -2    0.09    0.07
   0   7  -2   -0.06    0.07
   0  -7   2    0.08    0.09
   0   7   2    0.06    0.06
   0  -7   2    0.15    0.08
   0   7   2    0.04    0.08
   1  -7  -2   93.20    4.76
  -1  -7  -2   98.86    5.02
  -1  -7  -2   97.17    4.77
   1   7  -2   98.53    4.90
   1  -7   2   95.91    5.03
  -1   7  -2   93.37    4.91
  -1   7   2   94.58    4.91
  -1   7   2   97.01    4.69
   1  -7   2   95.84    4.76
   1   7  -2   97.45    4.70
  -1   7  -2   96.06    4.70
  -1  -7   2   93.72    5.02
   1  -7  -2   97.84    5.03
   1   7   2   93.32    4.70
  -1  -7   2   95.89    4.77
   1   7   2   93.13    4.91
   2  -7  -2    0.25    0.08
   2  -7   2    0.16    0.12
   2   7   2    0.17    0.10
   2  -7  -2    0.08    0.11
  -2  -7   2    0.16    0.10
  -2  -7   2    0.23    0.10
  -2   7  -2    0.11    0.10
  -2   7   2    0.22    0.09
  -2   7  -2    0.26    0.07
   2   7   2    0.16    0.09
  -2  -7  -2    0.04    0.10
  -2   7   2    0.22    0.05
   2   7  -2    0.23    0.10
   2  -7   2    0.08    0.06
  -2  -7  -2    0.13    0.09
   2   7  -2    0.21    0.08
   3  -7  -2   93.42    4.66
  -3  -7   2   98.89    4.92
  -3  -7   2   96.64    4.68
  -3   7   2   92.94    4.59
   3  -7   2   92.31    4.92
   3  -7   2   92.73    4.65
   3   7   2   93.55    4.81
  -3   7  -2   90.75    4.60
   3  -7  -2   94.26    4.93
  -3   7  -2   91.99    4.80
   3   7  -2   90.58    4.61
  -3  -7  -2   92.91    4.68
   3   7  -2   99.30    4.80
   3   7   2   90.40    4.61
  -3   7   2   94.15    4.81
  -4   7  -2    1.73    0.13
  -4  -7  -2    1.60    0.18
   4  -7  -2    1.74    0.14
   4   7   2    1.72    0.17
  -4   7  -2    1.67    0.16
  -4  -7   2    1.90    0.17
  -4  -7  -2    2.09    0.15
  -4   7   2    1.52    0.16
   4   7  -2    1.60    0.17
   4   7   2    1.75    0.19
   4  -7   2    1.83    0.20
   4   7  -2    1.90    0.16
   4  -7   2    1.58    0.13
  -4  -7   2    1.86    0.19
  -4   7   2    1.58    0.14
  -5  -7  -2   13.24    0.72
   5  -7   2   12.93    0.68
  -5   7   2   12.96    0.67
  -5   7  -2   13.04    0.72
  -5  -7   2   13.30    0.73
   5   7   2   13.17    0.72
   5   7   2   12.87    0.71
  -5  -7   2   14.24    0.74
  -5   7  -2   12.53    0.67
   5  -7  -2   12.61    0.69
  -5   7   2   12.35    0.72
   5   7  -2   12.18    0.70
  -5   7   2   13.43    0.74
   5   7  -2   13.84    0.71
  -5  -7  -2   14.88    0.72
   5  -7   2   11.77    0.75
  -6   7   2    8.11    0.47
   6  -7   2    8.31    0.53
   6   7  -2    7.31    0.48
   6   7  -2    9.32    0.47
  -6   7   2    8.67    0.44
   6   7   2    8.18    0.49
  -6   7  -2    7.87    0.44
  -6  -7   2    7.30    0.50
   6  -7   2    8.05    0.45
   6   7   2    6.61    0.47
  -6  -7   2    9.14    0.49
  -6   7  -2    7.96    0.49
  -6   7   2    8.56    0.52
   6  -7  -2    7.79    0.45
  -6  -7  -2    7.54    0.50
  -7   7  -2    8.99    0.50
  -7   7   2    8.98    0.56
   7   7  -2    8.84    0.54
   7  -7   2    8.28    0.58
  -7  -7   2    8.26    0.55
   7  -7   2    8.98    0.50
  -7  -7  -2    8.78    0.55
  -7  -7   2   11.09    0.56
   7   7   2    7.93    0.53
  -7   7  -2    8.68    0.53
   7   7   2    9.02    0.54
   7  -7  -2    8.45    0.52
  -7   7   2    9.13    0.50
  -7   7   2    9.38    0.54
   8   7  -2    0.84    0.25
   8  -7   2    0.46    0.25
  -8   7   2    0.11    0.24
  -8  -7  -2    0.41    0.26
   8   7   2    0.77    0.26
  -8   7  -2    0.22    0.17
  -8   7   2    0.15    0.19
   8  -7  -2    0.35    0.20
  -8  -7   2    0.04    0.27
  -8   7  -2    0.31    0.20
  -9   7   2    2.74    0.28
   9   7  -2    2.64    0.32
  -9  -7  -2    3.25    0.36
  -9  -7   2    2.39    0.33
  -9   7  -2    2.74    0.28
  -9   7  -2    2.58    0.27
   9  -7   2    2.58    0.34
   9   7   2    2.89    0.32
   9  -7  -2    2.97    0.30
  10   7  -2    0.66    0.32
 -10   7  -2    0.39    0.25
 -10  -7   2    0.20    0.29
  10  -7  -2    0.13    0.29
  10  -7   2    0.18    0.30
 -10   7   2    0.50    0.24
 -10  -7  -2    0.23    0.33
  10   7   2    0.55    0.31
  11  -7  -2    0.39    0.33
 -11   7   2    0.94    0.26
 -11  -7   2    0.83    0.39
 -11   7  -2    1.23    0.29
  11   7  -2    0.56    0.30
  11  -7   2    0.90    0.38
  11   7   2    0.91    0.31
 -11  -7  -2    0.94    0.37
  12  -7  -2    0.17    0.35
  12   7  -2    0.29    0.38
 -12   7  -2    0.22    0.29
 -12  -7  -2   -0.04    0.39
 -12  -7   2    0.15    0.42
  12   7   2    1.14    0.38
  13   7   2    0.24    0.37
 -13  -7  -2   -0.04    0.43
  13   7  -2    0.48    0.38
 -13  -7   2    0.14    0.40
   0   8  -2   28.10    1.49
   0   8   2   28.90    1.50
   0   8   2   29.09    1.42
   0  -8   2   28.24    1.45
   0  -8  -2   29.50    1.53
   0  -8   2   28.46    1.53
   0   8  -2   27.98    1.43
   0  -8  -2   29.23    1.45
  -1   8  -2    2.41    0.19
  -1   8   2    2.52    0.20
   1  -8   2    2.67    0.18
   1   8   2    2.53    0.18
  -1  -8  -2    2.78    0.20
  -1  -8   2    2.48    0.20
   1  -8  -2    2.60    0.18
   1  -8  -2    2.56    0.21
  -1  -8   2    2.57    0.19
  -1   8   2    2.63    0.16
   1   8   2    2.58    0.20
   1  -8   2    2.70    0.23
  -1  -8  -2    2.45    0.19
   1   8  -2    2.19    0.19
  -1   8  -2    2.50    0.17
   1   8  -2    2.30    0.19
   2   8   2    1.96    0.16
   2  -8  -2    1.66    0.17
  -2  -8  -2    1.91    0.15
   2  -8   2    2.02    0.19
   2   8   2    1.79    0.17
  -2  -8   2    1.87    0.17
  -2  -8   2    1.80    0.17
   2   8  -2    1.81    0.14
   2  -8   2    1.86    0.15
  -2   8  -2    1.81    0.14
  -2   8  -2    1.77    0.16
   2  -8  -2    1.90    0.14
  -2   8   2    1.75    0.16
  -2  -8  -2    1.82    0.18
  -2   8   2    1.90    0.13
   2   8  -2    1.82    0.15
   3   8   2    4.02    0.29
  -3  -8   2    4.24    0.28
  -3   8  -2    3.76    0.23
  -3   8   2    3.84    0.22
   3  -8  -2    3.63    0.29
   3  -8  -2    3.90    0.25
   3   8  -2    3.57    0.26
  -3   8  -2    3.89    0.27
   3  -8   2    3.65    0.23
   3   8   2    3.93    0.28
  -3  -8   2    3.80    0.27
  -3   8   2    4.13    0.27
  -3  -8  -2    4.53    0.27
   3   8  -2    4.03    0.26
  -3  -8  -2    4.09    0.30
   3  -8   2    4.12    0.31
   4   8  -2   13.35    0.76
  -4   8  -2   14.08    0.74
  -4   8  -2   14.40    0.80
   4  -8   2   14.05    0.82
   4  -8   2   14.26    0.74
   4   8   2   13.80    0.77
  -4   8   2   14.63    0.80
  -4   8   2   14.52    0.73
  -4  -8  -2   15.08    0.79
  -4  -8   2   15.56    0.81
   4   8  -2   15.64    0.78
   4   8   2   15.73    0.80
  -4  -8   2   15.02    0.78
   4  -8  -2   14.04    0.75
   4  -8  -2   14.54    0.82
   5  -8  -2   -0.08    0.17
  -5  -8  -2    0.26    0.18
  -5   8   2   -0.22    0.12
  -5   8  -2    0.09    0.15
  -5   8  -2    0.11    0.10
  -5  -8   2   -0.07    0.15
   5   8  -2    0.19    0.16
  -5  -8  -2    0.17    0.12
  -5   8   2    0.31    0.10
   5  -8   2    0.11    0.09
  -5  -8   2   -0.04    0.14
   5   8  -2    0.22    0.13
   5   8   2    0.12    0.15
   5  -8  -2    0.09    0.11
   5  -8   2    0.11    0.16
   5   8   2    0.06    0.15
   6   8  -2    2.45    0.24
  -6   8  -2    2.36    0.19
   6   8   2    2.43    0.24
  -6   8  -2    2.63    0.24
   6   8   2    2.91    0.24
  -6  -8   2    2.20    0.25
   6  -8   2    2.26    0.18
   6  -8  -2    2.57    0.20
  -6   8   2    2.43    0.20
  -6   8   2    2.26    0.22
   6  -8   2    1.71    0.26
   6  -8  -2    1.87    0.24
  -6  -8  -2    2.10    0.26
  -6  -8   2    3.09    0.23
   7  -8  -2    2.73    0.31
   7   8   2    3.13    0.29
  -7  -8   2    2.82    0.32
  -7   8  -2    3.34    0.27
  -7   8  -2    3.47    0.28
  -7   8   2    3.72    0.29
   7  -8  -2    3.37    0.28
   7  -8   2    2.51    0.31
  -7  -8  -2    3.21    0.32
   7   8   2    3.78    0.29
   7   8  -2    2.83    0.31
   8   8   2   -0.38    0.24
  -8  -8   2   -0.52    0.27
   8  -8   2   -0.07    0.25
   8  -8  -2   -0.27    0.24
   8   8  -2   -0.23    0.25
  -8   8  -2    0.06    0.21
  -8  -8  -2   -0.13    0.26
  -8   8   2   -0.04    0.18
  -8   8  -2    0.01    0.18
   8  -8  -2    0.00    0.19
   9  -8  -2    0.09    0.27
   9   8  -2   -0.27    0.28
   9  -8   2   -0.16    0.27
  -9   8   2    0.12    0.23
  -9  -8   2    0.38    0.31
  -9  -8  -2    0.06    0.29
   9   8   2   -0.33    0.27
  -9   8  -2    0.08    0.23
  10  -8  -2    2.17    0.35
  10  -8   2    2.10    0.38
 -10   8   2    2.31    0.29
  10   8  -2    2.36    0.37
 -10   8  -2    2.59    0.30
 -10  -8  -2    2.26    0.38
  10   8   2    1.29    0.30
 -10  -8   2    2.39    0.40
  11  -8   2    0.35    0.35
  11  -8  -2    0.88    0.36
 -11   8   2    0.88    0.28
  11   8  -2    0.72    0.32
  11   8   2    0.99    0.32
 -11   8  -2    0.82    0.25
 -11  -8  -2    0.11    0.33
 -11  -8   2    0.30    0.39
  12  -8  -2   -0.01    0.37
 -12  -8  -2   -0.72    0.40
  12   8   2   -0.21    0.37
 -12   8  -2    0.38    0.30
 -12  -8   2   -0.44    0.41
  12   8  -2   -0.20    0.34
 -13  -8  -2   -0.68    0.44
  13   8  -2    0.29    0.43
 -13   8  -2    1.29    0.34
   0  -9  -2   -0.10    0.12
   0   9  -2   -0.11    0.08
   0  -9   2    0.09    0.11
   0  -9   2    0.14    0.14
   0   9   2    0.04    0.11
   0   9  -2    0.15    0.10
   0  -9  -2   -0.05    0.11
   0   9   2    0.09    0.08
   1   9  -2   10.89    0.59
   1   9   2   10.66    0.59
  -1  -9  -2   11.78    0.63
  -1  -9  -2   11.78    0.61
  -1  -9   2   11.67    0.64
  -1   9   2   10.97    0.62
  -1  -9   2   12.06    0.61
   1  -9  -2   10.91    0.59
  -1   9  -2   11.30    0.62
  -1   9   2   11.16    0.57
   1   9  -2   10.87    0.61
  -1   9  -2   11.68    0.58
   1   9   2   10.88    0.62
   1  -9   2   11.07    0.64
   1  -9  -2   11.83    0.64
   1  -9   2   11.32    0.59
   2   9  -2   19.63    1.03
   2  -9   2   18.91    1.07
   2  -9  -2   19.11    0.99
  -2   9   2   19.12    1.03
   2  -9  -2   19.53    1.06
  -2  -9  -2   20.23    1.01
   2   9   2   19.10    0.99
  -2  -9   2   20.69    1.06
  -2   9  -2   18.92    1.03
  -2  -9  -2   21.24    1.05
   2  -9   2   19.37    0.99
   2   9   2   19.58    1.04
  -2   9   2   19.22    0.97
  -2   9  -2   18.98    0.98
  -2  -9   2   19.12    1.01
   2   9  -2   18.74    0.99
   3  -9  -2    3.62    0.29
  -3  -9  -2    3.94    0.30
  -3   9   2    3.93    0.22
  -3  -9   2    4.36    0.30
   3   9  -2    3.67    0.27
  -3  -9  -2    4.27    0.27
   3   9   2    3.63    0.26
   3   9   2    4.09    0.29
   3  -9   2    3.89    0.23
  -3   9  -2    3.71    0.23
  -3   9  -2    3.89    0.27
   3  -9  -2    3.78    0.25
   3  -9   2    4.04    0.31
  -3  -9   2    3.86    0.28
   3   9  -2    3.78    0.27
  -3   9   2    3.33    0.29
  -4   9  -2   40.78    2.15
  -4   9   2   41.78    2.04
  -4   9  -2   40.42    2.04
   4  -9   2   41.19    2.21
  -4  -9  -2   41.64    2.10
   4   9   2   39.26    2.07
   4  -9  -2   40.09    2.21
   4  -9  -2   40.84    2.08
   4   9   2   44.43    2.15
   4   9  -2   38.65    2.07
  -4   9   2   41.53    2.15
  -4  -9   2   43.07    2.10
   4   9  -2   43.76    2.14
   4  -9   2   41.20    2.07
   5  -9  -2    4.34    0.28
  -5  -9   2    3.99    0.33
   5   9  -2    4.71    0.30
   5  -9   2    3.80    0.33
  -5  -9  -2    4.26    0.33
   5  -9   2    4.05    0.26
  -5   9  -2    3.89    0.26
  -5   9  -2    4.17    0.31
   5  -9  -2    3.39    0.32
   5   9  -2    4.50    0.31
  -5  -9  -2    4.77    0.29
  -5  -9   2    4.67    0.33
  -5   9   2    4.20    0.26
  -5   9   2    3.92    0.32
   5   9   2    3.78    0.31
   5   9   2    5.06    0.34
  -6   9  -2   10.89    0.61
   6  -9  -2   10.77    0.71
   6   9   2   11.68    0.67
  -6   9   2   12.17    0.68
  -6  -9   2   13.26    0.69
   6   9  -2   11.65    0.66
   6   9   2   11.63    0.68
   6  -9   2   11.08    0.71
  -6  -9  -2   11.80    0.67
  -6   9  -2   11.36    0.68
  -6  -9   2   12.16    0.69
   6  -9  -2   11.81    0.63
  -7   9  -2    3.76    0.31
  -7   9   2    4.02    0.31
   7   9   2    3.47    0.31
   7  -9  -2    3.43    0.26
   7   9  -2    3.01    0.31
   7  -9  -2    3.09    0.33
  -7  -9   2    3.59    0.32
  -7  -9  -2    2.96    0.31
   7   9   2    3.88    0.31
  -7   9  -2    3.58    0.27
   7  -9   2    3.39    0.34
  -8  -9  -2    4.02    0.35
  -8  -9   2    3.28    0.38
   8  -9  -2    2.69    0.33
   8   9   2    3.96    0.36
   8  -9   2    3.23    0.37
  -8   9  -2    3.23    0.30
   8   9  -2    3.82    0.36
  -8   9   2    3.82    0.32
  -9   9  -2   -0.23    0.24
   9   9  -2    0.19    0.26
   9  -9  -2    0.01    0.27
   9  -9   2    0.02    0.29
  -9  -9  -2   -0.20    0.26
  -9   9   2    0.10    0.23
  -9  -9   2   -0.18    0.28
   9   9   2    0.02    0.25
 -10  -9  -2   -0.26    0.34
  10   9  -2   -0.33    0.32
  10  -9   2    0.18    0.33
 -10   9  -2    0.18    0.23
 -10   9   2    0.80    0.27
 -10  -9   2   -0.59    0.35
  10   9   2   -0.24    0.27
  10  -9  -2    0.11    0.31
  11   9  -2    0.65    0.37
 -11  -9  -2   -0.46    0.37
  11  -9   2    0.09    0.36
 -11   9  -2    0.18    0.29
  11  -9  -2   -0.19    0.35
 -11   9   2   -0.23    0.28
  11   9   2    0.21    0.30
 -11  -9   2   -0.09    0.39
 -12  -9  -2   -0.16    0.42
  12  -9  -2    0.79    0.42
  12   9  -2   -0.23    0.35
 -12   9  -2    0.52    0.32
 -12   9   2    0.38    0.31
  12   9   2    0.28    0.34
 -12  -9   2    0.00    0.44
   0  10   2    1.62    0.14
   0  10  -2    1.76    0.15
   0  10  -2    1.87    0.17
   0 -10   2    2.01    0.21
   0 -10  -2    1.95    0.17
   0 -10  -2    1.94    0.19
   0  10   2    1.60    0.17
  -1  10   2   12.94    0.71
  -1 -10  -2   12.97    0.68
   1 -10  -2   13.41    0.68
  -1 -10   2   13.63    0.73
   1  10   2   11.89    0.67
  -1  10  -2   12.61    0.71
   1  10  -2   12.74    0.70
   1  10   2   12.28    0.71
   1 -10  -2   13.61    0.73
  -1 -10   2   13.03    0.69
   1 -10   2   13.30    0.68
  -1  10  -2   12.18    0.66
  -1 -10  -2   13.34    0.72
  -1  10   2   12.14    0.65
   1 -10   2   13.38    0.73
   1  10  -2   12.09    0.67
  -2 -10  -2    1.11    0.17
  -2 -10   2    1.13    0.17
   2  10  -2    1.02    0.14
  -2  10  -2    0.86    0.11
   2  10  -2    0.50    0.13
  -2 -10  -2    0.76    0.15
   2 -10   2    0.54    0.18
  -2  10  -2    0.57    0.15
  -2  10   2    0.74    0.09
   2 -10   2    0.80    0.12
   2  10   2    0.65    0.13
   2 -10  -2    0.65    0.12
  -2  10   2    0.95    0.15
   2  10   2    0.89    0.16
  -2 -10   2    0.95    0.16
   2 -10  -2    0.72    0.17
  -3 -10   2    1.40    0.20
   3 -10  -2    1.50    0.20
   3  10  -2    1.66    0.17
  -3  10  -2    1.68    0.18
   3 -10   2    1.59    0.14
   3 -10  -2    1.49    0.15
  -3  10   2    1.48    0.18
  -3  10  -2    1.75    0.14
   3  10   2    1.59    0.19
   3  10   2    1.45    0.19
  -3 -10   2    1.67    0.19
  -3 -10  -2    1.96    0.17
   3 -10   2    1.57    0.22
  -3 -10  -2    1.34    0.20
  -3  10   2    1.38    0.12
   3  10  -2    1.40    0.19
  -4  10  -2    0.13    0.09
   4  10   2    0.22    0.17
   4  10  -2    0.11    0.15
   4  10   2    0.05    0.15
  -4 -10  -2    0.01    0.13
  -4 -10  -2   -0.01    0.18
  -4 -10   2    0.30    0.15
   4 -10   2    0.20    0.20
   4 -10   2    0.00    0.10
   4 -10  -2   -0.03    0.12
  -4 -10   2   -0.31    0.15
  -4  10   2   -0.03    0.08
  -4  10  -2   -0.11    0.14
   4  10  -2   -0.06    0.14
   4 -10  -2    0.10    0.16
  -4  10   2    0.02    0.15
   5  10   2    0.66    0.18
   5 -10   2    0.56    0.20
   5 -10  -2    0.57    0.22
  -5  10  -2    0.52    0.19
  -5 -10   2    0.57    0.16
  -5  10   2    0.77    0.19
   5 -10  -2    0.62    0.14
   5  10  -2    0.69    0.16
  -5  10  -2    0.74    0.13
   5  10   2    0.84    0.19
   5  10  -2    1.30    0.22
  -5 -10   2    0.87    0.20
  -5 -10  -2    0.54    0.22
  -6 -10   2    1.64    0.27
  -6  10   2    1.27    0.20
   6 -10  -2    1.37    0.25
  -6  10  -2    1.55    0.17
   6  10   2    1.41    0.22
   6  10   2    1.52    0.23
   6  10  -2    1.17    0.22
  -6 -10   2    1.57    0.20
   6 -10   2    1.40    0.27
  -6 -10  -2    1.27    0.26
   6 -10  -2    1.29    0.18
  -6  10  -2    1.31    0.21
   7 -10   2    0.16    0.25
   7  10  -2   -0.02    0.21
  -7  10   2    0.22    0.22
  -7 -10  -2    0.06    0.25
  -7 -10   2   -0.30    0.26
   7  10   2   -0.22    0.20
  -7  10  -2    0.08    0.22
   7 -10  -2    0.36    0.25
   8 -10  -2    1.05    0.29
   8  10   2    1.27    0.29
  -8  10   2    1.03    0.22
  -8  10  -2    1.26    0.23
  -8 -10  -2    1.48    0.28
  -8 -10   2    1.32    0.33
   8  10  -2    1.33    0.29
   8 -10   2    1.09    0.30
   9  10   2    0.00    0.25
  -9 -10  -2    0.19    0.27
  -9 -10   2   -0.52    0.33
   9 -10   2   -0.11    0.30
   9  10  -2   -0.08    0.29
  -9  10  -2   -0.03    0.25
  -9  10   2    0.22    0.22
   9 -10  -2    0.01    0.29
  10  10   2    0.24    0.29
  10 -10   2    0.46    0.33
 -10 -10   2    0.01    0.36
  10  10  -2   -0.04    0.33
  10 -10  -2    0.12    0.35
 -10  10  -2    0.23    0.25
 -10 -10  -2   -0.21    0.35
 -10  10   2   -0.09    0.27
  11  10   2    0.11    0.37
  11 -10  -2    0.95    0.41
 -11  10  -2    0.94    0.27
 -11  10   2    0.54    0.30
 -11 -10   2    0.91    0.42
  11 -10   2    0.47    0.38
  11  10  -2    0.11    0.33
 -11 -10  -2    0.37    0.35
  12  10  -2    0.06    0.41
  12  10   2    0.26    0.36
 -12 -10   2   -0.55    0.44
 -12 -10  -2   -0.17    0.43
  12 -10  -2    0.39    0.47
  12 -10   2   -0.65    0.40
 -12  10  -2    0.60    0.33
 -12  10   2    0.05    0.32
   0  11   2    0.04    0.10
   0 -11  -2   -0.03    0.14
   0 -11   2    0.00    0.17
   0 -11   2    0.00    0.14
   0 -11  -2    0.01    0.15
   0  11   2    0.20    0.13
   0  11  -2   -0.05    0.13
   0  11  -2    0.12    0.11
   1  11   2    3.73    0.31
  -1 -11   2    5.18    0.34
   1 -11   2    4.40    0.34
   1  11  -2    3.68    0.27
  -1  11  -2    4.09    0.31
   1 -11   2    4.40    0.28
  -1 -11   2    4.83    0.32
  -1 -11  -2    4.46    0.32
   1 -11  -2    4.25    0.32
  -1  11   2    3.75    0.30
   1 -11  -2    3.84    0.29
   1  11  -2    4.12    0.29
   1  11   2    3.59    0.27
  -1 -11  -2    4.53    0.31
  -1  11  -2    3.79    0.26
  -1  11   2    3.98    0.25
   2  11   2    0.06    0.12
  -2 -11  -2    0.34    0.15
   2 -11   2    0.13    0.16
  -2 -11   2    0.15    0.17
  -2 -11  -2    0.14    0.17
  -2  11  -2    0.25    0.14
   2 -11  -2    0.28    0.17
   2  11  -2    0.32    0.13
   2 -11  -2    0.25    0.12
  -2  11  -2    0.33    0.10
   2  11  -2    0.31    0.14
  -2 -11   2    0.23    0.16
  -2  11   2    0.07    0.14
   2 -11   2    0.45    0.12
  -2  11   2    0.26    0.09
   2  11   2    0.39    0.16
  -3 -11  -2   11.73    0.65
  -3  11  -2   11.66    0.66
   3 -11   2   12.28    0.61
   3  11  -2   11.12    0.63
   3 -11  -2   11.63    0.69
   3 -11   2   11.60    0.70
   3  11   2   10.79    0.66
  -3  11  -2   10.72    0.60
   3  11   2   11.16    0.64
  -3 -11   2   11.79    0.66
   3  11  -2   11.98    0.65
  -3  11   2   11.77    0.66
  -3 -11   2   12.54    0.68
  -3 -11  -2   13.16    0.67
  -3  11   2   11.15    0.59
   3 -11  -2   11.28    0.62
  -4 -11   2   19.55    0.99
  -4  11   2   18.20    1.00
   4  11   2   18.37    0.97
   4  11   2   19.33    1.00
   4  11  -2   19.45    0.99
   4 -11  -2   17.92    0.95
   4 -11   2   18.68    1.04
  -4  11  -2   17.84    0.99
   4  11  -2   16.21    0.96
   4 -11  -2   18.29    1.04
  -4 -11  -2   16.32    0.98
  -4 -11   2   21.23    1.02
  -4  11  -2   17.51    0.93
  -5  11  -2    3.16    0.25
  -5 -11   2    3.50    0.30
  -5 -11  -2    3.85    0.30
   5  11   2    3.74    0.31
   5 -11  -2    3.33    0.26
   5 -11   2    3.69    0.34
   5  11  -2    3.63    0.29
  -5  11   2    3.78    0.30
   5 -11  -2    3.37    0.33
  -5  11  -2    3.18    0.28
   5  11   2    3.84    0.31
  -5 -11   2    3.45    0.30
  -6  11   2    0.81    0.22
   6  11   2    0.93    0.23
   6  11   2    1.00    0.23
  -6 -11  -2    0.45    0.25
   6 -11   2    1.00    0.24
  -6  11  -2    0.90    0.20
   6 -11  -2    0.73    0.23
  -6 -11   2    1.42    0.27
   6  11  -2    1.01    0.25
  -6  11  -2    0.86    0.16
   7  11   2   11.18    0.69
   7  11  -2   12.86    0.71
  -7 -11   2   11.97    0.74
  -7  11   2   12.01    0.71
  -7 -11  -2   12.94    0.71
   7 -11   2   10.72    0.75
   7 -11  -2   11.24    0.76
  -7  11  -2   11.84    0.71
  -8 -11  -2    0.36    0.30
   8 -11   2   -0.12    0.29
   8  11  -2   -0.08    0.24
  -8  11   2    0.32    0.25
   8 -11  -2    0.08    0.29
  -8 -11   2    0.11    0.31
  -8  11  -2   -0.04    0.25
   8  11   2    0.16    0.27
  -9 -11   2    1.36    0.38
  -9 -11  -2    2.13    0.37
   9 -11   2    2.38    0.37
  -9  11   2    1.94    0.30
   9  11  -2    1.65    0.31
  -9  11  -2    1.84    0.28
   9  11   2    2.13    0.35
   9 -11  -2    1.61    0.36
 -10 -11   2   -0.52    0.37
 -10  11  -2   -0.19    0.29
  10  11  -2    0.10    0.34
  10 -11  -2    0.11    0.37
 -10 -11  -2   -0.17    0.37
 -10  11   2   -0.20    0.28
  10 -11   2   -0.57    0.35
  10  11   2   -0.05    0.33
  11 -11  -2    0.35    0.41
  11 -11   2   -0.04    0.38
 -11  11  -2    0.12    0.31
 -11 -11   2    0.12    0.42
  11  11  -2   -0.13    0.37
 -11 -11  -2   -0.87    0.38
 -11  11   2    0.05    0.30
  11  11   2   -0.19    0.33
 -12 -11  -2   -0.52    0.44
  12  11   2    0.45    0.37
  12 -11  -2    0.55    0.45
 -12 -11   2    0.05    0.46
  12 -11   2   -0.20    0.46
 -12  11  -2    0.42    0.34
  12  11  -2   -0.08    0.41
 -12  11   2    0.39    0.29
   0 -12   2   57.33    2.91
   0 -12   2   58.66    2.75
   0 -12  -2   58.55    2.90
   0  12   2   51.42    2.70
   0  12   2   51.52    2.84
   0 -12  -2   58.19    2.75
   0  12  -2   51.03    2.71
   0  12  -2   51.02    2.83
   1  12  -2    1.67    0.18
  -1 -12   2    1.51    0.23
  -1  12   2    1.56    0.14
   1  12   2    1.47    0.17
  -1 -12   2    1.72    0.21
   1 -12  -2    1.99    0.22
  -1 -12  -2    1.62    0.20
   1  12  -2    1.56    0.18
  -1  12  -2    1.79    0.16
  -1  12   2    1.78    0.19
   1 -12   2    1.81    0.23
   1 -12   2    1.57    0.18
  -1  12  -2    1.54    0.18
  -1 -12  -2    2.03    0.22
   1  12   2    1.45    0.20
   1 -12  -2    1.66    0.19
   2  12   2   10.98    0.62
  -2  12   2   10.99    0.59
   2  12  -2   10.65    0.62
   2  12   2   10.12    0.65
  -2 -12  -2   12.07    0.65
  -2  12  -2   11.41    0.66
   2 -12   2   11.92    0.68
  -2 -12   2   11.38    0.64
   2  12  -2   11.34    0.64
  -2 -12  -2   12.46    0.67
   2 -12  -2   11.89    0.62
   2 -12  -2   11.94    0.68
  -2 -12   2   11.10    0.67
  -2  12   2   10.53    0.65
   2 -12   2   12.31    0.62
  -2  12  -2   11.57    0.60
   3 -12   2    1.91    0.26
   3  12   2    2.14    0.22
   3  12  -2    1.60    0.22
  -3 -12  -2    2.04    0.21
  -3 -12   2    2.08    0.22
  -3  12   2    2.15    0.22
   3 -12  -2    1.74    0.18
   3 -12  -2    1.58    0.24
   3  12  -2    1.82    0.20
  -3  12  -2    1.75    0.20
   3 -12   2    1.90    0.17
  -3 -12   2    1.54    0.23
  -3  12  -2    2.15    0.17
  -3 -12  -2    1.70    0.22
   3  12   2    1.65    0.22
   4 -12   2    3.02    0.32
  -4  12  -2    2.71    0.22
  -4 -12   2    3.56    0.30
  -4 -12  -2    3.53    0.30
  -4  12   2    2.85    0.28
  -4  12  -2    2.88    0.27
   4 -12  -2    2.73    0.30
   4  12  -2    3.51    0.26
   4  12  -2    3.18    0.27
   4 -12  -2    3.20    0.23
  -4 -12   2    3.09    0.29
   4  12   2    3.33    0.29
   4  12   2    2.61    0.27
  -5  12  -2    0.13    0.12
  -5 -12   2    0.19    0.20
  -5 -12  -2    0.15    0.20
  -5  12   2    0.32    0.18
   5 -12  -2    0.29    0.15
   5  12  -2    0.23    0.20
   5 -12   2    0.41    0.25
   5 -12  -2    0.21    0.21
   5  12   2    0.42    0.19
  -5  12  -2    0.04    0.20
   5  12   2    0.21    0.21
  -5 -12   2    0.16    0.17
   6  12   2    1.82    0.26
   6 -12   2    1.82    0.32
  -6  12   2    2.66    0.28
   6  12  -2    1.91    0.28
  -6 -12   2    2.42    0.31
   6 -12  -2    2.12    0.31
  -6  12  -2    2.39    0.26
  -6 -12  -2    2.48    0.31
   7  12  -2    1.73    0.32
   7 -12  -2    2.21    0.34
   7 -12   2    2.01    0.34
   7  12   2    1.86    0.28
  -7 -12   2    2.12    0.31
  -7 -12  -2    2.16    0.33
  -7  12   2    1.71    0.28
  -7  12  -2    2.40    0.27
   8  12   2    1.23    0.28
  -8  12  -2    1.79    0.27
   8 -12   2    0.78    0.33
   8 -12  -2    1.42    0.34
   8  12  -2    1.70    0.30
  -8 -12  -2    1.39    0.34
  -8 -12   2    1.93    0.32
  -8  12   2    1.43    0.29
  -9 -12  -2    0.55    0.31
   9  12   2    0.41    0.27
   9 -12   2    0.48    0.34
  -9 -12   2    0.72    0.38
   9 -12  -2    0.27    0.34
   9  12  -2    0.45    0.29
  -9  12  -2    0.31    0.29
  -9  12   2    0.27    0.25
 -10 -12  -2    2.45    0.43
 -10  12   2    3.05    0.33
  10  12  -2    2.12    0.37
 -10 -12   2    1.85    0.44
  10 -12   2    2.23    0.44
  10 -12  -2    2.33    0.43
  10  12   2    2.38    0.40
 -10  12  -2    3.31    0.37
 -11 -12   2   -0.57    0.43
 -11  12   2    0.22    0.32
 -11  12  -2    1.27    0.34
  11 -12  -2    1.16    0.44
  11  12  -2   -0.15    0.40
 -11 -12  -2    0.96    0.38
  11 -12   2    0.81    0.45
  11  12   2    0.38    0.33
 -12  12  -2    0.50    0.35
 -12  12   2   -0.13    0.34
  12 -12  -2    0.86    0.47
  12 -12   2    0.43    0.49
   0  13   2   -0.15    0.15
   0 -13   2    0.06    0.20
   0 -13   2   -0.14    0.15
   0  13   2    0.14    0.13
   0  13  -2   -0.01    0.13
   0 -13  -2   -0.02    0.17
   0 -13  -2   -0.01    0.18
   0  13  -2   -0.09    0.16
   1  13  -2    0.24    0.16
  -1  13   2    0.28    0.11
  -1 -13  -2    0.27    0.20
  -1  13  -2    0.31    0.13
  -1 -13   2    0.06    0.22
  -1 -13   2    0.39    0.18
  -1  13   2    0.52    0.16
   1  13   2    0.49    0.19
  -1  13  -2    0.33    0.18
   1 -13   2    0.57    0.22
   1 -13   2    0.39    0.16
   1  13   2    0.23    0.14
  -1 -13  -2    0.44    0.20
   1  13  -2    0.62    0.16
   1 -13  -2    0.31    0.19
   1 -13  -2    0.43    0.16
   2  13   2    0.59    0.19
  -2 -13   2    0.44    0.19
  -2 -13  -2    0.85    0.20
   2 -13   2    0.60    0.23
  -2 -13   2    0.46    0.19
   2 -13  -2    0.64    0.16
  -2  13   2    0.56    0.11
  -2 -13  -2    0.54    0.19
  -2  13  -2    0.68    0.13
  -2  13   2    0.59    0.18
   2  13   2    0.30    0.16
   2 -13  -2    0.31    0.20
   2 -13   2    0.83    0.17
   2  13  -2    0.66    0.18
   2  13  -2    0.66    0.18
  -2  13  -2    0.67    0.19
   3 -13  -2    0.22    0.16
  -3  13  -2    0.12    0.19
  -3 -13   2    0.34    0.20
   3 -13   2    0.22    0.21
  -3 -13   2    0.32    0.20
  -3  13   2   -0.02    0.18
   3 -13  -2    0.04    0.22
   3  13  -2    0.27    0.16
  -3  13  -2    0.10    0.12
   3  13  -2    0.01    0.17
   3  13   2    0.10    0.20
  -3 -13  -2    0.17    0.22
   3  13   2   -0.20    0.18
  -3 -13  -2    0.28    0.18
  -4 -13  -2    0.68    0.24
   4 -13  -2    0.65    0.25
   4  13  -2    0.49    0.22
  -4 -13   2    0.49    0.19
   4 -13  -2    0.46    0.16
   4  13  -2    0.55    0.19
   4 -13   2    0.42    0.26
  -4  13  -2    0.55    0.22
  -4  13  -2    0.41    0.13
  -4 -13   2    0.81    0.24
  -4  13   2    0.50    0.22
   4  13   2    0.47    0.19
   4  13   2    0.70    0.23
  -5  13  -2    0.72    0.23
  -5 -13  -2    0.69    0.25
   5  13  -2    0.42    0.25
   5  13   2    0.65    0.24
   5 -13   2    0.53    0.24
   5 -13  -2    0.69    0.27
  -5 -13   2    0.09    0.25
   5  13   2    0.67    0.22
  -5  13   2    0.63    0.23
   6  13   2    1.13    0.27
   6 -13  -2    1.57    0.31
  -6 -13   2    1.54    0.30
  -6  13  -2    0.91    0.26
   6  13  -2    1.26    0.29
  -6  13   2    1.50    0.24
  -6 -13  -2    1.39    0.30
   6 -13   2    1.04    0.31
   7  13   2    0.43    0.28
   7 -13  -2    0.72    0.28
   7 -13   2    0.84    0.32
   7  13  -2    0.08    0.29
  -7 -13   2    0.57    0.28
  -7  13   2    0.51    0.23
  -7 -13  -2    0.08    0.26
  -7  13  -2    0.97    0.27
   8  13   2    1.32    0.29
  -8  13   2    1.15    0.29
   8 -13   2    0.91    0.35
   8 -13  -2    0.03    0.30
   8  13  -2    0.58    0.29
  -8  13  -2    1.47    0.27
  -8 -13  -2    1.21    0.31
  -8 -13   2    0.93    0.31
   9  13   2    0.68    0.30
  -9 -13  -2   -0.13    0.37
   9 -13  -2    0.34    0.37
   9  13  -2    0.81    0.35
  -9  13  -2    0.95    0.31
   9 -13   2    0.44    0.36
  -9  13   2    0.60    0.30
  -9 -13   2    0.97    0.39
  10  13   2    0.13    0.35
  10 -13  -2    0.48    0.38
 -10  13   2   -0.05    0.27
  10  13  -2   -0.07    0.32
 -10 -13   2   -0.46    0.35
  10 -13   2   -0.03    0.39
 -10  13  -2    0.43    0.32
 -10 -13  -2    0.20    0.40
 -11  13   2    0.04    0.33
  11 -13  -2   -0.30    0.43
  11 -13   2    0.02    0.45
 -11 -13   2   -0.71    0.44
  11  13   2   -0.26    0.38
 -11  13  -2   -0.53    0.34
  11  13  -2    0.29    0.36
 -11 -13  -2   -0.67    0.37
   0  14   2    8.11    0.48
   0 -14   2    8.83    0.60
   0  14  -2    7.47    0.48
   0 -14  -2    9.59    0.52
   0  14   2    7.21    0.54
   0  14  -2    8.34    0.53
   0 -14  -2    9.77    0.55
   0 -14   2    9.56    0.53
   1  14   2    2.35    0.26
  -1 -14  -2    3.00    0.27
   1  14  -2    2.65    0.23
  -1 -14   2    2.79    0.26
  -1  14   2    2.70    0.27
   1 -14  -2    2.83    0.24
   1 -14   2    2.68    0.24
   1 -14  -2    2.45    0.28
  -1  14  -2    1.99    0.24
  -1 -14   2    2.71    0.29
   1 -14   2    2.89    0.31
  -1  14  -2    2.20    0.21
  -1  14   2    2.37    0.20
   1  14  -2    2.43    0.25
   1  14   2    2.35    0.23
  -1 -14  -2    2.83    0.27
  -2  14   2    0.17    0.19
  -2 -14  -2    0.21    0.22
  -2 -14   2    0.58    0.21
   2 -14  -2    0.34    0.19
  -2 -14  -2    0.68    0.21
   2  14  -2    0.71    0.20
  -2 -14   2    0.27    0.21
   2 -14  -2    0.44    0.24
   2  14  -2    0.20    0.18
   2 -14   2    0.11    0.24
   2  14   2    0.44    0.21
   2  14   2    0.39    0.17
  -2  14  -2    0.42    0.20
  -2  14  -2    0.26    0.13
   3  14   2    0.02    0.20
   3  14  -2    0.21    0.18
  -3  14  -2   -0.10    0.13
   3  14   2    0.44    0.20
  -3  14  -2   -0.30    0.20
  -3 -14  -2   -0.01    0.19
  -3 -14   2    0.27    0.22
  -3  14   2   -0.02    0.22
   3 -14  -2   -0.19    0.23
  -3 -14   2   -0.18    0.21
   3  14  -2   -0.06    0.17
  -3 -14  -2    0.29    0.20
   3 -14   2   -0.13    0.26
   3 -14  -2    0.32    0.18
  -4 -14  -2    7.74    0.48
   4  14  -2    6.22    0.45
  -4  14  -2    6.72    0.47
   4 -14   2    7.76    0.54
   4  14   2    6.58    0.47
   4 -14  -2    7.49    0.52
   4  14   2    6.92    0.48
  -4  14   2    6.31    0.47
  -4 -14   2    6.10    0.49
  -4 -14   2    7.85    0.49
  -5 -14   2    0.12    0.26
  -5  14   2    0.36    0.24
   5  14   2    0.50    0.24
   5 -14  -2    0.51    0.28
  -5 -14  -2   -0.15    0.23
  -5  14  -2   -0.27    0.21
   5 -14   2   -0.06    0.29
   5  14  -2   -0.06    0.22
   5  14   2   -0.09    0.23
   6  14  -2    0.01    0.28
   6 -14  -2    0.88    0.31
  -6  14  -2    0.87    0.23
  -6 -14  -2    0.66    0.27
   6 -14   2    0.18    0.31
  -6 -14   2    1.14    0.31
   6  14   2    0.82    0.25
  -6  14   2    0.92    0.24
   7  14   2    1.72    0.32
  -7 -14  -2    1.70    0.34
  -7  14  -2    1.60    0.31
  -7 -14   2    1.73    0.35
   7 -14   2    1.47    0.36
  -7  14   2    1.88    0.31
   7 -14  -2    1.41    0.34
   7  14  -2    1.49    0.33
  -8  14   2    0.14    0.29
   8  14   2   -0.66    0.30
   8  14  -2   -0.21    0.32
   8 -14  -2    0.65    0.34
  -8  14  -2    0.21    0.29
  -8 -14   2   -0.28    0.34
  -8 -14  -2   -0.16    0.29
   8 -14   2    0.77    0.35
   9  14  -2   -0.49    0.31
  -9 -14   2   -0.54    0.33
  -9  14   2    0.29    0.28
  -9  14  -2   -0.35    0.30
   9 -14   2    0.30    0.38
   9  14   2    0.00    0.30
   9 -14  -2    0.51    0.37
  -9 -14  -2   -0.05    0.37
  10  14  -2   -0.11    0.34
 -10 -14   2    0.79    0.44
 -10  14   2    0.70    0.34
  10  14   2    0.28    0.32
 -10  14  -2    0.22    0.33
  10 -14   2    0.72    0.42
 -10 -14  -2    0.53    0.36
  10 -14  -2    0.44    0.40
  11 -14   2    0.56    0.44
 -11 -14  -2   -0.23    0.45
  11  14  -2   -0.31    0.37
 -11  14   2    0.38    0.34
 -11  14  -2   -0.28    0.35
  11  14   2   -0.29    0.35
  11 -14  -2    0.57    0.45
 -11 -14   2   -0.21    0.47
   0 -15   2   -0.11    0.25
   0  15  -2    0.01    0.15
   0 -15  -2    0.50    0.21
   0 -15   2    0.00    0.20
   0  15   2    0.33    0.22
   0 -15  -2   -0.01    0.22
   0  15   2    0.01    0.14
   0  15  -2   -0.38    0.19
  -1  15   2    1.79    0.26
   1  15  -2    1.23    0.22
   1 -15   2    1.83    0.30
   1  15   2    1.51    0.20
  -1  15  -2    1.22    0.23
   1 -15  -2    1.48    0.24
  -1 -15   2    1.54    0.25
  -1 -15  -2    1.39    0.24
   1 -15  -2    1.75    0.26
  -1 -15  -2    0.91    0.24
   1  15  -2    1.35    0.21
  -1  15  -2    1.12    0.18
  -1 -15   2    1.54    0.28
   1  15   2    1.66    0.25
   2 -15  -2   13.37    0.79
  -2 -15  -2   14.61    0.77
  -2  15  -2   12.63    0.76
  -2 -15   2   14.49    0.80
  -2  15  -2   11.95    0.68
  -2 -15   2   12.34    0.74
   2  15  -2   11.27    0.71
   2 -15   2   14.60    0.79
   2 -15  -2   14.21    0.72
   2  15   2   12.04    0.71
  -2  15   2   12.00    0.76
   2  15   2   12.15    0.75
   2  15  -2   12.39    0.74
  -3  15   2    7.71    0.57
  -3 -15   2    8.88    0.58
   3  15   2    8.80    0.53
   3  15  -2    8.52    0.52
  -3  15  -2    7.89    0.56
   3  15   2    8.47    0.56
  -3 -15   2    9.15    0.56
  -3 -15  -2    8.85    0.57
   3  15  -2    7.89    0.53
   3 -15  -2    9.46    0.59
   3 -15   2    8.48    0.58
  -4 -15   2   13.71    0.84
   4  15  -2   13.60    0.81
  -4 -15   2   16.33    0.86
   4 -15  -2   15.50    0.89
   4 -15   2   15.60    0.91
   4  15   2   13.80    0.82
  -4  15  -2   13.98    0.86
   4  15   2   14.73    0.85
  -4  15   2   13.49    0.84
  -4 -15  -2   16.55    0.86
  -5  15   2    0.12    0.26
   5 -15   2    0.56    0.32
  -5 -15   2   -0.03    0.28
  -5  15  -2    0.08    0.22
   5  15  -2    0.36    0.24
   5 -15  -2    0.83    0.31
   5  15   2    0.17    0.23
  -5 -15  -2   -0.57    0.28
   6  15   2    5.65    0.43
   6  15  -2    4.51    0.43
   6 -15  -2    4.26    0.44
  -6 -15  -2    5.50    0.45
   6 -15   2    4.30    0.46
  -6  15  -2    4.69    0.42
  -6 -15   2    4.93    0.44
  -6  15   2    4.71    0.41
  -7  15  -2    0.59    0.26
   7  15  -2    1.00    0.33
   7 -15   2    0.04    0.34
  -7 -15   2    0.43    0.30
   7 -15  -2    1.04    0.31
   7  15   2    0.95    0.32
  -7  15   2    0.96    0.30
  -7 -15  -2    0.38    0.33
   8 -15   2    0.69    0.37
  -8  15   2    0.05    0.27
  -8 -15   2    0.64    0.37
   8 -15  -2    0.76    0.38
   8  15   2    0.40    0.30
  -8  15  -2    0.40    0.27
  -8 -15  -2    0.58    0.37
   8  15  -2    1.07    0.32
   9  15  -2    0.34    0.37
   9  15   2    0.13    0.35
  -9 -15   2    0.94    0.36
  -9  15   2    0.20    0.33
   9 -15   2    0.36    0.39
  -9  15  -2    0.32    0.33
   9 -15  -2    0.69    0.40
  -9 -15  -2    0.90    0.41
  10  15   2    0.17    0.35
 -10 -15  -2    0.11    0.42
 -10  15  -2    0.15    0.35
  10  15  -2   -0.50    0.35
 -10 -15   2    0.04    0.38
  10 -15  -2   -0.17    0.42
  10 -15   2    0.66    0.41
 -10  15   2   -0.24    0.34
  11 -15   2   -0.20    0.45
   0 -16  -2    0.80    0.23
   0  16  -2    0.77    0.18
   0 -16  -2    0.96    0.26
   0 -16   2    0.32    0.23
   0  16  -2    0.71    0.20
   0  16   2    0.55    0.24
   0 -16   2    0.32    0.28
   1 -16   2    1.12    0.30
   1 -16  -2    0.48    0.23
   1  16   2    0.54    0.21
  -1 -16  -2    0.02    0.24
   1  16  -2    0.34    0.22
   1  16  -2    0.53    0.20
  -1  16  -2    0.45    0.24
   1 -16  -2    0.71    0.26
  -1  16  -2    0.45    0.16
  -1 -16   2    0.67    0.30
   1  16   2    0.45    0.20
  -1 -16   2    0.20    0.24
  -1  16   2    0.11    0.24
  -1 -16  -2    0.59    0.27
  -2  16  -2    0.08    0.20
   2  16  -2   -0.09    0.21
  -2  16   2    0.26    0.25
  -2 -16   2    0.61    0.26
  -2 -16  -2    0.30    0.26
  -2 -16   2    0.30    0.27
   2  16   2    0.04    0.20
   2  16  -2    0.51    0.22
   2 -16  -2    0.40    0.22
   2 -16  -2    0.52    0.27
  -2 -16  -2    0.46    0.25
   2 -16   2    0.61    0.29
   2  16   2   -0.12    0.23
   3  16   2    1.05    0.26
   3  16  -2    0.84    0.23
  -3 -16   2    1.20    0.27
   3  16   2    1.01    0.25
   3 -16  -2    1.62    0.30
   3 -16   2    1.14    0.32
  -3 -16   2    0.84    0.27
  -3  16   2    1.04    0.27
   3  16  -2    0.50    0.22
  -3  16  -2    0.68    0.26
  -3 -16  -2    1.45    0.29
   4  16   2    0.00    0.24
   4 -16  -2    0.17    0.29
  -4  16   2   -0.06    0.26
  -4 -16  -2    0.20    0.27
  -4 -16   2    0.59    0.30
   4  16   2    0.31    0.22
  -4  16  -2    0.29    0.23
   4  16  -2   -0.06    0.23
   4 -16   2    0.87    0.32
  -5  16   2    0.26    0.28
  -5  16  -2    0.25    0.24
   5  16   2    0.28    0.28
   5  16  -2    0.68    0.26
   5 -16  -2    0.13    0.32
  -5 -16  -2    0.12    0.30
   5 -16   2    0.35    0.34
  -5 -16   2    0.62    0.30
   6 -16  -2    0.70    0.34
   6  16   2    1.21    0.32
  -6  16   2    1.08    0.27
   6 -16   2    1.21    0.37
   6  16  -2    0.72    0.32
  -6  16  -2    0.64    0.27
  -6 -16  -2    1.12    0.33
  -6 -16   2    1.02    0.34
   7 -16  -2   -0.84    0.34
  -7 -16   2    0.56    0.35
  -7 -16  -2   -0.29    0.34
  -7  16  -2    0.05    0.30
  -7  16   2    0.17    0.26
   7 -16   2   -0.06    0.36
   7  16   2   -0.02    0.32
   7  16  -2   -0.39    0.32
  -8  16  -2   -0.25    0.32
   8  16  -2   -0.20    0.31
  -8 -16   2    0.40    0.33
  -8  16   2    0.02    0.32
  -8 -16  -2   -0.16    0.37
   8 -16  -2    0.28    0.34
   8 -16   2    0.99    0.41
   8  16   2    0.16    0.35
   9 -16   2    0.49    0.43
  -9  16   2    0.16    0.35
  -9  16  -2   -0.12    0.30
  -9 -16  -2   -0.10    0.40
   9 -16  -2   -0.13    0.41
  -9 -16   2   -0.15    0.41
   9  16  -2   -0.26    0.34
   9  16   2    0.54    0.38
  10 -16   2    0.09    0.46
 -10  16   2   -0.51    0.35
 -10  16  -2    0.15    0.37
 -10 -16  -2    0.20    0.45
 -10 -16   2   -0.17    0.45
  10  16   2   -0.39    0.39
  10  16  -2   -0.82    0.34
  10 -16  -2    0.08    0.44
   0  17  -2    0.07    0.23
   0 -17   2   -0.05    0.29
   0 -17  -2    0.07    0.27
   0  17   2   -0.08    0.25
   0  17  -2    0.23    0.18
   0 -17  -2    0.04    0.24
  -1 -17  -2    1.92    0.32
   1 -17  -2    1.81    0.28
  -1 -17  -2    1.92    0.31
   1 -17   2    1.90    0.34
  -1  17  -2    1.61    0.25
   1  17  -2    0.97    0.23
   1  17   2    1.55    0.26
   1  17  -2    1.48    0.26
  -1 -17   2    2.28    0.29
  -1 -17   2    2.26    0.33
   1 -17  -2    1.91    0.31
  -1  17   2    1.26    0.29
   2  17   2    1.95    0.26
   2  17   2    1.66    0.30
  -2 -17   2    2.96    0.33
   2 -17   2    1.86    0.36
  -2 -17   2    3.39    0.33
  -2 -17  -2    2.96    0.33
  -2  17   2    2.14    0.29
   2 -17  -2    2.88    0.35
   2  17  -2    1.47    0.27
  -2 -17  -2    2.32    0.34
   2  17  -2    1.86    0.28
  -2  17  -2    2.40    0.28
   3  17  -2    1.34    0.27
  -3  17  -2    1.90    0.30
  -3  17   2    1.75    0.28
  -3 -17  -2    1.89    0.32
   3  17   2    1.50    0.27
  -3 -17   2    1.79    0.30
  -3 -17   2    2.17    0.31
   3 -17   2    1.20    0.36
   3  17   2    1.54    0.31
   3 -17  -2    2.46    0.35
   4  17  -2    1.79    0.28
  -4  17   2    2.25    0.30
   4  17   2    2.39    0.31
   4  17   2    1.74    0.30
  -4 -17  -2    2.44    0.33
   4 -17   2    2.15    0.38
   4 -17  -2    1.99    0.32
  -4 -17   2    1.54    0.34
  -4  17  -2    1.29    0.31
  -5  17   2   -0.24    0.29
  -5 -17  -2    0.69    0.32
   5  17   2    0.38    0.29
   5 -17  -2    0.04    0.33
  -5 -17   2   -0.43    0.29
   5  17  -2    0.07    0.26
   5 -17   2    0.34    0.35
  -5  17  -2    0.16    0.26
   6  17   2    2.20    0.33
  -6  17  -2    2.25    0.35
   6  17  -2    2.39    0.37
  -6  17   2    1.73    0.35
  -6 -17  -2    2.71    0.38
   6 -17  -2    2.05    0.40
   6 -17   2    1.64    0.42
  -6 -17   2    1.73    0.33
   7 -17  -2    0.38    0.38
  -7  17  -2   -0.16    0.29
  -7 -17   2   -0.17    0.37
   7  17  -2    0.07    0.31
  -7 -17  -2   -0.10    0.31
   7  17   2   -0.01    0.30
  -7  17   2    0.60    0.29
   7 -17   2    0.31    0.40
   8 -17  -2    0.65    0.42
   8 -17   2    1.22    0.42
  -8  17   2    0.96    0.32
   8  17   2    1.01    0.34
  -8 -17   2    1.32    0.42
   8  17  -2    0.85    0.39
  -8  17  -2    1.51    0.37
  -8 -17  -2    0.14    0.40
   9  17  -2    0.44    0.41
  -9 -17  -2   -0.30    0.41
  -9  17  -2    0.16    0.32
   9  17   2   -0.32    0.38
  -9 -17   2   -0.11    0.43
   9 -17  -2    0.16    0.42
   9 -17   2   -0.35    0.45
  -9  17   2   -0.34    0.37
   0 -18   2   19.40    1.02
   0 -18  -2   19.99    1.01
   0  18  -2   13.91    0.93
   0 -18  -2   18.31    0.94
   0  18   2   13.32    0.95
   0  18  -2   13.91    0.88
   1  18   2    2.07    0.33
   1 -18  -2    3.82    0.40
   1  18  -2    2.08    0.28
   1 -18   2    3.70    0.41
  -1  18   2    1.88    0.34
  -1 -18  -2    4.00    0.36
  -1  18  -2    2.81    0.31
   1  18  -2    2.26    0.32
  -1 -18  -2    3.04    0.34
  -1 -18   2    3.54    0.38
  -2 -18  -2    2.12    0.32
   2  18   2    1.39    0.26
   2  18   2    1.72    0.31
   2  18  -2    2.01    0.28
  -2  18   2    1.22    0.29
  -2  18  -2    1.49    0.28
  -2 -18   2    1.89    0.33
   2 -18   2    2.26    0.38
  -2 -18   2    2.66    0.33
   2 -18  -2    1.92    0.34
   2  18  -2    1.71    0.28
  -3 -18  -2    1.02    0.31
  -3 -18   2    0.87    0.30
   3  18   2    0.71    0.28
  -3  18  -2    0.73    0.26
  -3  18   2    0.35    0.30
   3  18   2    0.46    0.26
   3  18  -2    0.70    0.28
   3 -18  -2   -0.05    0.33
   3 -18   2    0.74    0.35
  -3 -18   2    1.00    0.30
  -4 -18   2    2.16    0.34
   4 -18  -2    1.90    0.38
  -4 -18  -2    2.58    0.36
  -4  18  -2    1.44    0.33
   4  18  -2    1.66    0.30
   4  18   2    2.13    0.33
   4 -18   2    2.13    0.40
  -4  18   2    1.85    0.32
   5  18   2   -0.03    0.26
   5 -18  -2    0.03    0.35
  -5  18  -2   -0.07    0.31
  -5 -18  -2   -0.55    0.31
   5 -18   2   -0.33    0.37
  -5 -18   2   -0.25    0.31
  -5  18   2    0.18    0.31
   5  18  -2   -0.28    0.27
   6 -18   2    0.82    0.41
   6 -18  -2    1.69    0.40
   6  18   2    1.17    0.31
  -6 -18  -2    0.61    0.35
  -6  18  -2    0.72    0.34
   6  18  -2    0.80    0.36
  -6  18   2    1.49    0.32
  -6 -18   2    0.17    0.35
   7  18  -2    0.21    0.33
   7 -18  -2    0.13    0.39
  -7 -18   2   -0.08    0.37
   7 -18   2    0.12    0.41
  -7  18   2    0.47    0.35
   7  18   2    0.23    0.32
  -7 -18  -2    0.30    0.37
  -7  18  -2   -0.10    0.30
  -8 -18  -2    0.68    0.41
   8  18  -2    0.00    0.34
  -8  18  -2    0.31    0.33
  -8 -18   2   -0.65    0.40
   8  18   2   -0.57    0.37
   8 -18   2    0.71    0.46
   8 -18  -2   -0.24    0.42
  -8  18   2    0.43    0.33
   9 -18  -2   -0.04    0.44
   9 -18   2   -0.58    0.44
  -9 -18  -2   -0.44    0.44
   9  18  -2   -0.23    0.41
  -9  18   2   -0.51    0.33
  -9 -18   2   -0.52    0.44
   9  18   2   -0.38    0.35
   0  19   2   -0.25    0.29
   0 -19   2   -0.18    0.34
   0 -19  -2    0.36    0.34
   0  19  -2    0.05    0.27
   1 -19  -2   -0.03    0.32
   1 -19   2    0.44    0.39
  -1 -19  -2    0.89    0.34
  -1 -19  -2    0.35    0.30
  -1  19   2    0.17    0.26
  -1 -19   2   -0.07    0.32
   1  19  -2   -0.18    0.22
  -1  19  -2   -0.14    0.24
   1  19   2   -0.45    0.28
   1  19  -2    0.02    0.26
   2  19  -2    0.06    0.25
   2 -19   2    0.52    0.38
  -2  19   2    0.36    0.31
  -2 -19  -2    0.36    0.30
  -2  19  -2    0.46    0.30
   2  19   2    0.20    0.29
   2 -19  -2    0.76    0.34
  -2 -19   2    0.91    0.32
   3 -19   2    0.70    0.38
  -3  19  -2    0.78    0.28
   3  19   2    0.68    0.30
  -3 -19  -2    0.37    0.32
  -3  19   2    0.65    0.32
   3  19  -2    0.36    0.29
   3  19   2    0.69    0.28
   3 -19  -2    0.09    0.35
  -3 -19   2    0.15    0.30
  -4  19  -2   -0.03    0.31
  -4 -19  -2   -0.01    0.35
   4 -19   2    0.10    0.38
   4  19   2   -0.02    0.29
   4 -19  -2   -0.02    0.35
   4  19  -2    0.24    0.27
  -4 -19   2    0.03    0.31
  -4  19   2    0.41    0.33
   5  19   2   -0.08    0.28
  -5  19  -2    0.05    0.33
  -5 -19   2    0.08    0.34
  -5  19   2    0.22    0.33
   5 -19   2    0.76    0.41
   5 -19  -2    0.16    0.38
  -5 -19  -2    0.89    0.31
   5  19  -2    0.15    0.30
  -6  19   2    0.57    0.35
   6  19  -2    0.24    0.36
   6  19   2   -0.21    0.34
  -6 -19   2   -0.39    0.36
   6 -19   2    0.05    0.42
   6 -19  -2    0.20    0.41
  -6 -19  -2   -0.31    0.36
  -6  19  -2    0.53    0.31
   7 -19  -2    0.53    0.43
   7  19  -2   -0.61    0.38
   7  19   2   -0.38    0.37
  -7  19   2    0.32    0.36
  -7 -19   2    0.43    0.41
  -7 -19  -2   -0.09    0.38
  -7  19  -2   -0.01    0.32
   7 -19   2    0.74    0.46
  -8  19   2    0.28    0.38
   8 -19  -2    0.71    0.44
   8 -19   2    0.34    0.46
  -8 -19  -2    0.09    0.42
  -8  19  -2   -0.39    0.38
   8  19   2   -0.51    0.34
  -8 -19   2    0.04    0.43
   8  19  -2    0.34    0.42
   0 -20   2    4.75    0.48
   0  20   2    3.38    0.42
   0  20  -2    3.01    0.40
   0 -20  -2    4.44    0.47
   1  20   2   -0.35    0.31
   1 -20  -2    0.21    0.35
   1 -20   2   -0.33    0.38
  -1 -20   2    0.03    0.34
  -1  20  -2    0.01    0.30
  -1  20   2   -0.09    0.31
   1  20  -2   -0.50    0.28
   2 -20  -2    3.26    0.42
  -2  20  -2    2.08    0.34
   2  20  -2    2.07    0.33
  -2 -20  -2    2.46    0.40
   2 -20   2    3.80    0.46
   2  20   2    1.93    0.37
  -2  20   2    2.05    0.35
  -2 -20   2    3.66    0.43
   3  20  -2   -0.43    0.29
   3 -20  -2    0.04    0.35
  -3 -20  -2   -0.08    0.36
   3 -20   2    0.34    0.39
  -3  20  -2    0.26    0.29
  -3  20   2    0.22    0.33
  -4 -20  -2    0.41    0.35
   4  20   2    0.11    0.31
  -4  20   2    0.66    0.35
  -4 -20   2    0.24    0.34
   4  20  -2    0.23    0.32
   4 -20  -2    0.80    0.40
   4 -20   2    0.22    0.42
  -4  20  -2    0.33    0.30
  -5 -20  -2    0.04    0.36
  -5  20  -2    0.50    0.36
   5 -20   2    0.00    0.43
  -5 -20   2   -0.48    0.35
   5  20   2    0.03    0.30
   5  20  -2   -0.19    0.30
   5 -20  -2   -0.18    0.38
  -5  20   2    0.60    0.33
   6  20   2   -0.11    0.37
  -6  20   2   -0.21    0.37
   6 -20   2   -0.01    0.44
  -6  20  -2    0.01    0.32
  -6 -20  -2    0.35    0.39
  -6 -20   2    0.56    0.41
   6  20  -2    0.02    0.38
   6 -20  -2    0.45    0.41
  -7  20   2    0.07    0.39
   7 -20  -2   -0.23    0.45
   7 -20   2    1.21    0.47
  -7 -20  -2    0.14    0.42
  -7  20  -2    0.71    0.40
  -7 -20   2    0.36    0.42
   7  20  -2   -0.38    0.39
   7  20   2    0.23    0.34
  -8 -20   2   -0.59    0.43
   8  20   2    0.28    0.42
   0 -21  -2    0.34    0.37
   0 -21   2   -0.26    0.39
   0  21  -2   -0.29    0.32
   0  21   2    0.36    0.35
   1 -21   2    0.36    0.40
  -1  21   2   -0.40    0.34
  -1 -21   2    0.42    0.40
   1 -21  -2    0.02    0.41
  -1  21  -2   -0.34    0.32
   1  21   2   -0.03    0.33
   2 -21   2    0.46    0.42
  -2  21   2    0.10    0.34
   2  21   2    0.14    0.33
   2 -21  -2    1.07    0.43
  -2  21  -2    1.04    0.34
  -3  21  -2    1.43    0.37
  -3 -21  -2    1.66    0.37
  -3  21   2    1.50    0.39
   3 -21  -2    1.80    0.42
   3 -21   2    1.20    0.45
   3  21  -2    0.91    0.34
   4 -21  -2    2.31    0.44
  -4 -21  -2    2.50    0.43
   4  21  -2    1.31    0.40
  -4  21   2    1.42    0.40
  -4  21  -2    1.71    0.36
   4 -21   2    1.85    0.48
  -5  21   2    0.28    0.38
  -5 -21  -2    0.01    0.37
   5 -21  -2   -0.04    0.44
   5  21  -2   -0.35    0.35
  -5  21  -2   -0.03    0.33
  -5 -21   2    0.05    0.37
   5 -21   2   -0.12    0.44
   6 -21   2    1.32    0.51
  -6  21  -2    1.22    0.38
   6  21  -2    1.27    0.38
   6  21   2    2.07    0.43
  -6 -21   2    1.68    0.43
  -6  21   2    1.47    0.42
   6 -21  -2    1.87    0.49
  -6 -21  -2    1.50    0.44
  -7 -21  -2    0.26    0.43
   7  21  -2    0.27    0.43
  -7 -21   2   -0.11    0.46
   7  21   2    0.44    0.42
   0  22   2   -0.15    0.36
   0 -22   2    0.31    0.42
   0  22  -2   -0.06    0.34
  -1  22   2   -0.71    0.34
   1 -22   2   -0.13    0.43
   1 -22  -2   -0.13    0.39
   1  22   2   -0.26    0.36
  -1  22  -2   -0.25    0.30
  -1 -22   2    0.84    0.44
   2 -22  -2   -0.77    0.44
  -2  22  -2   -0.10    0.35
  -2  22   2    0.15    0.37
   2 -22   2    0.16    0.49
   3 -22  -2    0.12    0.42
  -3  22  -2    0.27    0.36
   3 -22   2   -0.25    0.45
  -3  22   2   -0.27    0.38
   4  22  -2   -0.13    0.37
  -4  22  -2    0.11    0.33
   4 -22   2    0.13    0.51
   4 -22  -2    0.38    0.44
  -4  22   2   -0.13    0.34
  -4 -22  -2    0.24    0.38
  -5  22  -2    0.58    0.41
   5 -22   2    0.02    0.49
   5  22  -2    0.16    0.41
   5 -22  -2    0.21    0.47
  -5 -22  -2    0.11    0.40
  -5  22   2    0.01    0.41
  -6 -22   2   -0.58    0.41
  -6 -22  -2   -0.11    0.41
   6  22  -2   -0.51    0.35
   0  23   2   -0.40    0.38
   0 -23   2    0.34    0.48
  -1  23   2    0.21    0.39
  -1  23  -2   -0.20    0.37
   1 -23  -2    0.39    0.44
   1  23   2    0.19    0.34
   1 -23   2   -0.35    0.50
  -2  23   2    0.10    0.40
   2 -23   2    1.11    0.48
   2 -23  -2    0.87    0.50
  -2  23  -2    0.75    0.35
  -3  23  -2   -0.52    0.39
  -3  23   2   -0.25    0.35
   3 -23   2   -0.28    0.49
   3 -23  -2    0.64    0.46
   4 -23  -2    0.54    0.48
  -4  23  -2    0.02    0.42
   4 -23   2    0.98    0.52
  -4  23   2    0.45    0.38
  -5 -23  -2   -0.04    0.41
   0  24   2    1.39    0.45
   0 -24   2    3.16    0.56
  -1  24   2   -0.32    0.41
  -1  24  -2   -0.49    0.39
   1 -24   2    0.25    0.49
  -2  24   2    0.34    0.43
   2 -24   2    1.06    0.52
   2 -24  -2    0.26    0.48
  -2  24  -2    0.34    0.41
   3 -24  -2    0.37    0.50
  -3  24  -2   -0.14    0.42
   0   0   3    1.00    0.06
   0   0  -3    0.47    0.04
   0   0  -3    0.56    0.04
   1   0  -3    0.74    0.06
   1   0   3    0.97    0.07
  -1   0  -3    1.02    0.06
  -1   0   3    1.13    0.08
  -1   0  -3    0.59    0.06
  -1   0   3    0.86    0.06
   2   0   3   -0.01    0.04
  -2   0   3    0.18    0.06
  -2   0  -3    0.10    0.04
  -2   0   3    0.03    0.03
   2   0   3    0.09    0.06
   2   0  -3    0.11    0.04
  -2   0   3    0.06    0.05
  -2   0  -3    0.45    0.05
  -3   0   3    0.21    0.07
  -3   0   3    0.10    0.08
   3   0  -3    0.20    0.06
  -3   0  -3    0.17    0.06
  -3   0   3    0.16    0.05
   3   0   3    0.18    0.08
  -3   0  -3    0.36    0.07
   3   0   3    0.07    0.05
   4   0   3    0.08    0.08
  -4   0   3    0.03    0.09
   4   0  -3   -0.02    0.08
  -4   0  -3    0.09    0.08
  -4   0   3    0.06    0.09
  -4   0  -3    0.43    0.09
  -4   0   3    0.10    0.06
  -4   0  -3    0.01    0.08
  -5   0   3    0.17    0.08
  -5   0  -3   -0.12    0.10
  -5   0   3    0.00    0.11
   5   0   3    0.01    0.09
  -5   0  -3    0.12    0.09
  -5   0   3    0.02    0.13
   5   0  -3   -0.06    0.10
  -5   0  -3    0.11    0.11
  -6   0  -3   -0.16    0.13
  -6   0  -3   -0.32    0.13
  -6   0  -3   -0.04    0.11
   6   0   3   -0.09    0.12
  -6   0   3   -0.08    0.10
  -6   0   3    0.04    0.14
   6   0  -3   -0.31    0.13
  -6   0   3    0.07    0.14
   7   0   3   -0.08    0.15
  -7   0  -3   -0.11    0.15
  -7   0  -3   -0.38    0.14
  -7   0   3   -0.12    0.12
  -7   0   3    0.05    0.17
   7   0  -3    0.04    0.16
  -7   0   3    0.01    0.16
  -7   0  -3   -0.22    0.13
  -8   0  -3   -0.13    0.18
  -8   0  -3   -0.01    0.17
   8   0   3   -0.07    0.17
   8   0  -3    0.14    0.19
  -8   0   3   -0.09    0.21
  -8   0   3    0.05    0.20
  -8   0  -3    0.12    0.19
  -9   0   3    0.24    0.25
  -9   0  -3    0.21    0.24
  -9   0   3   -0.04    0.23
  -9   0  -3    0.10    0.21
   9   0   3   -0.19    0.20
   9   0  -3   -0.30    0.21
 -10   0   3   -0.37    0.27
 -10   0   3   -0.53    0.27
  10   0  -3    0.04    0.25
 -10   0  -3    0.19    0.25
 -10   0  -3   -0.04    0.20
  10   0   3   -0.25    0.23
  11   0  -3   -0.12    0.25
 -11   0   3   -0.44    0.30
 -11   0  -3    0.29    0.24
 -11   0  -3    0.05    0.31
 -12   0   3   -0.17    0.35
  12   0  -3    0.28    0.33
 -13   0   3   -0.80    0.38
  13   0   3    0.51    0.38
   0   1  -3    0.11    0.03
   0  -1  -3    0.19    0.03
   0  -1  -3    0.13    0.02
   0  -1   3    0.17    0.04
   0   1  -3    0.20    0.02
   0  -1   3    0.26    0.03
   0   1   3    0.23    0.04
   0   1   3    0.18    0.03
  -1   1  -3   22.36    1.19
  -1  -1   3   24.35    1.19
  -1  -1  -3   21.80    1.19
   1   1   3   23.86    1.23
   1   1  -3   25.07    1.18
  -1   1  -3   24.21    1.23
  -1   1  -3   23.54    1.18
   1  -1  -3   23.88    1.19
  -1   1   3   24.19    1.26
  -1   1   3   25.19    1.23
  -1  -1  -3   23.52    1.18
   1  -1  -3   25.51    1.18
   1  -1   3   22.72    1.26
  -1  -1   3   24.00    1.26
  -2   1   3    0.40    0.06
  -2  -1  -3    0.40    0.05
   2   1   3    0.33    0.07
  -2   1   3    0.36    0.05
  -2   1  -3    0.41    0.05
   2  -1   3    0.43    0.06
   2  -1  -3    0.46    0.05
  -2  -1   3    0.31    0.07
  -2   1  -3    0.39    0.05
  -2  -1   3    0.39    0.04
  -2  -1  -3    0.31    0.06
   2   1   3    0.51    0.04
   2   1  -3    0.41    0.06
  -2  -1   3    0.55    0.06
  -2   1  -3    0.34    0.06
  -3   1  -3    2.42    0.16
  -3  -1   3    2.32    0.17
  -3  -1   3    2.20    0.15
  -3  -1  -3    2.43    0.15
   3  -1  -3    2.44    0.14
  -3   1  -3    2.34    0.15
  -3   1   3    2.20    0.16
   3  -1   3    2.39    0.16
  -3  -1   3    2.35    0.14
  -3   1   3    2.19    0.14
  -3  -1  -3    2.20    0.16
   3   1  -3    2.33    0.16
  -3   1   3    2.14    0.17
  -3  -1  -3    2.06    0.15
  -3   1  -3    2.15    0.14
   3   1   3    2.07    0.16
  -4   1   3    0.80    0.10
  -4   1   3    0.75    0.12
  -4  -1   3    0.78    0.11
  -4   1  -3    0.49    0.09
  -4  -1   3    0.76    0.10
  -4  -1  -3    0.53    0.09
   4   1   3    0.66    0.10
  -4   1   3    0.62    0.08
  -4   1  -3    0.67    0.10
  -4  -1   3    0.87    0.08
  -4  -1  -3    0.74    0.11
  -4   1  -3    0.90    0.10
   4   1  -3    0.79    0.11
  -4  -1  -3    0.96    0.09
  -5  -1  -3  156.27    7.74
  -5  -1   3  154.30    7.86
  -5   1   3  158.73    8.28
  -5   1  -3  151.68    7.74
  -5  -1  -3  156.12    7.86
  -5   1  -3  155.96    8.08
  -5   1   3  159.14    7.85
  -5   1  -3  172.41    8.27
  -5  -1   3  162.93    8.28
  -5  -1   3  159.69    8.07
   5   1  -3  154.22    7.75
   5   1   3  154.17    8.08
  -5   1  -3  156.78    7.85
  -5   1   3  157.93    8.07
  -6  -1  -3    2.43    0.18
  -6  -1  -3    1.82    0.20
  -6  -1  -3    2.15    0.19
   6   1  -3    1.69    0.19
  -6   1  -3    2.00    0.17
  -6   1  -3    2.29    0.20
  -6  -1   3    2.15    0.16
  -6  -1   3    2.46    0.21
  -6   1  -3    2.18    0.19
  -6   1   3    1.90    0.20
  -6  -1   3    2.34    0.20
  -6   1   3    2.23    0.17
   6   1   3    2.20    0.20
  -6   1   3    1.94    0.20
  -6   1  -3    2.20    0.19
   7   1  -3    3.36    0.27
  -7  -1  -3    3.10    0.26
  -7   1   3    3.32    0.27
   7   1  -3    2.96    0.25
  -7  -1  -3    3.88    0.29
  -7  -1  -3    3.12    0.27
   7  -1   3    3.27    0.26
   7   1   3    3.32    0.28
  -7   1   3    3.98    0.29
  -7   1   3    3.25    0.24
  -7  -1   3    3.76    0.28
  -7  -1   3    3.23    0.26
  -7   1  -3    3.71    0.30
   7  -1  -3    2.92    0.26
  -7   1  -3    3.00    0.25
  -7   1  -3    3.22    0.25
   8  -1  -3    2.06    0.24
   8   1  -3    1.83    0.20
  -8  -1  -3    1.92    0.26
  -8   1  -3    2.35    0.24
  -8  -1  -3    2.44    0.22
   8  -1   3    1.87    0.23
  -8  -1   3    1.96    0.26
  -8   1   3    1.96    0.26
  -8  -1  -3    2.23    0.23
   8   1   3    1.99    0.23
  -8   1   3    1.95    0.19
  -8  -1   3    2.15    0.26
   8   1  -3    1.56    0.22
  -8   1   3    2.14    0.25
  -8   1  -3    2.53    0.25
  -8   1  -3    2.37    0.22
   9  -1  -3   10.30    0.64
   9   1   3   10.30    0.64
  -9  -1   3   10.24    0.67
  -9  -1  -3   11.66    0.66
  -9   1  -3   11.16    0.66
  -9   1   3   12.40    0.69
  -9   1   3   11.03    0.63
  -9  -1  -3   10.71    0.63
  -9   1   3   11.37    0.66
  -9  -1   3   11.14    0.69
  -9   1  -3   10.75    0.62
   9  -1   3   10.09    0.64
   9   1  -3   10.21    0.63
 -10   1   3    0.59    0.28
 -10   1  -3    0.43    0.27
 -10   1   3    0.39    0.27
 -10  -1  -3    0.46    0.25
 -10  -1   3    1.13    0.30
  10  -1   3    0.10    0.23
  10  -1  -3    0.27    0.22
 -10  -1  -3    0.35    0.27
 -10   1  -3    0.53    0.25
  10   1  -3    1.15    0.28
 -10  -1   3    0.90    0.28
  10   1   3    1.04    0.25
  11   1  -3    4.63    0.44
 -11   1  -3    5.39    0.46
 -11  -1  -3    5.02    0.41
 -11   1   3    6.57    0.49
 -11   1  -3    5.70    0.45
  11  -1  -3    5.23    0.44
  11  -1   3    4.96    0.44
 -11  -1   3    5.26    0.47
 -11  -1  -3    4.99    0.47
  12   1   3    0.53    0.34
 -12   1   3   -0.11    0.37
 -12  -1  -3    0.18    0.32
  12   1  -3    0.10    0.33
 -12   1  -3    0.19    0.30
 -12  -1   3   -0.29    0.36
  13   1  -3   -0.59    0.31
  13   1   3    0.08    0.33
  13  -1   3   -0.45    0.31
 -13   1   3    0.13    0.39
 -13  -1   3   -0.39    0.38
   0   2  -3    2.05    0.12
   0  -2  -3    1.85    0.12
   0  -2   3    2.15    0.13
   0   2   3    2.07    0.13
   0  -2   3    2.09    0.11
   0   2   3    2.41    0.13
   0  -2  -3    2.13    0.11
   0   2  -3    2.14    0.12
   1  -2  -3    0.54    0.05
  -1   2   3    0.82    0.06
  -1  -2   3    0.49    0.06
   1  -2   3    0.42    0.06
  -1   2  -3    0.57    0.05
  -1  -2  -3    0.63    0.05
  -1  -2  -3    0.48    0.06
  -1   2   3    0.56    0.06
   1   2   3    0.54    0.06
   1   2  -3    0.51    0.05
  -1  -2   3    1.02    0.07
  -1   2  -3    0.50    0.05
  -2   2   3   21.09    1.10
  -2  -2  -3   20.93    1.08
   2  -2   3   21.05    1.13
   2   2  -3   21.68    1.06
   2   2   3   20.42    1.11
  -2   2   3   22.10    1.13
  -2  -2  -3   21.18    1.06
  -2  -2   3   21.70    1.13
  -2  -2   3   21.73    1.08
   2  -2  -3   21.15    1.07
  -2   2  -3   20.98    1.11
  -2   2  -3   20.91    1.06
  -2   2  -3   22.84    1.07
  -3  -2  -3   76.46    3.84
  -3   2   3   78.97    4.00
  -3  -2  -3   77.85    3.90
   3   2  -3   76.68    3.84
  -3   2  -3   82.75    3.89
  -3   2   3   79.59    3.83
  -3   2  -3   77.23    3.84
  -3   2  -3   76.35    4.01
   3  -2   3   77.83    4.10
  -3   2   3   78.56    4.11
   3   2   3   76.49    4.01
   3  -2  -3   77.93    3.89
  -3  -2   3   75.06    3.90
   3   2  -3   79.09    4.00
  -3  -2   3   81.83    4.11
   4   2  -3    2.19    0.16
  -4   2  -3    2.65    0.17
   4   2   3    2.26    0.20
  -4   2   3    2.29    0.20
   4  -2   3    2.36    0.19
  -4  -2  -3    2.13    0.18
   4   2  -3    2.28    0.17
  -4  -2   3    2.37    0.18
  -4   2  -3    2.41    0.18
  -4   2   3    2.61    0.16
  -4  -2   3    2.35    0.19
  -4   2   3    2.12    0.17
  -4  -2  -3    2.50    0.20
  -4   2   3    2.60    0.18
  -4   2  -3    2.07    0.17
  -4  -2  -3    2.45    0.17
  -5   2   3    0.41    0.11
  -5  -2  -3    0.20    0.13
  -5  -2   3    0.48    0.13
  -5  -2   3    0.20    0.13
  -5   2   3    0.37    0.10
  -5   2   3    0.42    0.13
   5   2  -3    0.43    0.09
   5  -2   3    0.23    0.11
  -5  -2  -3    0.26    0.11
  -5   2  -3    0.21    0.10
  -5  -2  -3    0.43    0.09
  -5   2  -3    0.29    0.10
  -5   2   3    0.30    0.09
  -5   2  -3    0.26    0.11
   5   2  -3    0.34    0.12
   5   2   3    0.23    0.12
  -6  -2  -3   -0.03    0.12
  -6   2   3    0.09    0.15
  -6   2   3    0.02    0.11
  -6   2   3   -0.08    0.10
  -6   2  -3    0.13    0.12
   6   2  -3    0.33    0.13
  -6  -2  -3   -0.10    0.12
   6   2   3   -0.15    0.14
   6   2  -3    0.06    0.10
  -6   2  -3    0.05    0.13
  -6   2  -3    0.06    0.13
  -6  -2   3    0.18    0.16
  -6  -2  -3    0.15    0.15
  -6  -2   3   -0.07    0.13
  -6   2   3    0.11    0.13
  -7  -2  -3    0.51    0.14
   7   2   3    0.29    0.15
  -7   2  -3    0.19    0.16
  -7   2   3    0.12    0.13
  -7   2   3    0.22    0.17
  -7  -2   3    0.22    0.18
  -7  -2  -3    0.20    0.14
   7   2  -3    0.05    0.18
  -7   2   3    0.31    0.14
  -7   2   3   -0.19    0.17
  -7  -2   3    0.19    0.16
   7   2  -3    0.18    0.13
  -7   2  -3    0.33    0.15
  -7   2  -3    0.16    0.15
  -7  -2  -3    0.01    0.17
  -8   2   3    3.95    0.30
  -8  -2   3    4.40    0.32
  -8  -2   3    3.87    0.33
  -8  -2  -3    3.31    0.31
  -8   2  -3    3.48    0.29
  -8   2   3    3.62    0.28
   8  -2   3    3.15    0.29
   8   2  -3    3.28    0.30
  -8   2  -3    3.63    0.30
   8   2   3    3.40    0.29
  -8  -2  -3    3.68    0.30
   8  -2  -3    3.76    0.29
  -8   2   3    4.13    0.32
  -9   2   3   17.68    0.93
  -9  -2   3   20.20    1.00
   9   2  -3   17.13    0.93
  -9   2  -3   17.31    0.94
  -9  -2  -3   17.00    0.95
  -9   2   3   18.23    1.00
   9  -2  -3   15.95    0.92
  -9  -2  -3   15.85    0.91
   9  -2   3   16.25    0.98
  -9   2   3   17.70    0.94
  -9   2  -3   17.44    0.91
   9  -2   3   15.30    0.94
   9   2   3   15.75    0.95
  -9  -2   3   17.56    0.96
 -10  -2   3    3.82    0.36
 -10   2   3    4.35    0.39
  10   2  -3    3.48    0.35
 -10   2   3    4.12    0.37
 -10   2  -3    4.09    0.36
 -10   2  -3    4.00    0.34
 -10  -2  -3    3.60    0.38
  10   2   3    3.89    0.34
  10  -2   3    3.71    0.34
 -10  -2  -3    3.71    0.33
  10  -2  -3    3.99    0.35
  11   2   3   -0.13    0.29
 -11  -2   3    0.36    0.33
  11   2  -3   -0.07    0.30
  11  -2   3   -0.06    0.25
 -11   2   3   -0.45    0.29
 -11   2   3    0.19    0.33
  11  -2  -3    0.36    0.28
 -11  -2  -3    0.09    0.31
 -11   2  -3    0.04    0.23
 -12  -2  -3    0.18    0.34
 -12   2  -3   -0.28    0.29
  12   2  -3    0.14    0.30
 -12   2   3   -0.27    0.33
 -12  -2   3    0.00    0.37
  12   2   3    0.11    0.34
  13   2   3    2.16    0.42
 -13  -2   3    1.61    0.48
 -13  -2  -3    2.05    0.42
  13   2  -3    2.26    0.41
   0  -3   3    0.19    0.03
   0  -3  -3    0.03    0.04
   0  -3  -3    0.07    0.03
   0   3   3    0.17    0.05
   0   3   3    0.10    0.04
   0   3  -3    0.06    0.03
   0   3  -3    0.10    0.04
   0  -3   3    0.10    0.06
   1   3  -3  126.30    6.29
   1   3   3  126.33    6.29
  -1   3   3  122.96    6.44
  -1  -3   3  126.50    6.11
  -1  -3  -3  126.03    6.03
   1   3  -3  123.22    6.03
  -1   3   3  123.87    6.29
   1  -3   3  116.55    6.44
  -1  -3  -3  132.90    6.45
  -1  -3  -3  118.76    6.11
  -1  -3   3  114.33    6.44
  -1   3  -3  119.84    6.29
   1  -3  -3  119.67    6.11
  -1   3  -3  125.00    6.03
   2  -3  -3    4.57    0.25
  -2   3  -3    4.50    0.26
  -2  -3  -3    4.35    0.25
  -2  -3   3    4.71    0.27
  -2   3   3    4.63    0.26
   2   3   3    4.54    0.27
  -2   3   3    4.47    0.27
  -2   3  -3    4.40    0.24
  -2  -3   3    4.41    0.26
  -2   3   3    4.51    0.23
   2  -3   3    4.24    0.27
   2   3  -3    4.73    0.25
  -2  -3  -3    4.48    0.25
   2   3  -3    5.06    0.24
   3   3   3   11.86    0.64
  -3   3   3   12.29    0.60
  -3   3  -3   12.92    0.61
  -3  -3  -3   11.54    0.61
   3  -3   3   11.76    0.66
  -3   3  -3   12.07    0.63
  -3   3   3   11.37    0.65
   3  -3  -3   12.31    0.62
  -3  -3   3   12.28    0.63
   3   3  -3   11.67    0.61
  -3   3  -3   11.91    0.61
  -3  -3   3   12.87    0.66
   3   3  -3   11.75    0.62
  -3  -3  -3   11.14    0.62
  -3   3   3   11.91    0.63
  -4   3   3    2.73    0.23
   4  -3   3    2.84    0.23
   4  -3  -3    2.95    0.20
   4   3   3    3.10    0.23
  -4   3  -3    2.84    0.19
  -4  -3  -3    2.85    0.20
  -4   3  -3    2.71    0.21
  -4  -3  -3    2.80    0.21
  -4   3   3    3.22    0.19
   4   3  -3    2.86    0.22
  -4   3   3    3.17    0.19
  -4  -3   3    3.29    0.22
  -4  -3   3    2.73    0.22
  -4  -3  -3    3.25    0.19
   4   3  -3    3.07    0.19
  -4   3  -3    3.49    0.19
   5  -3   3    4.21    0.30
  -5  -3  -3    4.92    0.27
  -5   3   3    3.95    0.31
  -5  -3  -3    3.80    0.27
  -5   3   3    3.93    0.27
   5   3   3    4.11    0.29
   5   3  -3    4.12    0.28
  -5  -3   3    4.17    0.30
  -5   3   3    3.91    0.25
   5   3  -3    4.39    0.27
  -5  -3   3    5.03    0.31
  -5   3  -3    4.52    0.26
  -5   3  -3    4.40    0.27
  -5  -3  -3    3.80    0.29
  -5   3  -3    4.47    0.26
  -6  -3  -3    0.66    0.16
  -6   3  -3    0.62    0.12
  -6   3  -3    0.90    0.15
  -6  -3   3    0.96    0.17
  -6   3  -3    0.72    0.13
  -6   3   3    0.87    0.13
  -6  -3  -3    0.49    0.15
  -6  -3   3    0.55    0.15
  -6   3   3    0.72    0.13
  -6   3   3    0.84    0.14
  -6  -3  -3    0.92    0.13
   6   3   3    0.80    0.15
   6   3  -3    0.87    0.13
  -6   3   3    0.58    0.17
   6   3  -3    0.69    0.17
   6  -3   3    0.50    0.15
  -7   3   3    4.30    0.29
  -7  -3   3    4.16    0.33
  -7   3  -3    4.57    0.30
  -7   3   3    4.03    0.32
  -7  -3  -3    5.28    0.31
  -7   3  -3    3.90    0.30
  -7  -3   3    4.68    0.35
  -7   3   3    3.79    0.29
   7   3  -3    4.64    0.31
  -7   3  -3    4.19    0.31
   7  -3   3    3.98    0.33
  -7   3   3    4.71    0.36
  -7  -3  -3    3.67    0.32
   7   3   3    4.43    0.32
  -7  -3  -3    4.37    0.34
   7   3  -3    4.22    0.33
  -8   3  -3    0.00    0.17
  -8  -3   3   -0.18    0.20
  -8   3  -3   -0.03    0.17
  -8   3  -3   -0.13    0.15
   8   3   3    0.07    0.20
  -8   3   3   -0.14    0.16
  -8   3   3   -0.05    0.19
   8  -3   3   -0.04    0.20
  -8  -3   3    0.09    0.23
  -8   3   3    0.00    0.15
   8   3  -3   -0.20    0.18
  -8  -3  -3    0.20    0.18
  -8  -3  -3   -0.22    0.21
  -8   3   3    0.08    0.23
   9   3   3    0.86    0.23
  -9   3   3    1.39    0.26
  -9   3  -3    0.96    0.19
   9  -3   3    0.64    0.24
   9   3  -3    0.86    0.23
  -9  -3  -3    0.74    0.23
  -9  -3   3    1.02    0.28
   9  -3  -3    0.51    0.22
  -9   3  -3    0.90    0.19
  -9   3   3    0.96    0.26
  -9  -3  -3    0.63    0.26
  -9   3  -3    0.98    0.23
  -9  -3   3    0.95    0.25
  -9   3   3    0.91    0.19
  10  -3   3    0.33    0.21
 -10   3   3    0.71    0.20
 -10   3  -3    0.40    0.23
 -10  -3   3    0.46    0.30
  10   3  -3    0.21    0.28
 -10  -3  -3    0.41    0.29
 -10   3   3    1.28    0.30
  10   3   3    0.80    0.28
  10  -3  -3    0.65    0.28
 -10   3   3    0.56    0.28
  11   3   3    1.73    0.31
 -11   3   3    2.17    0.37
  11   3  -3    1.69    0.34
 -11  -3  -3    1.46    0.37
 -11  -3   3    1.85    0.37
  11  -3   3    1.32    0.26
 -11   3  -3    1.86    0.30
 -12   3  -3   -0.22    0.25
  12  -3  -3    0.72    0.33
  12   3   3    0.38    0.31
 -12  -3  -3   -0.43    0.37
 -12  -3   3    0.00    0.37
  12   3  -3    0.37    0.35
  13   3   3   -0.49    0.37
  13   3  -3    0.31    0.34
 -13  -3  -3   -0.24    0.38
 -13  -3   3   -0.23    0.43
   0   4  -3    1.78    0.11
   0  -4   3    1.83    0.11
   0   4   3    1.79    0.10
   0  -4   3    1.87    0.14
   0   4  -3    1.71    0.12
   0  -4  -3    1.57    0.12
   0   4   3    1.91    0.14
  -1   4  -3   21.12    1.03
  -1   4   3   20.99    1.08
  -1  -4  -3   19.77    1.05
   1  -4  -3   20.62    1.05
   1   4  -3   21.04    1.07
  -1  -4  -3   21.74    1.10
  -1  -4   3   19.67    1.11
   1   4   3   21.74    1.04
   1   4   3   21.19    1.09
  -1   4  -3   20.51    1.08
  -1   4   3   20.74    1.11
  -1  -4   3   21.33    1.05
   1   4  -3   21.05    1.04
   1  -4   3   20.43    1.04
  -2   4   3    6.50    0.33
  -2  -4   3    6.97    0.36
  -2  -4  -3    6.12    0.35
  -2   4  -3    6.43    0.36
  -2   4   3    6.92    0.36
  -2   4  -3    6.16    0.34
   2  -4   3    6.30    0.33
  -2   4   3    6.56    0.37
   2   4   3    6.62    0.37
   2  -4  -3    6.69    0.34
   2   4  -3    6.79    0.34
   2   4  -3    6.29    0.35
   2  -4   3    5.94    0.37
  -2  -4  -3    6.61    0.35
  -2  -4   3    6.56    0.38
  -2  -4  -3    6.76    0.35
   3  -4   3   16.12    0.90
  -3  -4   3   16.13    0.85
  -3  -4  -3   16.14    0.86
  -3   4   3   16.93    0.82
  -3   4  -3   16.37    0.87
   3   4   3   16.07    0.88
  -3  -4   3   17.14    0.90
  -3   4   3   16.42    0.87
  -3   4  -3   16.22    0.83
   3  -4  -3   16.85    0.84
  -3   4   3   16.49    0.90
   3   4  -3   17.41    0.86
  -3  -4  -3   16.95    0.84
   3   4  -3   16.68    0.84
   3  -4   3   17.56    0.84
  -4   4   3    2.36    0.17
  -4  -4  -3    2.15    0.18
   4  -4   3    2.44    0.20
  -4  -4   3    2.57    0.21
  -4   4   3    2.35    0.16
  -4  -4  -3    2.08    0.18
  -4   4  -3    2.55    0.16
   4   4  -3    2.22    0.16
  -4   4  -3    2.25    0.19
  -4   4   3    2.53    0.22
  -4   4  -3    1.91    0.17
  -4  -4  -3    2.59    0.16
  -4  -4   3    2.58    0.19
   4   4   3    2.22    0.18
   4   4  -3    2.42    0.19
   4  -4  -3    2.21    0.18
  -5  -4  -3    2.10    0.14
  -5  -4  -3    1.64    0.19
   5   4  -3    1.89    0.15
   5   4  -3    1.87    0.17
  -5   4   3    1.71    0.14
  -5   4   3    1.67    0.16
  -5   4  -3    1.82    0.15
   5  -4   3    1.45    0.18
  -5   4  -3    1.82    0.14
  -5  -4   3    2.10    0.18
   5   4   3    1.87    0.18
  -5  -4   3    1.72    0.18
   5  -4  -3    1.82    0.16
  -5   4   3    2.38    0.19
  -5  -4  -3    1.65    0.16
  -5   4  -3    1.87    0.17
  -6   4  -3    1.70    0.16
  -6  -4  -3    1.30    0.17
   6   4   3    1.50    0.19
  -6  -4   3    1.80    0.19
  -6   4   3    1.53    0.21
   6  -4  -3    1.17    0.17
  -6  -4  -3    1.94    0.15
  -6  -4  -3    1.49    0.20
   6  -4   3    1.44    0.18
  -6  -4   3    1.55    0.19
   6   4  -3    1.18    0.18
  -6   4  -3    1.66    0.18
  -6   4  -3    1.57    0.16
  -6   4   3    1.36    0.16
  -6   4   3    1.59    0.15
   6   4  -3    1.69    0.15
  -7   4   3   -0.03    0.13
  -7   4   3   -0.19    0.13
  -7   4  -3    0.11    0.14
   7  -4   3    0.01    0.16
   7  -4  -3   -0.02    0.15
   7   4  -3    0.14    0.14
  -7  -4   3   -0.02    0.17
  -7   4   3   -0.12    0.18
  -7  -4   3    0.14    0.17
  -7  -4  -3   -0.13    0.17
  -7  -4  -3   -0.03    0.19
  -7   4  -3   -0.02    0.14
   7   4   3    0.39    0.17
   7   4  -3    0.05    0.17
  -7   4  -3   -0.33    0.13
  -8   4  -3    2.66    0.24
  -8  -4  -3    2.60    0.29
   8  -4  -3    2.82    0.26
  -8  -4  -3    2.76    0.28
  -8   4   3    2.99    0.24
  -8   4  -3    2.57    0.25
   8   4   3    3.11    0.28
   8   4  -3    2.56    0.27
  -8   4   3    2.56    0.30
  -8   4   3    2.66    0.24
   8  -4   3    2.12    0.28
  -8  -4   3    2.83    0.31
  -8  -4   3    3.27    0.28
  -8   4  -3    3.42    0.25
   9   4   3   19.43    1.12
  -9   4   3   22.10    1.17
   9   4   3   19.09    1.08
  -9   4  -3   19.94    1.10
  -9  -4   3   19.55    1.12
  -9   4   3   21.05    1.09
  -9   4  -3   21.67    1.08
   9  -4  -3   19.86    1.09
  -9   4  -3   20.64    1.05
  -9  -4  -3   20.28    1.11
   9   4  -3   18.45    1.08
 -10  -4   3    1.84    0.35
  10   4  -3    1.98    0.30
  10   4   3    2.06    0.33
  10  -4   3    2.04    0.34
  10  -4  -3    1.89    0.29
 -10  -4  -3    1.68    0.33
 -10   4  -3    2.40    0.28
 -10   4   3    2.65    0.26
 -10   4  -3    1.57    0.26
 -10   4   3    2.51    0.36
  11   4  -3    0.23    0.32
  11  -4   3    0.26    0.26
 -11  -4   3   -0.10    0.34
  11  -4  -3    0.58    0.32
 -11  -4  -3   -0.03    0.31
  11   4   3    0.07    0.28
 -11   4  -3    0.55    0.27
 -11   4   3    0.03    0.32
 -12   4  -3    0.66    0.31
  12   4  -3    0.37    0.32
 -12  -4   3    0.30    0.38
  12  -4   3    0.06    0.29
 -12  -4  -3    0.18    0.37
  12   4   3    0.94    0.36
 -13  -4   3   -0.43    0.43
  13   4   3    0.54    0.42
  13   4  -3    0.34    0.35
 -13  -4  -3    0.05    0.40
   0   5  -3    0.04    0.05
   0   5   3    0.03    0.06
   0   5   3    0.10    0.05
   0  -5   3    0.12    0.07
   0   5  -3    0.04    0.06
   0  -5   3    0.06    0.05
   0  -5  -3   -0.02    0.05
   0  -5  -3    0.01    0.06
   1  -5  -3  279.01   14.22
   1   5  -3  294.85   14.64
  -1   5   3  299.63   14.04
  -1  -5   3  277.34   14.99
   1  -5   3  262.66   14.99
  -1   5   3  287.39   14.99
  -1  -5  -3  277.69   14.23
  -1  -5   3  301.18   14.23
  -1   5  -3  280.89   14.03
   1  -5   3  277.26   14.23
  -1   5   3  284.97   14.64
   1   5  -3  293.25   14.03
   1   5   3  296.95   14.03
  -1   5  -3  283.66   14.64
  -1  -5  -3  302.20   14.99
   1   5   3  287.75   14.64
  -2   5  -3   14.03    0.73
   2  -5  -3   13.71    0.70
  -2  -5  -3   13.28    0.72
   2   5   3   14.08    0.70
  -2   5   3   13.79    0.68
  -2   5   3   14.02    0.73
   2  -5   3   13.17    0.75
  -2  -5   3   14.16    0.72
   2   5  -3   13.91    0.70
  -2  -5  -3   14.04    0.74
  -2   5  -3   13.73    0.69
  -2  -5   3   13.50    0.75
  -2   5   3   13.43    0.75
   2   5  -3   14.56    0.72
   2  -5   3   13.85    0.69
   2   5   3   13.99    0.74
  -3  -5  -3   11.63    0.56
  -3  -5  -3   10.19    0.56
  -3   5  -3   10.06    0.53
  -3   5   3   10.30    0.56
  -3   5   3    9.72    0.58
   3   5   3   10.39    0.57
   3   5  -3    9.69    0.54
  -3  -5   3   10.55    0.56
   3  -5   3   10.19    0.58
   3  -5  -3   10.40    0.54
   3  -5   3   10.78    0.53
  -3  -5   3   10.61    0.58
  -3   5  -3   10.24    0.56
  -3   5   3   10.38    0.52
   3   5  -3   10.59    0.55
  -4  -5  -3   27.98    1.40
   4   5  -3   27.08    1.40
   4   5   3   27.26    1.46
  -4   5   3   26.74    1.45
  -4   5  -3   27.23    1.39
  -4  -5  -3   27.28    1.42
  -4   5   3   26.48    1.49
  -4   5   3   28.74    1.38
   4  -5  -3   28.12    1.41
  -4  -5   3   28.20    1.42
   4  -5   3   26.59    1.49
   4  -5   3   28.85    1.40
   4   5  -3   30.11    1.44
  -4   5  -3   27.36    1.45
  -4  -5   3   30.17    1.49
  -5   5   3  162.48    8.69
  -5   5   3  168.88    8.13
  -5   5  -3  163.47    8.13
  -5   5  -3  163.51    8.49
  -5   5   3  165.06    8.48
   5   5   3  169.78    8.49
  -5  -5  -3  161.72    8.26
  -5  -5  -3  167.48    8.14
   5   5  -3  170.98    8.48
  -5  -5   3  165.16    8.26
   5   5  -3  159.06    8.14
   5  -5  -3  165.11    8.24
   5  -5   3  158.21    8.69
  -5  -5   3  175.65    8.69
   5  -5   3  170.42    8.24
   6   5  -3   14.19    0.76
  -6  -5   3   16.23    0.80
   6   5  -3   13.39    0.75
   6  -5   3   13.02    0.80
  -6  -5  -3   13.23    0.77
  -6   5  -3   13.81    0.73
   6   5   3   13.74    0.78
  -6   5   3   13.98    0.77
  -6   5  -3   14.04    0.77
  -6   5  -3   15.27    0.74
   6  -5  -3   13.63    0.75
  -6   5   3   14.30    0.81
  -6   5   3   14.61    0.73
  -6  -5   3   14.10    0.78
  -7  -5  -3    0.63    0.21
  -7   5  -3    0.90    0.15
  -7   5  -3    0.64    0.18
   7  -5   3    0.55    0.20
   7  -5  -3    0.86    0.18
  -7  -5   3    0.74    0.23
  -7   5   3    1.08    0.22
   7   5  -3    0.74    0.21
  -7   5  -3    0.73    0.16
  -7   5   3    0.73    0.16
   7   5   3    0.71    0.18
   7   5   3    0.76    0.19
  -7  -5   3    0.77    0.19
  -7   5   3    0.96    0.15
  -8   5  -3    0.02    0.17
  -8   5   3    0.17    0.17
   8  -5   3   -0.10    0.22
  -8  -5  -3    0.11    0.20
  -8   5   3    0.33    0.17
  -8  -5   3    0.19    0.20
  -8   5   3    0.69    0.23
   8   5   3    0.23    0.20
  -8  -5   3   -0.11    0.22
   8   5  -3    0.12    0.23
   8  -5  -3    0.25    0.19
   8   5   3   -0.03    0.20
  -8   5  -3    0.06    0.16
  -8   5  -3   -0.10    0.15
   9  -5  -3    4.80    0.37
  -9   5  -3    5.14    0.38
  -9   5  -3    5.16    0.37
  -9   5   3    4.90    0.37
   9   5   3    5.03    0.39
  -9   5   3    5.14    0.42
   9  -5   3    3.91    0.41
   9   5   3    4.28    0.38
   9   5  -3    5.17    0.40
  -9  -5  -3    5.32    0.42
  -9  -5   3    4.74    0.42
 -10  -5  -3   -0.30    0.28
  10  -5  -3    0.08    0.28
 -10   5   3   -0.16    0.29
 -10   5   3    0.21    0.21
  10   5  -3   -0.13    0.28
 -10   5  -3    0.11    0.22
  10   5   3   -0.22    0.25
  10  -5   3    0.05    0.28
 -10   5  -3   -0.24    0.23
 -10  -5   3   -0.63    0.31
 -11   5  -3    5.98    0.45
 -11  -5  -3    5.46    0.49
 -11  -5   3    5.49    0.52
 -11   5   3    6.55    0.51
  11   5   3    4.38    0.45
  11   5  -3    5.69    0.48
  12   5   3    0.36    0.32
 -12  -5  -3    0.20    0.37
  12  -5   3    0.24    0.29
 -12  -5   3    0.16    0.39
  12   5  -3    0.66    0.38
  13   5   3    0.34    0.35
 -13  -5   3    0.17    0.44
  13   5  -3    0.07    0.40
 -13  -5  -3   -0.24    0.40
   0  -6   3    7.22    0.44
   0  -6  -3    7.08    0.40
   0   6  -3    7.30    0.40
   0  -6   3    8.08    0.40
   0  -6  -3    8.10    0.43
   0   6   3    7.68    0.39
   0   6   3    7.46    0.42
   0   6  -3    7.49    0.41
   1   6  -3    2.24    0.15
   1  -6  -3    2.38    0.17
   1   6  -3    2.36    0.15
  -1   6   3    2.16    0.13
  -1   6  -3    2.23    0.16
  -1   6  -3    2.04    0.15
   1   6   3    2.36    0.15
   1  -6   3    2.28    0.14
  -1  -6  -3    1.97    0.15
   1  -6   3    2.10    0.18
   1  -6  -3    2.13    0.15
  -1  -6  -3    2.33    0.16
  -1   6   3    2.04    0.17
   1   6   3    1.89    0.16
  -1  -6   3    2.05    0.16
  -1  -6   3    2.20    0.19
   2   6   3    0.35    0.09
  -2   6   3    0.33    0.08
   2  -6   3    0.24    0.05
  -2   6  -3    0.49    0.07
   2  -6  -3    0.22    0.08
   2   6  -3    0.25    0.08
  -2  -6  -3    0.30    0.09
  -2   6   3    0.47    0.10
  -2  -6   3    0.24    0.10
   2  -6   3    0.27    0.12
  -2   6   3    0.47    0.04
  -2   6  -3    0.20    0.09
  -2  -6  -3    0.25    0.07
   2   6   3    0.30    0.10
   2   6  -3    0.22    0.07
  -2  -6   3    0.23    0.10
   3   6   3   -0.17    0.10
  -3   6  -3    0.17    0.07
   3   6  -3    0.12    0.10
   3  -6  -3    0.10    0.08
   3   6   3    0.05    0.11
   3  -6   3    0.08    0.05
  -3  -6  -3    0.22    0.11
  -3   6  -3   -0.01    0.09
  -3   6   3    0.09    0.10
  -3  -6   3    0.09    0.10
  -3   6   3    0.03    0.09
  -3  -6   3    0.04    0.11
  -3   6   3    0.07    0.05
   3   6  -3    0.03    0.08
   3  -6   3    0.27    0.12
  -3  -6  -3    0.09    0.06
  -4  -6  -3    0.15    0.14
   4  -6   3    0.09    0.14
  -4  -6   3    0.14    0.12
  -4   6  -3    0.01    0.11
  -4   6   3   -0.09    0.11
   4   6   3   -0.09    0.12
  -4  -6   3    0.01    0.11
   4  -6  -3    0.11    0.09
  -4  -6  -3    0.14    0.08
  -4   6   3    0.06    0.07
   4   6   3    0.22    0.13
  -4   6   3    0.03    0.12
   4  -6   3    0.04    0.07
  -4   6  -3   -0.03    0.08
   4   6  -3    0.09    0.09
   4   6  -3   -0.02    0.13
  -5  -6   3    5.64    0.38
  -5   6   3    5.93    0.39
   5  -6  -3    6.13    0.36
   5  -6   3    6.46    0.41
  -5  -6   3    6.43    0.39
  -5  -6  -3    5.61    0.39
  -5   6  -3    5.85    0.37
   5   6   3    5.73    0.38
   5   6   3    5.34    0.38
  -5   6   3    6.20    0.38
  -5  -6  -3    7.02    0.35
  -5   6   3    6.47    0.33
   5   6  -3    6.13    0.35
  -5   6  -3    5.86    0.34
   5   6  -3    5.86    0.37
   5  -6   3    5.82    0.34
  -6  -6   3    0.33    0.16
   6  -6   3   -0.05    0.11
   6   6  -3    0.23    0.16
  -6   6   3    0.20    0.12
  -6   6  -3    0.19    0.12
   6   6  -3   -0.08    0.12
  -6   6   3   -0.30    0.18
   6   6   3    0.45    0.18
   6  -6  -3   -0.11    0.13
  -6  -6  -3    0.06    0.18
  -6  -6   3    0.01    0.19
   6   6   3   -0.06    0.15
  -6   6  -3    0.06    0.15
  -6   6   3    0.06    0.11
   6  -6   3    0.20    0.18
  -7   6   3    4.15    0.29
   7  -6  -3    3.91    0.31
  -7   6   3    4.02    0.34
  -7   6  -3    4.14    0.28
  -7   6  -3    3.35    0.30
  -7  -6  -3    3.87    0.33
   7   6  -3    3.93    0.32
   7   6   3    3.73    0.32
  -7   6   3    4.18    0.28
   7   6   3    4.23    0.32
   7  -6   3    2.81    0.32
  -7  -6   3    4.57    0.36
   7  -6   3    4.32    0.32
  -7  -6   3    4.07    0.34
  -8   6   3    0.00    0.18
  -8   6  -3    0.25    0.17
   8  -6   3   -0.29    0.25
  -8  -6   3    0.10    0.25
   8   6   3    0.18    0.21
  -8   6   3   -0.08    0.23
   8   6  -3    0.13    0.24
  -8   6  -3   -0.09    0.19
  -8  -6  -3   -0.08    0.21
   8  -6  -3   -0.06    0.17
   8   6   3   -0.09    0.23
  -8  -6   3    0.28    0.20
  -9   6  -3    1.33    0.22
   9  -6   3    0.96    0.28
   9   6   3    1.61    0.29
  -9   6   3    1.05    0.20
  -9  -6   3    0.92    0.31
   9   6  -3    0.91    0.28
  -9   6   3    0.88    0.29
  -9   6  -3    1.47    0.22
   9  -6  -3    1.77    0.24
  -9  -6  -3    1.00    0.29
 -10   6   3    0.33    0.23
 -10   6   3    0.15    0.33
  10  -6   3    0.19    0.31
 -10   6  -3    0.48    0.24
 -10  -6  -3    0.23    0.31
 -10   6  -3    0.17    0.23
  10   6  -3    0.51    0.26
 -10  -6   3   -0.02    0.33
  10   6   3   -0.02    0.26
  10  -6  -3    0.45    0.27
 -11   6   3    0.33    0.25
 -11  -6   3   -0.24    0.36
  11   6   3   -0.32    0.28
 -11   6  -3    0.44    0.27
 -11  -6  -3    0.30    0.34
 -11   6   3   -0.01    0.33
  11   6  -3    0.33    0.30
  12   6  -3   -0.72    0.37
  12  -6   3   -0.41    0.30
 -12  -6   3   -0.32    0.40
  12  -6  -3    0.18    0.38
  12   6   3    0.11    0.33
 -12  -6  -3   -0.17    0.37
  13   6  -3    0.76    0.42
 -13  -6   3   -0.22    0.44
  13   6   3    0.28    0.36
 -13  -6  -3    0.09    0.42
   0  -7  -3   -0.05    0.08
   0   7   3    0.10    0.06
   0   7  -3    0.15    0.07
   0  -7   3   -0.04    0.10
   0   7  -3    0.05    0.08
   0  -7  -3   -0.14    0.08
   0   7   3    0.03    0.08
   0  -7   3    0.06    0.08
   1   7  -3    0.72    0.09
  -1  -7  -3    0.69    0.09
   1  -7  -3    0.54    0.09
  -1   7   3    0.63    0.06
   1   7  -3    0.62    0.09
  -1  -7   3    0.57    0.10
  -1   7   3    0.68    0.10
  -1  -7   3    0.78    0.12
  -1  -7  -3    0.54    0.11
   1  -7   3    0.71    0.08
   1   7   3    0.44    0.10
   1  -7   3    0.48    0.13
   1   7   3    0.62    0.09
   1  -7  -3    0.76    0.11
  -1   7  -3    0.61    0.10
  -1   7  -3    0.66    0.08
   2   7  -3    0.07    0.07
  -2  -7   3    0.16    0.11
   2  -7  -3   -0.03    0.10
  -2  -7  -3    0.13    0.12
  -2   7  -3   -0.13    0.08
   2   7   3    0.09    0.11
  -2   7  -3    0.26    0.07
  -2  -7   3    0.19    0.10
  -2   7   3    0.02    0.04
   2   7  -3   -0.04    0.09
  -2   7   3    0.02    0.09
  -2  -7  -3    0.10    0.09
   2  -7   3    0.01    0.06
   2   7   3    0.04    0.08
   2  -7   3   -0.12    0.12
   2  -7  -3    0.08    0.08
  -3   7   3   45.40    2.47
   3  -7  -3   46.85    2.33
   3   7  -3   47.53    2.40
  -3  -7   3   48.13    2.47
  -3   7   3   47.03    2.29
   3   7   3   46.85    2.41
  -3   7   3   46.51    2.41
  -3  -7   3   47.49    2.35
   3  -7   3   45.87    2.32
  -3   7  -3   45.02    2.41
  -3   7  -3   45.72    2.30
  -3  -7  -3   50.12    2.45
   3   7  -3   45.85    2.32
   3  -7   3   45.58    2.47
  -3  -7  -3   46.71    2.35
   3   7   3   45.51    2.31
   4  -7   3    2.00    0.15
   4  -7  -3    2.21    0.18
  -4   7   3    2.20    0.18
  -4  -7   3    2.68    0.22
   4   7  -3    2.40    0.20
   4  -7   3    2.13    0.22
  -4  -7  -3    2.26    0.20
  -4  -7  -3    2.67    0.18
   4   7   3    2.42    0.20
  -4   7   3    2.45    0.16
  -4   7  -3    2.13    0.20
  -4   7   3    2.23    0.21
  -4  -7   3    2.54    0.21
   4   7  -3    2.41    0.19
   4   7   3    2.12    0.19
  -4   7  -3    2.18    0.17
   5  -7  -3   10.29    0.56
  -5   7  -3   10.87    0.56
  -5  -7   3   10.57    0.60
   5  -7   3   10.37    0.55
  -5  -7  -3    9.72    0.60
  -5  -7   3   11.59    0.61
   5   7  -3   11.55    0.58
   5   7  -3    9.59    0.58
  -5   7   3   11.12    0.54
  -5   7   3   10.71    0.59
  -5   7   3   10.36    0.62
   5   7   3   10.27    0.60
   5  -7   3    9.80    0.62
  -5   7  -3   10.23    0.60
   6  -7   3    6.89    0.37
  -6  -7   3    5.73    0.42
  -6   7   3    7.06    0.40
   6  -7   3    5.76    0.44
   6   7   3    5.36    0.40
  -6  -7   3    7.34    0.42
  -6   7  -3    5.93    0.39
  -6   7   3    7.29    0.37
   6  -7  -3    6.42    0.38
   6   7   3    6.89    0.43
  -6   7   3    6.48    0.43
  -6  -7  -3    5.98    0.41
   6   7  -3    5.65    0.40
  -6   7  -3    5.82    0.37
   7  -7   3   22.35    1.30
  -7  -7  -3   23.69    1.24
  -7   7  -3   24.24    1.20
   7   7   3   22.51    1.22
   7   7  -3   23.62    1.23
   7   7   3   24.86    1.27
  -7   7   3   23.15    1.25
  -7   7  -3   23.19    1.25
   7  -7  -3   24.22    1.22
  -7  -7   3   23.08    1.26
  -7   7   3   23.86    1.31
  -8   7  -3    0.21    0.17
   8   7  -3    0.31    0.22
   8  -7  -3    0.45    0.19
   8  -7   3    0.14    0.24
  -8   7  -3    0.28    0.21
   8   7   3    0.18    0.22
  -8  -7   3    0.31    0.27
  -8   7   3   -0.12    0.24
  -8  -7  -3    0.59    0.23
  -8   7   3    0.26    0.20
   8   7   3    0.73    0.23
   9   7   3    0.07    0.24
  -9   7  -3    0.33    0.23
   9   7  -3    0.19    0.25
   9  -7   3   -0.12    0.29
  -9  -7   3   -0.33    0.26
  -9   7  -3    0.18    0.20
  -9   7   3   -0.24    0.28
  -9   7   3    0.07    0.21
  -9  -7  -3   -0.17    0.28
   9  -7  -3    0.14    0.23
  10   7  -3    0.05    0.27
 -10   7  -3    0.00    0.22
  10   7   3    0.31    0.28
 -10  -7  -3   -0.20    0.32
 -10   7  -3   -0.12    0.22
 -10  -7   3   -0.28    0.34
  10  -7   3   -0.12    0.30
 -10   7   3   -0.09    0.22
  11   7   3    0.30    0.34
  11   7  -3    0.00    0.29
  11  -7   3   -0.13    0.33
 -11  -7  -3   -0.02    0.35
 -11  -7   3   -0.12    0.38
  11  -7  -3    0.19    0.32
 -11   7   3    0.33    0.25
 -11   7  -3    0.21    0.28
 -12   7  -3    0.15    0.29
 -12  -7   3   -0.12    0.36
 -12  -7  -3   -0.71    0.39
  12   7   3    0.28    0.37
  12  -7  -3   -0.12    0.38
  12   7  -3    0.48    0.39
 -13  -7   3    0.35    0.47
  13   7  -3   -0.14    0.42
  13   7   3    0.75    0.42
 -13  -7  -3   -0.16    0.41
   0   8  -3    3.45    0.22
   0  -8   3    3.32    0.22
   0  -8  -3    3.25    0.22
   0   8  -3    3.00    0.21
   0   8   3    3.51    0.20
   0   8   3    2.98    0.23
   0  -8  -3    3.59    0.23
   0  -8   3    2.95    0.26
   1  -8   3    4.45    0.24
   1  -8  -3    3.81    0.25
   1   8   3    3.88    0.27
  -1   8   3    4.09    0.27
   1   8  -3    4.18    0.25
   1  -8   3    3.62    0.29
   1  -8  -3    4.36    0.28
  -1  -8  -3    4.31    0.26
  -1   8  -3    3.93    0.25
  -1  -8   3    4.17    0.26
  -1  -8   3    4.18    0.30
  -1   8  -3    4.10    0.24
   1   8  -3    3.74    0.25
  -1  -8  -3    3.98    0.27
  -1   8   3    3.85    0.22
   1   8   3    3.97    0.24
   2  -8   3    0.03    0.08
   2  -8  -3    0.18    0.09
  -2   8  -3    0.00    0.07
  -2   8  -3    0.22    0.11
   2  -8  -3   -0.03    0.12
  -2  -8   3    0.15    0.12
  -2   8   3    0.14    0.05
  -2  -8  -3   -0.06    0.13
  -2   8   3   -0.02    0.10
   2   8   3    0.07    0.10
   2   8   3    0.00    0.11
   2   8  -3    0.24    0.09
   2  -8   3    0.14    0.12
   2   8  -3    0.08    0.10
  -2  -8  -3    0.11    0.10
  -2  -8   3    0.27    0.12
  -3  -8   3   13.49    0.73
   3   8  -3   13.72    0.73
  -3   8  -3   13.62    0.70
   3  -8   3   13.55    0.78
   3  -8  -3   13.86    0.71
   3   8   3   13.77    0.75
  -3   8   3   13.56    0.69
   3   8  -3   13.12    0.72
  -3  -8  -3   13.47    0.73
   3  -8   3   13.33    0.70
  -3  -8  -3   14.51    0.75
   3  -8  -3   14.05    0.77
  -3   8   3   13.67    0.74
  -3   8  -3   14.05    0.74
  -3  -8   3   14.39    0.77
   3   8   3   13.65    0.72
   4  -8   3    1.03    0.10
  -4  -8  -3    1.28    0.12
  -4   8   3    1.17    0.10
   4  -8  -3    0.91    0.12
   4   8  -3    1.09    0.16
   4  -8   3    1.19    0.20
  -4   8  -3    1.22    0.12
   4   8   3    1.10    0.16
  -4  -8   3    0.96    0.15
  -4  -8   3    1.12    0.18
   4   8   3    1.14    0.17
  -4   8   3    1.19    0.16
  -4  -8  -3    1.06    0.17
   4   8  -3    1.04    0.13
  -4   8  -3    0.69    0.15
  -5   8   3    0.76    0.15
   5  -8  -3    0.57    0.14
   5  -8   3    0.38    0.19
   5   8  -3    0.85    0.14
  -5   8   3    0.94    0.11
  -5  -8  -3    0.67    0.17
   5   8   3    0.88    0.16
  -5  -8   3    0.74    0.16
   5   8  -3    0.39    0.16
  -5   8  -3    0.86    0.15
   5  -8   3    0.67    0.11
  -5  -8   3    0.89    0.20
  -5   8   3    0.82    0.20
  -5   8  -3    0.89    0.12
   5   8   3    0.89    0.17
   6   8   3    0.53    0.18
   6   8  -3    0.28    0.18
  -6  -8   3    1.02    0.23
   6   8   3    0.82    0.19
  -6   8   3    0.70    0.16
  -6  -8  -3    0.74    0.19
  -6   8  -3    0.63    0.13
  -6   8   3    0.61    0.19
  -6  -8   3    0.71    0.19
   6  -8   3    1.11    0.22
   6  -8  -3    0.88    0.16
  -6   8  -3    0.78    0.17
  -7  -8   3    0.30    0.19
  -7   8   3    0.44    0.17
  -7  -8   3    0.20    0.22
   7   8   3    0.19    0.20
   7   8  -3    0.05    0.20
   7  -8  -3    0.08    0.15
  -7  -8  -3    0.34    0.21
  -7   8  -3    0.17    0.17
   7   8   3    0.32    0.21
  -7   8   3    0.15    0.23
   7  -8   3    0.31    0.23
  -7   8  -3    0.33    0.16
  -8   8  -3    0.46    0.22
   8  -8  -3    0.35    0.18
   8  -8   3    0.68    0.27
  -8  -8  -3    0.22    0.27
  -8   8  -3    0.45    0.18
   8   8  -3    0.74    0.23
  -8  -8   3    0.13    0.28
   8   8   3    0.64    0.23
  -8   8   3    0.45    0.21
   9   8  -3    2.76    0.32
   9   8   3    2.92    0.34
  -9   8  -3    2.63    0.26
   9  -8   3    1.91    0.33
  -9   8  -3    2.23    0.29
  -9  -8   3    1.63    0.36
  -9  -8  -3    2.64    0.35
  -9   8   3    2.44    0.28
 -10  -8  -3    0.26    0.33
 -10   8  -3   -0.05    0.26
  10   8   3    0.56    0.29
 -10  -8   3    0.59    0.32
  10   8  -3    0.35    0.28
 -10   8   3    0.34    0.25
  10  -8  -3    0.98    0.32
  10  -8   3   -0.30    0.30
  11  -8   3    0.92    0.35
 -11  -8  -3   -0.28    0.36
 -11   8   3    0.25    0.27
 -11   8  -3    0.69    0.28
  11   8   3    0.81    0.31
  11   8  -3    0.33    0.36
 -11  -8   3   -0.06    0.39
  11  -8  -3    0.74    0.34
 -12   8  -3    0.54    0.31
  12   8  -3    0.36    0.40
 -12  -8   3   -0.33    0.43
  12   8   3   -0.49    0.37
 -12  -8  -3   -0.27    0.39
  12  -8  -3    0.20    0.39
  13   8  -3    0.49    0.39
 -13  -8  -3    0.03    0.43
   0  -9   3   -0.16    0.14
   0   9   3    0.09    0.08
   0  -9   3    0.16    0.12
   0  -9  -3   -0.06    0.10
   0  -9  -3    0.07    0.11
   0   9  -3    0.07    0.09
   0   9  -3    0.16    0.10
   0   9   3    0.22    0.13
  -1  -9   3   42.47    2.10
  -1  -9   3   42.02    2.22
   1  -9  -3   42.74    2.09
  -1  -9  -3   44.53    2.21
   1  -9   3   42.52    2.09
  -1   9   3   40.88    2.16
  -1   9   3   41.15    2.05
  -1  -9  -3   43.69    2.10
  -1   9  -3   39.13    2.15
  -1   9  -3   40.49    2.06
   1  -9  -3   42.40    2.21
   1   9   3   39.06    2.16
   1   9  -3   42.01    2.15
   1   9   3   40.82    2.07
   1   9  -3   40.81    2.07
   1  -9   3   42.36    2.22
   2  -9  -3    3.30    0.25
   2   9   3    2.77    0.21
   2   9  -3    3.04    0.24
   2  -9   3    3.10    0.26
  -2  -9  -3    3.19    0.24
  -2   9   3    3.18    0.24
  -2   9   3    3.11    0.18
  -2   9  -3    3.19    0.23
   2  -9  -3    3.06    0.21
  -2   9  -3    2.58    0.20
  -2  -9   3    3.01    0.25
  -2  -9   3    3.39    0.26
   2  -9   3    3.25    0.20
  -2  -9  -3    3.31    0.25
   2   9   3    2.82    0.24
   2   9  -3    3.23    0.23
   3   9  -3   18.83    1.00
   3  -9  -3   19.39    1.00
  -3   9   3   19.90    1.05
  -3   9  -3   18.98    1.04
   3  -9   3   19.80    0.99
   3  -9   3   18.63    1.07
   3   9  -3   19.42    1.03
  -3   9   3   19.34    0.97
  -3   9  -3   19.36    0.98
  -3  -9   3   20.56    1.02
   3   9   3   18.43    1.00
  -3  -9   3   20.81    1.07
  -3  -9  -3   21.21    1.05
   3  -9  -3   19.30    1.07
   3   9   3   19.26    1.05
  -3  -9  -3   19.56    1.03
   4  -9  -3    0.90    0.14
  -4   9  -3    0.69    0.11
   4   9   3    0.60    0.17
   4   9  -3    1.02    0.17
   4  -9   3    0.88    0.10
  -4  -9  -3    1.18    0.12
  -4  -9  -3    0.92    0.19
   4   9   3    0.68    0.16
  -4   9   3    0.94    0.09
  -4  -9   3    1.21    0.17
   4  -9  -3    0.84    0.19
  -4   9  -3    0.69    0.15
  -4  -9   3    0.92    0.19
  -4   9   3    0.89    0.15
   4   9  -3    0.85    0.14
   4  -9   3    0.57    0.20
  -5  -9   3   21.72    1.06
  -5  -9  -3   18.97    1.03
  -5   9  -3   18.75    0.98
   5  -9  -3   19.22    1.00
  -5  -9   3   19.87    1.03
  -5   9  -3   16.81    1.03
   5  -9   3   19.27    1.08
  -5   9   3   19.72    1.04
   5   9   3   20.63    1.05
   5  -9  -3   18.01    1.08
   5   9  -3   20.82    1.02
   5   9   3   18.98    1.01
   5   9  -3   18.09    1.01
   6  -9   3    0.28    0.23
   6  -9  -3   -0.10    0.21
   6   9   3   -0.10    0.17
  -6  -9   3   -0.09    0.22
   6   9   3    0.17    0.18
  -6  -9  -3   -0.05    0.18
  -6   9   3    0.06    0.18
   6  -9  -3    0.17    0.15
  -6   9  -3    0.12    0.16
  -6  -9   3    0.05    0.17
   6   9  -3    0.17    0.18
  -6   9  -3    0.06    0.13
  -7   9  -3   15.23    0.79
   7  -9  -3   13.90    0.89
  -7   9   3   15.03    0.85
   7  -9  -3   15.68    0.81
   7   9   3   16.00    0.84
   7   9  -3   14.98    0.83
   7  -9   3   13.76    0.89
  -7  -9   3   15.44    0.87
  -7  -9  -3   15.06    0.86
  -7   9  -3   14.82    0.84
   7   9   3   16.64    0.86
   8  -9  -3   -0.01    0.26
   8  -9  -3    0.03    0.19
   8   9  -3   -0.33    0.25
   8   9   3   -0.03    0.25
  -8   9  -3    0.32    0.23
  -8  -9  -3    0.24    0.24
   8  -9   3    0.17    0.27
  -8   9   3   -0.16    0.19
  -8   9  -3    0.08    0.19
  -8  -9   3   -0.34    0.25
  -9   9  -3    3.04    0.29
  -9  -9   3    2.53    0.35
   9   9   3    2.73    0.32
   9  -9   3    2.34    0.35
  -9   9   3    2.51    0.30
   9   9  -3    2.76    0.32
   9  -9  -3    2.36    0.35
  -9  -9  -3    2.82    0.37
  10   9   3    0.08    0.28
 -10  -9  -3   -0.53    0.33
  10  -9  -3   -0.29    0.31
 -10   9   3   -0.36    0.21
 -10   9  -3    0.54    0.27
 -10  -9   3    0.54    0.37
  10  -9   3   -0.36    0.31
  10   9  -3   -0.10    0.32
 -11  -9   3    0.79    0.41
 -11   9  -3    0.86    0.31
 -11   9   3    0.73    0.29
  11   9   3    0.58    0.36
 -11  -9  -3    0.24    0.38
  11  -9  -3    0.53    0.35
  11  -9   3    0.39    0.36
  11   9  -3    1.00    0.34
 -12  -9  -3    0.13    0.42
  12   9  -3   -0.85    0.39
  12   9   3   -0.22    0.38
 -12   9  -3   -0.17    0.27
  12  -9  -3   -0.37    0.37
 -12  -9   3   -0.96    0.43
   0  10   3    0.81    0.15
   0 -10  -3    0.81    0.14
   0  10  -3    0.70    0.12
   0  10   3    0.49    0.10
   0 -10  -3    0.62    0.14
   0 -10   3    0.58    0.17
   0 -10   3    0.52    0.13
   0  10  -3    0.49    0.13
  -1  10  -3   15.94    0.87
   1  10  -3   15.61    0.87
   1 -10  -3   17.33    0.90
  -1  10   3   15.58    0.88
   1 -10  -3   17.04    0.85
   1 -10   3   17.30    0.85
   1  10   3   14.64    0.83
  -1 -10   3   16.63    0.91
  -1  10  -3   16.06    0.83
  -1 -10  -3   16.80    0.86
  -1 -10  -3   18.01    0.90
  -1  10   3   15.79    0.82
   1  10   3   15.82    0.89
   1  10  -3   14.97    0.84
   1 -10   3   17.70    0.92
  -1 -10   3   16.29    0.86
  -2  10  -3    0.10    0.09
  -2 -10  -3    0.12    0.16
   2  10   3    0.56    0.13
  -2  10   3    0.11    0.12
  -2  10  -3    0.19    0.14
   2 -10   3    0.12    0.10
   2 -10  -3    0.08    0.16
   2  10   3    0.02    0.15
   2  10  -3    0.22    0.12
   2 -10  -3    0.12    0.12
  -2 -10  -3   -0.03    0.13
  -2 -10   3    0.27    0.14
  -2 -10   3    0.26    0.14
   2 -10   3    0.26    0.18
  -2  10   3    0.06    0.07
   2  10  -3    0.13    0.12
   3 -10   3   22.60    1.26
   3  10  -3   23.12    1.21
  -3 -10  -3   23.94    1.20
  -3  10  -3   21.95    1.22
  -3 -10   3   24.31    1.25
   3 -10  -3   23.22    1.26
  -3 -10   3   23.80    1.20
   3  10   3   22.08    1.17
  -3  10   3   21.50    1.22
  -3 -10  -3   25.75    1.24
  -3  10   3   22.32    1.14
   3 -10   3   23.32    1.16
  -3  10  -3   22.31    1.15
   3  10  -3   21.23    1.17
   3  10   3   23.09    1.22
   3 -10  -3   23.26    1.17
  -4 -10   3    1.74    0.22
  -4 -10   3    1.86    0.20
   4  10   3    1.52    0.21
   4  10   3    1.49    0.21
   4 -10  -3    1.97    0.17
  -4  10  -3    1.55    0.19
   4  10  -3    1.62    0.20
  -4  10  -3    1.78    0.15
  -4 -10  -3    2.22    0.23
   4 -10  -3    1.68    0.23
  -4  10   3    1.56    0.19
   4  10  -3    2.08    0.18
   4 -10   3    1.93    0.25
  -4 -10  -3    2.00    0.17
   5 -10  -3    1.09    0.23
  -5 -10   3    1.68    0.19
  -5 -10  -3    1.24    0.23
  -5  10  -3    1.15    0.20
  -5  10  -3    0.92    0.14
   5  10  -3    1.32    0.23
  -5 -10   3    0.86    0.20
   5  10   3    1.25    0.22
   5 -10   3    1.15    0.22
  -5  10   3    1.36    0.19
   5  10   3    1.36    0.20
   5 -10  -3    0.97    0.16
   6  10  -3    0.04    0.22
  -6 -10  -3    0.01    0.23
   6 -10  -3    0.04    0.23
   6 -10   3    0.03    0.23
   6 -10  -3    0.19    0.15
  -6  10   3    0.26    0.20
  -6 -10   3   -0.02    0.17
   6  10   3   -0.10    0.19
  -6  10  -3    0.11    0.13
  -6 -10   3    0.39    0.24
  -6  10  -3   -0.01    0.17
   6  10   3    0.18    0.19
  -7  10   3    3.44    0.31
  -7  10  -3    3.54    0.30
  -7 -10   3    4.01    0.37
  -7  10  -3    3.19    0.27
   7 -10  -3    3.36    0.27
   7  10  -3    3.21    0.32
  -7 -10  -3    3.64    0.32
   7  10   3    3.11    0.31
   7 -10  -3    3.36    0.35
   7  10   3    4.05    0.33
   7 -10   3    2.52    0.34
   8  10  -3    0.26    0.25
  -8 -10  -3    0.97    0.26
  -8  10   3    1.28    0.25
   8 -10   3    0.66    0.29
   8  10   3    0.92    0.24
   8 -10  -3    0.47    0.28
  -8  10  -3    1.07    0.25
  -8 -10   3    0.69    0.28
   9 -10  -3    0.41    0.30
  -9  10  -3    0.50    0.26
   9  10  -3    0.22    0.31
  -9  10   3    0.43    0.25
   9  10   3    0.42    0.26
  -9 -10  -3    0.38    0.33
   9 -10   3    0.29    0.30
  -9 -10   3   -0.26    0.33
 -10 -10  -3    0.76    0.36
  10  10  -3    0.25    0.34
  10 -10  -3    0.20    0.32
  10 -10   3    0.31    0.37
 -10  10   3    0.38    0.27
 -10 -10   3   -0.17    0.37
  10  10   3    0.38    0.28
 -10  10  -3    0.67    0.29
  11  10   3    2.41    0.37
 -11 -10  -3    3.13    0.45
  11 -10   3    1.82    0.42
  11 -10  -3    1.82    0.43
 -11  10   3    2.78    0.35
 -11 -10   3    2.19    0.46
 -11  10  -3    2.38    0.35
  11  10  -3    1.99    0.42
  12  10   3    0.18    0.40
 -12 -10  -3   -0.34    0.42
 -12 -10   3    0.49    0.47
 -12  10   3    0.72    0.32
  12 -10  -3    0.78    0.44
 -12  10  -3    0.07    0.29
  12  10  -3    0.25    0.42
   0  11  -3    0.09    0.10
   0  11  -3   -0.14    0.12
   0  11   3    0.07    0.14
   0 -11   3    0.20    0.17
   0  11   3   -0.01    0.10
   0 -11  -3    0.15    0.14
   0 -11  -3   -0.05    0.14
   0 -11   3   -0.14    0.13
   1 -11   3    5.59    0.33
  -1  11   3    5.08    0.36
  -1 -11  -3    5.41    0.36
   1 -11  -3    5.20    0.34
   1  11   3    4.95    0.33
   1  11   3    5.00    0.37
   1  11  -3    4.92    0.34
   1  11  -3    4.87    0.34
   1 -11  -3    5.90    0.37
  -1 -11   3    5.69    0.39
  -1 -11   3    5.82    0.35
  -1  11   3    4.95    0.30
   1 -11   3    5.90    0.39
  -1  11  -3    4.99    0.34
  -1 -11  -3    5.30    0.35
  -1  11  -3    4.85    0.31
   2 -11  -3   -0.02    0.16
   2  11   3    0.36    0.17
  -2  11  -3    0.40    0.11
  -2 -11   3    0.32    0.16
   2  11   3    0.34    0.14
   2 -11   3    0.36    0.12
  -2 -11   3   -0.16    0.17
   2  11  -3    0.31    0.15
  -2  11   3    0.33    0.15
  -2 -11  -3    0.68    0.16
  -2  11  -3    0.42    0.15
  -2 -11  -3    0.28    0.15
   2 -11   3    0.36    0.19
   2 -11  -3    0.41    0.13
  -2  11   3    0.32    0.08
   2  11  -3    0.29    0.13
  -3 -11  -3    3.86    0.28
  -3  11   3    3.16    0.28
   3  11   3    3.39    0.28
  -3  11  -3    3.47    0.28
  -3 -11  -3    3.48    0.29
  -3 -11   3    3.83    0.29
   3  11   3    3.38    0.28
   3  11  -3    3.71    0.28
   3  11  -3    3.32    0.27
  -3 -11   3    3.90    0.30
   3 -11  -3    4.11    0.33
   3 -11   3    3.26    0.24
  -3  11  -3    3.30    0.24
   3 -11   3    3.93    0.32
   3 -11  -3    3.50    0.26
   4  11   3    0.62    0.19
  -4 -11   3    0.42    0.20
  -4 -11  -3    0.53    0.18
   4  11   3    0.41    0.19
   4 -11  -3    0.69    0.21
   4  11  -3    0.57    0.15
   4  11  -3    0.71    0.18
  -4 -11   3    0.54    0.17
  -4  11  -3    1.05    0.17
  -4  11   3    0.60    0.19
  -4  11  -3    0.40    0.11
   4 -11   3    0.40    0.23
   4 -11  -3    0.26    0.14
  -5  11  -3   11.19    0.66
   5  11   3   11.76    0.66
   5 -11   3   11.17    0.70
  -5 -11  -3   11.14    0.66
   5  11  -3   11.16    0.64
   5 -11  -3   11.16    0.70
   5  11   3   10.22    0.64
   5 -11  -3   11.09    0.61
  -5  11   3   10.79    0.66
  -5  11  -3   10.39    0.59
  -5 -11   3   11.44    0.67
  -5 -11   3   12.74    0.66
   6  11   3    0.61    0.22
   6 -11  -3    0.33    0.23
  -6 -11   3    0.63    0.26
   6 -11  -3    0.79    0.17
   6 -11   3    0.42    0.26
  -6  11   3    0.55    0.20
  -6 -11   3    0.65    0.19
  -6  11  -3    0.76    0.20
   6  11  -3    1.19    0.22
  -6  11  -3    0.60    0.15
   6  11   3    0.94    0.24
  -6 -11  -3    0.53    0.25
   7  11   3    0.47    0.22
   7 -11  -3   -0.02    0.27
  -7 -11   3    0.16    0.28
  -7 -11  -3    0.41    0.27
  -7  11   3    0.62    0.23
   7  11  -3    0.60    0.25
  -7  11  -3    0.23    0.20
   7 -11   3    0.29    0.25
  -8  11   3    0.27    0.24
  -8  11  -3    0.19    0.22
   8 -11  -3    0.20    0.28
  -8 -11  -3    0.17    0.29
   8  11  -3   -0.02    0.28
  -8 -11   3   -0.08    0.28
   8  11   3   -0.29    0.23
   8 -11   3   -0.20    0.28
   9 -11  -3    0.11    0.34
   9  11   3    0.72    0.27
  -9  11   3   -0.26    0.26
  -9 -11   3   -0.53    0.30
  -9 -11  -3    0.18    0.29
   9 -11   3    0.41    0.33
  -9  11  -3    0.05    0.27
   9  11  -3   -0.09    0.32
  10 -11  -3   -0.20    0.36
  10  11  -3   -0.30    0.30
 -10  11  -3   -0.02    0.25
  10 -11   3    0.22    0.35
 -10  11   3   -0.13    0.24
 -10 -11   3   -0.37    0.34
 -10 -11  -3   -0.29    0.36
  10  11   3    0.14    0.29
 -11  11  -3   -0.20    0.27
 -11 -11   3   -0.46    0.41
 -11  11   3    0.20    0.31
  11  11   3    0.12    0.32
  11  11  -3   -0.29    0.34
 -11 -11  -3   -0.05    0.40
  11 -11  -3    0.17    0.40
  11 -11   3    0.15    0.42
 -12  11  -3   -0.09    0.34
  12  11  -3   -1.11    0.41
 -12 -11  -3   -0.86    0.43
 -12  11   3    0.12    0.34
  12 -11  -3   -0.69    0.44
  12  11   3    0.20    0.41
 -12 -11   3   -0.25    0.47
  12 -11   3    0.03    0.46
   0  12   3    0.13    0.10
   0 -12   3   -0.01    0.20
   0 -12  -3    0.13    0.16
   0 -12   3    0.12    0.16
   0  12  -3   -0.13    0.15
   0  12  -3    0.09    0.11
   0 -12  -3    0.09    0.16
   0  12   3    0.06    0.15
  -1 -12  -3   -0.11    0.16
   1 -12   3    0.02    0.14
  -1 -12   3    0.10    0.19
  -1  12   3   -0.03    0.09
   1 -12  -3   -0.03    0.16
   1 -12  -3    0.01    0.14
   1  12   3   -0.07    0.12
   1  12  -3    0.01    0.14
   1  12  -3    0.00    0.14
  -1 -12   3    0.24    0.17
   1  12   3    0.05    0.17
   1 -12   3   -0.01    0.20
  -1 -12  -3   -0.03    0.16
  -1  12  -3    0.00    0.11
  -1  12   3    0.53    0.17
  -1  12  -3   -0.15    0.13
   2 -12   3   -0.14    0.13
  -2 -12   3    0.09    0.19
  -2  12  -3    0.23    0.12
   2  12   3   -0.17    0.17
  -2  12   3   -0.14    0.09
   2 -12   3   -0.31    0.21
  -2  12  -3    0.14    0.17
  -2 -12  -3   -0.01    0.18
   2  12  -3   -0.02    0.15
  -2 -12   3   -0.26    0.18
   2 -12  -3   -0.07    0.17
   2  12   3   -0.12    0.14
   2 -12  -3    0.28    0.14
  -2  12   3    0.23    0.16
  -2 -12  -3   -0.22    0.15
   2  12  -3   -0.15    0.15
   3 -12  -3    2.78    0.21
   3  12   3    2.62    0.26
  -3  12  -3    2.71    0.24
   3  12   3    2.24    0.24
   3 -12  -3    2.62    0.27
  -3  12  -3    2.52    0.20
  -3  12   3    2.35    0.26
  -3 -12   3    2.91    0.26
  -3 -12  -3    2.91    0.27
   3  12  -3    3.16    0.23
  -3 -12  -3    3.25    0.27
   3 -12   3    2.57    0.30
   3  12  -3    2.77    0.24
  -3 -12   3    3.03    0.26
   4  12  -3    1.64    0.19
   4 -12   3    2.04    0.25
  -4 -12   3    1.55    0.24
  -4  12   3    1.75    0.24
  -4 -12   3    1.87    0.22
  -4  12  -3    1.27    0.15
   4  12   3    1.03    0.20
  -4 -12  -3    1.45    0.25
   4 -12  -3    1.65    0.25
   4 -12  -3    1.78    0.19
   4  12   3    1.65    0.23
   4  12  -3    1.35    0.23
  -4  12  -3    1.63    0.21
   5 -12  -3    1.13    0.18
  -5 -12  -3    1.26    0.23
   5  12   3    1.10    0.23
  -5  12   3    0.93    0.23
  -5 -12   3    1.32    0.22
   5  12   3    1.34    0.25
  -5  12  -3    1.00    0.23
   5 -12   3    1.02    0.27
   5 -12  -3    1.25    0.24
   5  12  -3    0.77    0.22
  -5  12  -3    1.20    0.16
  -5 -12   3    0.79    0.25
  -6  12   3    0.27    0.20
  -6 -12  -3    0.10    0.25
   6 -12   3   -0.13    0.27
   6  12   3    0.14    0.22
   6  12  -3   -0.13    0.21
   6  12   3   -0.13    0.23
   6 -12  -3   -0.43    0.26
  -6 -12   3   -0.17    0.23
  -6  12  -3    0.21    0.22
  -7 -12  -3    0.44    0.29
   7  12  -3    0.68    0.26
  -7 -12   3    0.22    0.29
   7  12   3    0.33    0.27
  -7  12  -3    0.78    0.23
   7 -12   3    0.58    0.30
   7 -12  -3    1.11    0.31
  -7  12   3    0.62    0.22
   8  12   3   -0.25    0.24
  -8 -12   3   -0.08    0.33
   8  12  -3   -0.04    0.27
   8 -12  -3    0.15    0.32
   8 -12   3   -0.17    0.31
  -8  12  -3   -0.21    0.26
  -8  12   3   -0.35    0.25
  -8 -12  -3   -0.32    0.26
  -9  12  -3    0.24    0.28
   9  12  -3   -0.14    0.30
   9  12   3   -0.08    0.31
  -9 -12  -3    0.31    0.30
  -9  12   3    0.10    0.28
   9 -12  -3   -0.07    0.34
   9 -12   3    0.03    0.34
  -9 -12   3    0.04    0.37
 -10  12   3   -0.25    0.29
  10  12  -3   -0.23    0.32
  10 -12   3   -0.02    0.37
  10  12   3    0.01    0.29
  10 -12  -3   -0.27    0.38
 -10 -12  -3   -0.33    0.37
 -10 -12   3   -0.46    0.40
 -10  12  -3    0.33    0.31
 -11  12  -3    0.10    0.29
  11  12   3    0.12    0.33
  11  12  -3   -0.07    0.41
  11 -12   3    0.08    0.44
 -11  12   3    0.27    0.31
  11 -12  -3    0.35    0.42
 -11 -12   3    0.15    0.44
 -11 -12  -3   -0.05    0.41
 -12  12   3   -0.07    0.34
  12 -12  -3   -0.23    0.46
 -12  12  -3   -0.08    0.36
  12 -12   3    0.27    0.44
   0 -13  -3   -0.02    0.18
   0 -13   3   -0.01    0.21
   0  13   3   -0.10    0.16
   0  13  -3   -0.15    0.13
   0  13   3   -0.02    0.12
   0 -13   3   -0.25    0.16
   0  13  -3   -0.11    0.16
   0 -13  -3   -0.04    0.17
   1 -13  -3    1.59    0.21
   1  13   3    1.96    0.23
   1 -13   3    1.54    0.26
  -1  13   3    1.45    0.14
  -1 -13   3    1.29    0.24
  -1  13  -3    1.45    0.17
   1 -13   3    1.85    0.19
  -1 -13   3    1.63    0.21
   1  13  -3    1.47    0.19
   1  13  -3    1.11    0.19
   1 -13  -3    1.44    0.22
  -1 -13  -3    1.61    0.22
   1  13   3    1.12    0.16
  -1  13  -3    1.69    0.21
  -1 -13  -3    1.48    0.22
  -1  13   3    1.20    0.20
   2 -13  -3    1.59    0.18
   2  13   3    1.33    0.19
  -2  13  -3    1.11    0.19
   2  13   3    1.10    0.21
   2  13  -3    1.57    0.20
  -2 -13   3    1.27    0.21
  -2 -13  -3    1.42    0.23
  -2 -13   3    1.32    0.24
   2 -13   3    1.44    0.26
  -2 -13  -3    1.77    0.22
  -2  13   3    1.54    0.23
   2 -13  -3    1.33    0.23
  -2  13  -3    1.14    0.15
   2  13  -3    1.39    0.20
  -3  13  -3   22.91    1.26
   3 -13  -3   25.59    1.38
   3  13   3   24.13    1.29
  -3 -13   3   28.07    1.38
  -3  13  -3   23.59    1.34
  -3 -13   3   24.78    1.31
  -3  13   3   24.03    1.34
   3 -13  -3   25.19    1.29
   3  13   3   25.61    1.35
   3 -13   3   26.44    1.40
   3  13  -3   24.66    1.33
  -3 -13  -3   28.26    1.37
   3  13  -3   23.09    1.29
  -4 -13  -3    3.10    0.29
   4  13   3    2.51    0.26
  -4  13  -3    3.29    0.30
   4 -13   3    3.15    0.34
   4 -13  -3    2.84    0.31
   4  13   3    3.46    0.30
   4  13  -3    3.36    0.30
  -4 -13   3    3.40    0.28
   4 -13  -3    3.10    0.25
  -4  13  -3    2.75    0.23
  -4  13   3    2.72    0.28
  -4 -13   3    3.11    0.31
  -5  13   3    0.06    0.19
  -5 -13  -3   -0.17    0.22
   5  13  -3   -0.30    0.21
  -5 -13   3   -0.14    0.25
   5 -13   3    0.53    0.28
   5  13   3    0.04    0.20
   5 -13  -3   -0.03    0.25
   5  13   3    0.13    0.22
  -5 -13   3   -0.05    0.19
  -5  13  -3    0.30    0.23
   6 -13  -3    2.02    0.32
   6  13   3    1.42    0.28
  -6 -13   3    1.99    0.29
   6  13  -3    1.77    0.30
   6 -13   3    1.49    0.33
  -6  13   3    1.75    0.26
  -6 -13  -3    2.03    0.31
  -6  13  -3    2.01    0.26
  -7  13   3   12.84    0.78
   7 -13  -3   11.44    0.80
  -7  13  -3   12.81    0.77
  -7 -13   3   12.50    0.79
   7 -13   3   12.41    0.82
   7  13  -3   14.25    0.78
  -7 -13  -3   13.95    0.80
   7  13   3   12.44    0.74
   8  13   3    0.54    0.30
  -8 -13   3   -0.14    0.33
  -8  13  -3   -0.01    0.27
   8  13  -3   -0.20    0.31
  -8  13   3    0.76    0.28
  -8 -13  -3   -0.19    0.32
   8 -13   3    0.48    0.29
   8 -13  -3    0.10    0.33
   9 -13   3    0.10    0.35
  -9 -13  -3    0.04    0.36
   9  13  -3   -0.14    0.31
  -9  13  -3    0.66    0.30
   9  13   3    0.20    0.29
   9 -13  -3   -0.01    0.31
  -9  13   3   -0.11    0.29
  -9 -13   3   -0.43    0.37
 -10  13  -3    0.47    0.29
  10  13   3    0.74    0.36
  10 -13  -3    0.16    0.39
 -10  13   3   -0.07    0.31
 -10 -13  -3   -0.37    0.38
  10 -13   3    0.50    0.39
  10  13  -3    0.20    0.34
 -10 -13   3   -0.15    0.42
  11  13   3   -0.09    0.38
 -11  13  -3    0.15    0.35
  11  13  -3    0.66    0.38
 -11 -13   3    0.11    0.41
 -11  13   3    0.23    0.33
 -11 -13  -3   -0.15    0.42
  11 -13   3    0.22    0.42
  11 -13  -3    0.21    0.44
   0 -14   3    3.30    0.27
   0  14   3    2.81    0.23
   0 -14  -3    2.99    0.27
   0  14  -3    2.85    0.24
   0  14  -3    2.81    0.27
   0  14   3    2.30    0.26
   0 -14  -3    3.36    0.28
   0 -14   3    3.49    0.32
  -1 -14   3   14.16    0.80
   1 -14   3   15.21    0.83
   1 -14  -3   14.32    0.73
   1  14   3   11.69    0.70
   1  14  -3   12.48    0.75
  -1  14   3   12.16    0.77
   1 -14  -3   13.55    0.79
   1 -14   3   15.00    0.73
  -1  14  -3   11.80    0.76
   1  14   3   10.83    0.76
  -1  14  -3   12.61    0.70
  -1 -14  -3   14.29    0.75
  -1 -14  -3   15.78    0.79
   1  14  -3   11.89    0.72
  -1 -14   3   13.85    0.74
  -2  14  -3   13.63    0.79
  -2 -14  -3   17.77    0.87
  -2  14   3   14.18    0.85
  -2 -14  -3   17.33    0.85
  -2 -14   3   16.25    0.85
   2 -14  -3   15.71    0.82
   2  14  -3   14.39    0.82
   2  14   3   13.04    0.86
   2  14  -3   14.53    0.84
   2 -14   3   15.84    0.91
  -2  14  -3   14.25    0.84
   2 -14  -3   15.56    0.88
  -2 -14   3   16.18    0.89
   2  14   3   14.17    0.81
   3  14  -3    1.88    0.23
  -3 -14   3    2.08    0.27
   3 -14  -3    2.40    0.23
   3  14   3    1.57    0.24
   3 -14   3    2.11    0.31
  -3 -14  -3    2.34    0.28
   3 -14  -3    1.99    0.28
  -3 -14   3    1.91    0.26
  -3  14   3    1.98    0.25
  -3  14  -3    1.86    0.18
   3  14  -3    1.79    0.25
  -3  14  -3    1.79    0.26
   3  14   3    1.74    0.26
   4 -14   3    1.07    0.30
   4 -14  -3    0.96    0.27
   4  14  -3    1.20    0.23
  -4  14   3    0.93    0.22
   4  14   3    1.02    0.27
  -4 -14  -3    1.31    0.27
   4  14   3    1.45    0.22
  -4 -14   3    1.02    0.21
   4 -14  -3    1.23    0.20
  -4  14  -3    0.90    0.22
  -4 -14   3    1.42    0.26
  -5  14  -3    0.64    0.22
  -5  14   3    0.66    0.25
   5  14  -3    0.53    0.23
   5 -14   3    0.66    0.30
   5  14   3    0.65    0.25
  -5 -14   3    0.83    0.28
   5  14   3    0.86    0.25
  -5 -14  -3    0.84    0.28
   5 -14  -3    0.43    0.25
  -6 -14  -3   -0.18    0.24
  -6  14   3    0.04    0.26
  -6  14  -3   -0.32    0.22
   6 -14  -3    0.02    0.29
   6 -14   3    0.02    0.28
   6  14   3   -0.03    0.26
   6  14  -3   -0.02    0.28
  -6 -14   3    0.23    0.30
  -7 -14   3    0.96    0.33
  -7  14  -3    0.84    0.26
  -7  14   3    1.49    0.30
   7 -14  -3    0.80    0.34
   7  14  -3    0.57    0.27
   7 -14   3    0.99    0.34
  -7 -14  -3    1.41    0.34
   7  14   3    1.80    0.29
  -8  14   3   -0.26    0.28
   8  14  -3    0.11    0.30
   8 -14  -3    0.51    0.36
   8  14   3    0.09    0.31
  -8 -14   3    0.58    0.36
  -8  14  -3    0.11    0.25
   8 -14   3   -0.16    0.34
  -8 -14  -3   -0.35    0.29
   9 -14   3    0.59    0.38
  -9  14  -3    0.87    0.33
   9 -14  -3    0.76    0.39
   9  14   3    0.35    0.34
  -9 -14   3    0.20    0.40
  -9  14   3    0.83    0.32
  -9 -14  -3    0.61    0.39
   9  14  -3    0.22    0.31
 -10 -14  -3   -0.04    0.40
 -10 -14   3   -0.22    0.43
  10  14  -3    0.02    0.34
  10  14   3    0.21    0.36
  10 -14  -3    0.69    0.41
 -10  14   3   -0.18    0.33
  10 -14   3    0.43    0.42
 -10  14  -3    0.21    0.29
  11  14   3    0.10    0.35
 -11  14   3    0.12    0.31
 -11  14  -3    0.12    0.36
  11 -14   3    0.37    0.44
  11 -14  -3    0.04    0.45
   0 -15  -3    0.08    0.23
   0 -15   3    0.09    0.20
   0  15  -3    0.04    0.15
   0 -15  -3   -0.28    0.20
   0 -15   3    0.04    0.25
   0  15   3    0.10    0.22
   0  15  -3   -0.20    0.18
   0  15   3    0.04    0.14
  -1 -15   3    5.76    0.47
   1 -15  -3    5.07    0.37
   1 -15  -3    5.00    0.43
   1  15   3    4.78    0.40
   1  15   3    3.58    0.32
   1  15  -3    4.57    0.37
  -1  15  -3    3.99    0.33
  -1  15   3    4.64    0.41
   1  15  -3    4.31    0.35
  -1 -15  -3    5.18    0.42
  -1 -15   3    5.14    0.39
  -1 -15  -3    6.08    0.45
   1 -15   3    6.14    0.43
  -1  15  -3    4.24    0.36
   2 -15  -3    0.06    0.25
  -2  15  -3    0.07    0.22
   2  15   3    0.45    0.23
  -2 -15  -3    0.46    0.22
   2 -15   3    0.07    0.24
  -2 -15  -3    0.21    0.24
   2  15  -3    0.01    0.18
  -2 -15   3    0.12    0.24
  -2  15   3    0.38    0.21
   2  15   3    0.55    0.19
   2  15  -3    0.10    0.21
  -2 -15   3    0.05    0.23
  -2  15  -3    0.39    0.16
   2 -15  -3    0.39    0.21
  -3 -15  -3    0.56    0.26
   3  15   3    0.78    0.24
  -3 -15   3    0.50    0.24
  -3  15  -3    0.37    0.14
  -3  15  -3    0.86    0.24
   3 -15  -3    0.46    0.21
  -3  15   3    0.44    0.22
   3  15   3    0.69    0.22
   3 -15  -3    0.68    0.27
  -3 -15   3    0.81    0.25
   3  15  -3    0.53    0.20
   3 -15   3    0.88    0.30
   3  15  -3    0.39    0.19
  -4 -15  -3    1.61    0.30
   4 -15  -3    1.75    0.31
  -4  15  -3    1.65    0.28
   4  15  -3    2.03    0.27
   4 -15   3    1.94    0.31
  -4 -15   3    1.25    0.29
  -4  15   3    1.17    0.25
   4  15   3    1.61    0.27
  -4 -15   3    2.14    0.27
   4  15   3    1.73    0.28
   5  15   3    0.19    0.26
   5  15  -3   -0.40    0.23
  -5  15   3   -0.03    0.23
  -5 -15  -3   -0.17    0.28
  -5 -15   3    0.12    0.24
   5 -15   3    0.46    0.32
  -5  15  -3   -0.02    0.25
   5 -15  -3    0.28    0.30
   5  15   3   -0.26    0.28
   6 -15  -3   -0.30    0.31
   6  15  -3   -0.48    0.28
  -6 -15  -3   -0.39    0.30
  -6 -15   3   -0.12    0.30
  -6  15   3    0.28    0.28
   6  15   3    0.10    0.24
   6 -15   3    0.26    0.34
  -6  15  -3    0.08    0.27
   7  15  -3    1.91    0.33
  -7 -15   3    1.19    0.36
  -7 -15  -3    1.90    0.37
  -7  15  -3    1.71    0.33
   7  15   3    2.36    0.35
   7 -15  -3    1.89    0.38
  -7  15   3    2.30    0.34
   7 -15   3    3.19    0.41
   8  15   3    0.29    0.32
   8 -15   3    0.11    0.37
  -8 -15  -3   -0.15    0.36
  -8  15  -3   -0.34    0.26
  -8  15   3    0.34    0.31
   8 -15  -3    0.01    0.35
  -8 -15   3   -0.23    0.37
   8  15  -3    0.16    0.35
   9 -15  -3   -0.12    0.38
   9 -15   3    1.20    0.42
   9  15   3    0.35    0.31
  -9 -15  -3   -0.47    0.38
  -9 -15   3    0.13    0.42
  -9  15   3    0.00    0.32
   9  15  -3    0.16    0.38
  -9  15  -3    0.11    0.33
  10  15   3   -0.16    0.37
  10  15  -3   -0.50    0.36
 -10 -15   3   -0.20    0.43
 -10  15  -3   -0.32    0.29
 -10  15   3    0.06    0.34
  10 -15  -3   -0.25    0.42
 -10 -15  -3   -1.16    0.40
  10 -15   3    0.04    0.44
  11 -15   3    0.23    0.49
   0 -16   3    0.33    0.28
   0  16   3    0.15    0.21
   0  16  -3    0.50    0.22
   0 -16  -3    0.28    0.23
   0 -16  -3    0.81    0.26
   0  16  -3    0.26    0.17
   1  16   3    8.91    0.61
   1  16  -3    9.19    0.62
  -1  16  -3    9.84    0.67
  -1 -16  -3   13.01    0.67
  -1  16  -3    9.26    0.61
   1 -16  -3   12.85    0.71
   1 -16  -3   11.32    0.66
   1 -16   3   13.40    0.76
  -1 -16   3   11.74    0.65
  -1  16   3    9.84    0.67
  -1 -16  -3   12.69    0.71
   1  16  -3   10.43    0.66
   1  16   3    9.92    0.67
  -1 -16   3   13.05    0.75
  -2  16  -3    0.23    0.15
  -2 -16  -3    0.15    0.24
  -2 -16   3   -0.14    0.25
   2  16  -3    0.18    0.20
   2  16   3    0.04    0.19
  -2 -16   3    0.32    0.23
   2 -16   3    0.44    0.31
  -2  16  -3    0.32    0.23
  -2  16   3    0.30    0.25
   2  16  -3    0.11    0.22
  -2 -16  -3    0.56    0.26
   2  16   3    0.61    0.25
   2 -16  -3    0.36    0.23
   2 -16  -3   -0.13    0.25
  -3 -16   3    0.06    0.25
   3  16   3   -0.06    0.24
   3 -16  -3    0.37    0.28
   3  16   3   -0.15    0.19
  -3 -16  -3   -0.08    0.26
  -3  16  -3   -0.14    0.24
  -3 -16   3    0.06    0.26
   3  16  -3   -0.03    0.23
  -3  16   3    0.16    0.26
   3 -16   3   -0.05    0.31
   4  16   3    0.35    0.25
  -4  16   3    0.28    0.23
  -4  16  -3    0.59    0.27
   4  16   3    0.31    0.25
  -4 -16  -3    0.74    0.29
   4 -16   3    0.38    0.32
   4  16  -3    0.31    0.26
  -4 -16   3    0.53    0.25
  -4 -16   3    0.18    0.29
   4 -16  -3    0.99    0.31
   5 -16   3    0.98    0.35
   5 -16  -3    0.61    0.31
  -5 -16  -3    0.53    0.31
  -5  16   3    0.42    0.24
  -5 -16   3   -0.37    0.28
   5  16   3    0.07    0.27
   5  16  -3   -0.30    0.28
  -5  16  -3    0.53    0.25
  -6 -16   3   -0.46    0.32
  -6  16   3    0.07    0.29
  -6 -16  -3    0.12    0.31
  -6  16  -3    0.15    0.28
   6  16   3   -0.37    0.29
   6  16  -3    0.06    0.27
   6 -16   3   -0.19    0.34
   6 -16  -3    0.17    0.34
  -7 -16  -3    1.47    0.33
   7 -16  -3    1.62    0.39
  -7  16  -3    1.37    0.30
   7  16   3    1.64    0.36
  -7 -16   3    1.70    0.38
   7  16  -3    1.25    0.36
   7 -16   3    2.19    0.41
  -7  16   3    1.78    0.34
   8  16   3    0.05    0.30
   8 -16   3    0.21    0.40
   8 -16  -3    0.66    0.34
   8  16  -3    0.55    0.32
  -8 -16   3    0.14    0.39
  -8 -16  -3    0.47    0.38
  -8  16  -3    0.32    0.33
  -8  16   3    0.10    0.29
  -9  16  -3    0.79    0.36
  -9  16   3    1.06    0.35
   9  16   3    0.16    0.32
  -9 -16   3    0.60    0.44
  -9 -16  -3    0.16    0.41
   9 -16   3    0.92    0.44
   9  16  -3   -0.07    0.39
   9 -16  -3    0.83    0.42
 -10 -16  -3    0.21    0.43
  10  16   3    0.67    0.41
  10 -16  -3    0.82    0.46
 -10 -16   3    0.65    0.47
 -10  16  -3    0.91    0.34
  10  16  -3   -0.10    0.37
  10 -16   3    0.49    0.48
 -10  16   3    0.79    0.37
   0  17  -3   -0.15    0.18
   0 -17   3   -0.09    0.33
   0  17  -3    0.14    0.23
   0  17   3   -0.05    0.22
   0 -17  -3   -0.20    0.26
   0 -17  -3   -0.19    0.26
  -1  17   3    0.89    0.29
  -1 -17   3    2.10    0.34
  -1 -17  -3    1.54    0.28
   1 -17   3    2.11    0.35
   1 -17  -3    1.64    0.27
  -1  17  -3    1.18    0.20
  -1 -17   3    1.79    0.28
   1 -17  -3    1.56    0.30
  -1 -17  -3    1.04    0.28
   1  17  -3    1.43    0.24
  -1  17  -3    1.34    0.24
   1  17  -3    1.24    0.25
   1  17   3    1.10    0.28
   2  17   3    0.24    0.25
   2  17  -3    0.03    0.24
  -2 -17   3   -0.37    0.23
  -2 -17   3   -0.02    0.27
   2  17   3    0.27    0.21
   2 -17  -3    0.03    0.28
   2 -17   3    0.15    0.32
  -2  17   3   -0.04    0.26
  -2  17  -3    0.05    0.25
   2  17  -3    0.16    0.23
  -2 -17  -3    0.41    0.27
  -3 -17   3    7.85    0.53
   3  17   3    7.34    0.54
  -3 -17   3    8.72    0.57
   3  17   3    7.31    0.50
  -3 -17  -3    8.17    0.55
  -3  17   3    5.95    0.51
   3  17  -3    6.08    0.48
   3 -17   3    7.82    0.61
   3 -17  -3    7.24    0.57
  -3  17  -3    6.95    0.54
   4  17  -3    1.89    0.32
   4  17   3    2.08    0.31
   4 -17  -3    2.02    0.35
  -4  17  -3    1.60    0.28
   4  17   3    1.59    0.31
   4 -17   3    2.11    0.39
  -4 -17   3    1.74    0.32
  -4 -17  -3    1.83    0.34
  -4  17   3    1.72    0.32
   5  17  -3    0.67    0.31
  -5  17   3    0.76    0.28
   5  17   3    0.35    0.29
  -5 -17   3    0.61    0.32
  -5  17  -3    0.81    0.27
   5 -17   3    1.07    0.33
   5 -17  -3    0.69    0.30
  -5 -17  -3    0.96    0.33
   6  17   3    0.05    0.27
  -6 -17  -3   -0.23    0.33
   6 -17   3    0.46    0.39
   6 -17  -3   -0.48    0.35
  -6  17  -3   -0.18    0.26
  -6  17   3    0.22    0.31
  -6 -17   3    0.00    0.34
   6  17  -3   -0.05    0.33
  -7 -17  -3    1.45    0.39
  -7  17  -3    1.26    0.35
  -7 -17   3    0.99    0.39
   7  17  -3    0.98    0.34
  -7  17   3    2.13    0.37
   7 -17   3    1.39    0.41
   7 -17  -3    1.60    0.41
   7  17   3    1.69    0.37
   8  17   3    0.02    0.31
  -8 -17  -3    0.04    0.38
  -8  17   3   -0.16    0.34
   8 -17  -3    0.33    0.41
   8  17  -3   -0.33    0.32
   8 -17   3   -0.11    0.42
  -8  17  -3    0.14    0.34
  -8 -17   3   -0.50    0.39
  -9 -17   3    0.41    0.39
   9  17   3   -0.09    0.40
   9 -17  -3   -0.06    0.42
  -9  17   3    0.51    0.38
   9  17  -3    0.19    0.36
   9 -17   3   -0.64    0.43
  -9  17  -3   -0.25    0.36
  -9 -17  -3   -0.02    0.43
   0  18  -3   -0.03    0.20
   0 -18  -3    0.19    0.28
   0  18  -3    0.02    0.22
   0 -18   3    0.50    0.33
   0 -18  -3   -0.46    0.28
   0  18   3    0.01    0.28
   1 -18  -3    0.14    0.28
  -1 -18   3    0.33    0.31
   1 -18   3    0.27    0.34
  -1 -18  -3    0.17    0.27
   1  18  -3    0.15    0.22
   1  18  -3    0.14    0.24
   1  18   3   -0.19    0.28
  -1  18   3   -0.09    0.28
  -1 -18  -3    0.31    0.30
   1 -18  -3   -0.08    0.29
  -1  18  -3    0.75    0.27
   2 -18   3    0.04    0.35
   2  18   3   -0.14    0.24
  -2 -18   3    0.29    0.32
  -2 -18   3   -0.23    0.26
   2  18  -3    0.00    0.24
  -2  18   3   -0.02    0.28
   2 -18  -3    0.15    0.31
  -2 -18  -3    0.26    0.29
  -2  18  -3    0.06    0.24
  -3 -18   3    1.07    0.32
  -3 -18  -3    1.07    0.34
   3  18   3    0.63    0.29
  -3  18  -3    0.87    0.29
   3  18   3    1.12    0.27
   3  18  -3    0.55    0.29
  -3 -18   3    1.44    0.30
   3 -18  -3    0.88    0.33
  -3  18   3    0.83    0.28
   3 -18   3    1.38    0.38
  -4 -18  -3    0.59    0.33
   4 -18  -3    0.31    0.34
  -4  18  -3    0.23    0.29
  -4 -18   3   -0.27    0.32
  -4  18   3    0.38    0.27
   4 -18   3    0.16    0.37
   4  18   3   -0.18    0.27
   4  18  -3    0.09    0.25
   5  18  -3    0.43    0.29
   5  18   3    0.55    0.31
  -5 -18   3    0.28    0.32
   5 -18   3    0.93    0.39
   5 -18  -3    0.33    0.34
  -5  18  -3    0.94    0.32
  -5  18   3   -0.10    0.32
  -5 -18  -3    0.67    0.34
  -6  18  -3    0.09    0.28
   6  18  -3    0.39    0.35
   6 -18  -3   -0.23    0.37
  -6 -18  -3   -0.78    0.35
   6  18   3   -0.02    0.33
  -6  18   3   -0.26    0.33
   6 -18   3    0.23    0.40
  -6 -18   3   -0.18    0.33
   7  18   3   -0.25    0.35
  -7  18   3   -0.42    0.30
   7 -18  -3    0.61    0.38
   7 -18   3    0.46    0.43
  -7 -18  -3   -0.09    0.38
   7  18  -3    0.10    0.37
  -7 -18   3   -0.02    0.38
  -7  18  -3   -0.05    0.30
   8  18   3   -0.23    0.38
  -8  18   3    0.24    0.36
  -8 -18  -3    0.00    0.41
   8 -18   3   -0.36    0.44
  -8 -18   3   -0.79    0.41
   8  18  -3    0.01    0.39
   8 -18  -3    0.32    0.42
  -8  18  -3    0.43    0.37
   9 -18   3    0.38    0.47
   9  18  -3    0.64    0.38
  -9 -18   3   -0.89    0.44
   9  18   3    0.36    0.36
  -9 -18  -3   -0.47    0.38
   0  19   3    0.07    0.30
   0 -19   3   -0.19    0.34
   0 -19  -3    0.66    0.32
   0 -19  -3    0.32    0.34
   0  19  -3    0.04    0.27
   1  19   3   -0.48    0.29
  -1 -19  -3   -0.55    0.31
   1  19  -3   -0.12    0.25
  -1 -19   3   -0.35    0.33
  -1  19   3   -0.40    0.25
   1 -19  -3    0.35    0.32
   1  19  -3    0.25    0.22
   1 -19   3   -0.17    0.36
  -1  19  -3    0.13    0.27
  -1 -19  -3    0.08    0.32
   2 -19  -3    0.98    0.37
  -2 -19   3    0.91    0.35
   2 -19   3    0.76    0.38
   2  19  -3    0.64    0.27
  -2  19  -3    0.55    0.29
  -2 -19  -3    1.06    0.33
  -2  19   3    0.31    0.28
   2  19   3   -0.15    0.30
   3 -19  -3    4.12    0.44
   3  19   3    3.19    0.39
  -3  19  -3    3.22    0.39
   3 -19   3    4.15    0.48
   3  19  -3    3.54    0.39
  -3  19   3    2.70    0.37
  -3 -19  -3    4.63    0.42
  -3 -19   3    3.66    0.39
  -4  19   3    0.55    0.30
   4 -19   3    0.72    0.40
   4  19  -3   -0.03    0.31
  -4 -19  -3    0.06    0.33
  -4  19  -3    0.32    0.32
  -4 -19   3    0.38    0.32
   4  19   3    0.59    0.31
   4 -19  -3    0.78    0.36
   5 -19  -3    1.76    0.41
   5 -19   3    1.26    0.44
  -5 -19  -3    1.52    0.38
  -5 -19   3    1.19    0.36
  -5  19   3    1.47    0.37
  -5  19  -3    1.16    0.32
   5  19  -3    0.92    0.36
   5  19   3    1.19    0.34
   6 -19  -3    0.03    0.38
   6  19  -3   -0.48    0.31
   6  19   3    0.01    0.34
   6 -19   3    0.27    0.42
  -6  19  -3    0.24    0.35
  -6  19   3    0.36    0.36
  -6 -19  -3   -0.03    0.38
  -6 -19   3   -0.19    0.35
   7  19   3    0.79    0.38
   7  19  -3    0.67    0.35
   7 -19   3    0.96    0.46
  -7 -19  -3    1.00    0.40
  -7  19  -3    1.08    0.34
  -7 -19   3    0.84    0.41
   7 -19  -3    0.90    0.43
  -7  19   3    0.36    0.33
  -8  19   3    0.21    0.34
  -8 -19   3    0.21    0.44
   8  19   3   -0.11    0.35
  -8  19  -3    0.10    0.39
  -8 -19  -3    0.07    0.44
   8 -19  -3    0.13    0.45
   8  19  -3    0.08    0.37
   8 -19   3    0.05    0.46
   0  20  -3    0.24    0.29
   0 -20  -3    0.79    0.35
   0 -20   3    1.31    0.40
   0  20   3    0.25    0.32
  -1  20   3    0.74    0.34
   1 -20  -3    1.43    0.37
   1  20   3    0.57    0.33
   1 -20   3    1.58    0.42
  -1  20  -3    1.09    0.29
  -1 -20   3    0.89    0.37
  -1 -20  -3    1.09    0.36
  -2  20   3   -0.01    0.33
   2 -20   3    0.33    0.41
   2 -20  -3    0.19    0.35
  -2  20  -3    0.01    0.31
   2  20   3    0.29    0.32
   2  20  -3    0.17    0.28
  -2 -20  -3   -0.13    0.33
  -2 -20   3    0.37    0.36
   3  20  -3    0.81    0.28
  -3 -20  -3    0.47    0.33
   3  20   3    0.49    0.32
   3 -20   3    0.62    0.42
  -3  20  -3    0.11    0.28
   3 -20  -3    0.54    0.36
  -3  20   3    0.11    0.30
  -4  20   3   -0.13    0.34
  -4 -20   3   -0.57    0.32
  -4  20  -3   -0.02    0.29
  -4 -20  -3    0.20    0.34
   4  20  -3   -0.30    0.29
   4 -20  -3    0.34    0.38
   4 -20   3   -0.43    0.42
  -5  20  -3   -0.18    0.30
   5 -20  -3    0.70    0.41
  -5 -20   3   -0.71    0.34
   5  20   3    0.20    0.30
   5  20  -3   -0.49    0.34
  -5  20   3   -0.36    0.35
  -5 -20  -3   -0.14    0.35
   5 -20   3    0.49    0.44
  -6  20   3   -0.02    0.33
   6 -20   3    0.14    0.45
  -6  20  -3   -0.08    0.32
   6  20   3   -0.14    0.36
  -6 -20   3   -0.33    0.37
   6 -20  -3    0.55    0.44
   6  20  -3   -0.42    0.38
  -6 -20  -3   -0.41    0.39
  -7  20   3    0.35    0.35
  -7 -20  -3   -0.03    0.41
   7  20  -3    0.64    0.42
   7  20   3    0.34    0.38
   7 -20  -3   -0.57    0.43
  -7  20  -3    0.25    0.34
   7 -20   3    0.68    0.43
  -7 -20   3   -0.54    0.41
  -8 -20   3   -0.66    0.45
   8  20   3   -0.45    0.41
   0 -21   3    0.28    0.39
   0  21  -3   -0.24    0.31
   0 -21  -3    0.48    0.40
   0  21   3    0.23    0.30
  -1  21   3   -0.48    0.30
   1 -21   3    0.22    0.42
   1 -21  -3    0.11    0.38
  -1 -21   3    0.44    0.38
  -1  21  -3   -0.07    0.31
   1  21   3   -0.11    0.33
  -2  21  -3    0.07    0.29
   2 -21  -3    0.19    0.38
   2  21   3    0.41    0.34
   2 -21   3    0.50    0.42
  -2 -21  -3    0.25    0.34
  -2  21   3    0.47    0.36
   3 -21   3    0.18    0.42
   3 -21  -3   -0.04    0.39
  -3  21   3    0.54    0.37
  -3 -21  -3   -0.45    0.37
   3  21  -3   -0.16    0.32
  -3  21  -3   -0.07    0.33
   4  21  -3   -0.06    0.36
  -4  21  -3    0.86    0.37
   4 -21   3    0.04    0.45
  -4 -21  -3   -0.48    0.36
   4 -21  -3    0.77    0.42
  -4  21   3    0.38    0.38
   5 -21  -3    1.31    0.44
  -5 -21  -3    0.34    0.40
   5  21  -3    0.85    0.38
  -5 -21   3    0.50    0.38
  -5  21   3    0.48    0.40
  -5  21  -3    1.44    0.39
   5 -21   3    1.15    0.48
   6  21   3    0.02    0.39
  -6  21  -3    0.81    0.37
  -6 -21   3   -0.25    0.39
   6 -21   3    0.24    0.49
  -6  21   3    0.33    0.36
   6  21  -3    0.25    0.35
   6 -21  -3    0.53    0.44
  -6 -21  -3   -0.05    0.41
   7  21   3    0.13    0.36
  -7 -21   3    0.31    0.43
   7  21  -3   -0.15    0.42
  -7 -21  -3    0.20    0.43
   0 -22   3    0.70    0.47
   0  22   3   -0.50    0.31
   1 -22   3    2.73    0.53
  -1 -22   3    2.40    0.48
   1 -22  -3    2.43    0.45
  -1  22  -3    1.35    0.38
   1  22   3    1.63    0.39
  -1  22   3    1.17    0.41
   2 -22   3    0.20    0.46
  -2  22   3   -0.01    0.38
  -2  22  -3    0.18    0.35
   2 -22  -3    0.00    0.41
   2  22   3    0.90    0.38
  -3 -22  -3    0.22    0.41
   3 -22   3    0.73    0.47
  -3  22   3    0.66    0.34
   3 -22  -3    0.91    0.41
  -3  22  -3    0.14    0.37
  -4  22   3    0.15    0.40
   4 -22  -3    0.32    0.43
   4  22  -3    0.08    0.32
  -4  22  -3    0.71    0.38
   4 -22   3    0.11    0.49
  -4 -22  -3   -0.66    0.37
   5 -22  -3   -0.11    0.46
  -5  22   3   -0.03    0.36
  -5  22  -3    0.05    0.39
   5  22  -3   -0.87    0.41
  -5 -22  -3   -0.05    0.41
   5 -22   3    0.63    0.49
   6  22  -3   -0.87    0.40
  -6 -22   3   -0.09    0.42
  -6 -22  -3   -0.06    0.42
   0 -23   3    0.43    0.49
   0  23   3   -0.69    0.37
   1 -23   3   -0.47    0.46
  -1  23  -3    0.68    0.37
   1  23   3    0.09    0.39
   1 -23  -3    0.38    0.43
  -1  23   3   -0.51    0.38
   2 -23  -3    0.43    0.46
  -2  23  -3    0.29    0.38
   2 -23   3    0.55    0.49
  -2  23   3   -0.30    0.40
   3 -23   3    0.36    0.51
   3 -23  -3    0.85    0.50
  -3  23  -3    0.43    0.38
  -3  23   3    0.60    0.42
  -4  23   3    0.12    0.43
   4 -23   3    0.56    0.52
   4 -23  -3   -0.18    0.45
  -4  23  -3    0.18    0.40
  -4 -23  -3   -0.31    0.41
  -5 -23  -3    0.07    0.43
   5  23  -3   -0.38    0.36
   0  24   3    0.12    0.42
   0 -24   3    0.45    0.52
   1 -24   3    0.39    0.49
  -1  24   3   -0.54    0.41
   1  24   3   -0.34    0.41
   2 -24  -3    0.37    0.53
  -2  24  -3   -0.51    0.34
  -2  24   3    0.05    0.43
   2 -24   3   -0.56    0.56
   3 -24  -3    0.57    0.49
  -3  24  -3    0.05    0.40
   0   0  -4   18.92    0.92
   0   0   4   18.19    0.99
   0   0   4   19.02    0.97
   0   0  -4   18.79    0.94
   1   0  -4    1.03    0.07
  -1   0   4    0.95    0.08
  -1   0  -4    0.80    0.07
   1   0   4    1.05    0.08
   1   0  -4    0.91    0.06
   1   0   4    1.07    0.08
  -1   0  -4    0.83    0.07
   2   0   4  108.95    5.89
  -2   0  -4  110.33    5.60
  -2   0   4  115.09    5.76
   2   0  -4  119.27    5.52
  -2   0   4  111.54    5.90
  -2   0   4  111.82    5.60
   2   0   4  114.82    5.76
  -2   0  -4  109.35    5.52
   3   0  -4   17.06    0.81
  -3   0   4   15.91    0.82
  -3   0   4   16.21    0.87
  -3   0  -4   15.28    0.81
   3   0   4   16.59    0.85
  -3   0   4   16.45    0.83
  -3   0  -4   15.70    0.82
   3   0   4   15.90    0.86
  -4   0   4   14.76    0.78
   4   0   4   15.09    0.80
  -4   0   4   15.20    0.82
   4   0   4   14.22    0.80
  -4   0   4   15.36    0.78
  -4   0  -4   15.24    0.77
  -4   0  -4   14.81    0.76
   4   0  -4   15.17    0.76
  -5   0  -4    2.12    0.17
  -5   0   4    2.02    0.18
   5   0   4    1.91    0.17
   5   0  -4    1.76    0.16
  -5   0   4    1.89    0.15
  -5   0   4    2.03    0.16
  -5   0  -4    1.78    0.15
   5   0   4    1.69    0.15
  -6   0   4    0.55    0.15
  -6   0  -4    0.46    0.12
   6   0  -4    0.61    0.14
   6   0   4    0.37    0.14
  -6   0  -4    0.42    0.14
  -6   0   4    0.43    0.10
  -6   0   4    0.50    0.16
  -7   0  -4    8.46    0.53
   7   0   4    8.90    0.54
  -7   0   4   10.24    0.58
  -7   0  -4    8.58    0.51
  -7   0   4    9.51    0.54
  -7   0   4    9.02    0.51
   7   0  -4    8.77    0.52
  -8   0   4   23.03    1.20
  -8   0   4   21.34    1.14
  -8   0   4   22.66    1.14
   8   0   4   20.78    1.18
   8   0   4   20.17    1.15
  -8   0  -4   21.94    1.11
   8   0  -4   21.09    1.12
  -8   0  -4   20.97    1.13
  -9   0  -4    1.77    0.25
   9   0  -4    2.09    0.27
  -9   0   4    1.99    0.29
  -9   0   4    2.13    0.28
   9   0   4    2.03    0.25
  -9   0  -4    1.63    0.26
  10   0   4    2.64    0.29
 -10   0   4    2.46    0.35
 -10   0   4    2.19    0.33
 -10   0  -4    2.17    0.30
  10   0  -4    2.68    0.32
 -10   0  -4    2.74    0.33
  11   0  -4    8.47    0.59
  11   0   4    7.81    0.58
 -11   0  -4    8.35    0.60
 -11   0  -4    9.32    0.58
 -11   0   4    9.14    0.63
 -12   0  -4    1.28    0.30
  12   0  -4    1.10    0.35
 -12   0   4    1.50    0.38
 -13   0   4   -0.02    0.40
  13   0   4   -0.32    0.36
   0   1  -4    0.04    0.02
   0   1   4    0.01    0.04
   0  -1  -4    0.05    0.02
   0  -1   4   -0.01    0.04
   0  -1   4    0.06    0.03
   0   1  -4    0.01    0.03
   0   1   4    0.02    0.04
  -1   1  -4   95.35    5.02
   1   1   4  100.91    5.30
  -1   1  -4   99.74    4.95
  -1  -1  -4   95.89    5.02
  -1   1   4  107.46    5.17
   1   1   4   98.75    5.17
   1  -1   4   97.25    5.29
  -1  -1   4   99.92    5.29
  -1   1   4  101.50    5.29
  -1  -1   4  102.14    5.02
   1  -1  -4  101.19    5.02
   1   1  -4  104.58    4.95
   1  -1   4  104.90    5.17
   1  -1  -4  103.29    4.95
  -1  -1  -4  102.64    4.95
   2   1  -4    1.11    0.08
  -2  -1   4    1.08    0.07
  -2   1  -4    1.10    0.09
  -2   1  -4    1.03    0.09
  -2   1   4    1.04    0.08
  -2  -1   4    1.11    0.09
  -2  -1   4    1.10    0.09
  -2  -1  -4    1.05    0.09
  -2  -1  -4    1.10    0.09
   2  -1  -4    1.01    0.08
   2   1   4    1.11    0.09
   2  -1   4    1.10    0.09
  -2   1   4    0.98    0.10
   2   1   4    0.97    0.08
  -2   1  -4    1.04    0.08
  -3  -1  -4   75.79    3.92
   3   1   4   80.18    4.10
   3   1  -4   81.09    3.92
  -3   1  -4   81.63    3.97
  -3  -1   4   81.02    4.19
   3  -1   4   77.42    4.19
   3   1   4   81.35    4.18
  -3  -1   4   83.05    4.09
  -3  -1   4   78.73    3.98
  -3   1   4   80.51    3.98
  -3   1  -4   77.34    3.92
  -3  -1  -4   77.73    3.98
  -3   1   4   77.28    4.19
  -3   1  -4   80.70    4.09
   3  -1  -4   83.06    3.92
  -3   1   4   80.96    4.09
  -4  -1  -4   10.67    0.56
  -4   1   4   10.67    0.58
   4   1  -4   10.93    0.56
  -4   1   4   10.85    0.57
  -4  -1   4   10.47    0.57
  -4   1   4   10.63    0.61
   4   1   4   10.60    0.59
  -4  -1  -4   10.55    0.57
  -4  -1   4   11.13    0.61
  -4   1  -4   11.00    0.56
  -4  -1   4   11.92    0.57
   4  -1  -4   11.28    0.56
  -4   1  -4   10.87    0.57
  -4   1  -4   10.99    0.59
   4  -1   4   10.75    0.60
   5   1   4    0.54    0.12
  -5  -1  -4    0.52    0.12
  -5  -1  -4    0.37    0.10
  -5   1  -4    0.71    0.12
  -5   1   4    0.54    0.09
  -5  -1   4    0.44    0.08
   5   1  -4    0.19    0.12
   5  -1   4    0.25    0.10
  -5   1   4    0.32    0.13
  -5   1  -4    0.58    0.11
   5  -1  -4    0.43    0.11
  -5  -1  -4    0.40    0.10
  -5  -1   4    0.30    0.13
  -5   1   4    0.36    0.11
  -6   1  -4   12.56    0.67
   6   1  -4   12.72    0.68
   6   1   4   12.49    0.69
  -6   1  -4   12.03    0.66
  -6   1   4   12.26    0.72
  -6  -1  -4   12.22    0.68
  -6  -1   4   12.85    0.68
  -6  -1   4   13.19    0.72
   6  -1  -4   12.68    0.67
  -6  -1   4   13.36    0.67
   6  -1   4   12.65    0.71
  -6   1   4   12.56    0.68
  -6   1   4   12.95    0.67
   6  -1   4   12.40    0.69
  -6  -1  -4   12.28    0.67
   7  -1  -4   14.23    0.73
   7   1   4   13.28    0.76
  -7   1  -4   13.79    0.74
  -7   1  -4   13.45    0.72
   7  -1   4   13.39    0.77
  -7  -1  -4   13.19    0.72
  -7  -1   4   13.21    0.75
   7  -1   4   11.99    0.74
  -7   1   4   14.83    0.79
  -7  -1   4   13.94    0.79
  -7   1   4   13.88    0.75
  -7  -1  -4   13.33    0.74
   7   1  -4   14.11    0.74
  -7   1   4   14.09    0.73
  -8  -1   4   -0.18    0.21
   8  -1   4   -0.04    0.18
  -8   1  -4   -0.01    0.17
  -8   1  -4   -0.16    0.17
   8   1   4    0.05    0.16
  -8   1   4   -0.16    0.20
  -8  -1   4   -0.07    0.21
  -8   1   4    0.09    0.13
   8  -1  -4   -0.15    0.18
   8  -1   4   -0.21    0.17
  -8   1   4    0.13    0.20
   8   1  -4   -0.22    0.17
  -8  -1  -4   -0.11    0.18
  -8  -1  -4   -0.13    0.20
  -9  -1  -4    1.64    0.23
  -9  -1   4    2.09    0.27
   9  -1  -4    1.62    0.26
  -9   1  -4    2.17    0.27
  -9  -1  -4    1.78    0.27
  -9  -1   4    1.82    0.28
  -9   1  -4    1.70    0.22
   9   1   4    1.73    0.25
   9   1  -4    1.90    0.25
  -9   1   4    1.00    0.26
   9  -1   4    1.56    0.24
  -9   1   4    1.91    0.30
  10   1   4    0.43    0.25
 -10  -1  -4    0.13    0.21
 -10  -1  -4   -0.07    0.25
  10  -1  -4    0.18    0.26
 -10   1  -4    0.22    0.26
 -10  -1   4    0.32    0.29
 -10  -1   4   -0.12    0.26
 -10   1   4    0.13    0.27
 -10   1  -4    0.52    0.21
 -10   1   4   -0.14    0.27
  10  -1   4    0.16    0.23
  10   1  -4    0.05    0.26
  11   1  -4    3.84    0.40
 -11   1   4    5.29    0.45
  11  -1  -4    3.17    0.39
 -11  -1  -4    3.57    0.40
 -11  -1   4    4.29    0.43
 -11   1   4    3.82    0.42
 -11  -1  -4    4.20    0.35
 -11   1  -4    3.60    0.37
  11  -1   4    3.75    0.37
 -12  -1  -4   -0.75    0.34
 -12   1  -4   -0.32    0.25
  12   1  -4    0.07    0.33
 -12   1   4   -0.29    0.34
 -12  -1   4   -0.51    0.35
  13   1   4    0.28    0.34
 -13   1   4    0.26    0.40
 -13  -1   4   -0.58    0.44
   0  -2  -4   23.58    1.16
   0  -2   4   24.23    1.18
   0  -2   4   22.24    1.25
   0   2  -4   23.59    1.17
   0   2   4   24.07    1.25
   0   2   4   24.66    1.22
   0  -2  -4   22.79    1.18
   0   2  -4   24.17    1.22
   1  -2  -4   13.31    0.68
   1  -2   4   12.97    0.72
  -1  -2   4   12.67    0.72
  -1   2   4   14.73    0.70
  -1   2   4   13.65    0.72
  -1  -2  -4   12.70    0.68
  -1  -2  -4   13.26    0.67
  -1  -2   4   13.72    0.68
   1   2  -4   13.54    0.67
   2   2   4  128.79    6.72
  -2   2   4  133.75    6.71
   2  -2  -4  129.72    6.52
  -2  -2  -4  126.50    6.52
   2  -2   4  123.74    6.87
  -2   2  -4  130.60    6.71
  -2  -2   4  134.76    6.53
  -2   2   4  125.98    6.87
  -2  -2   4  128.82    6.87
   2  -2  -4  142.49    6.44
  -2   2  -4  137.88    6.53
   2   2  -4  136.35    6.44
  -2   2  -4  128.36    6.43
  -2  -2  -4  130.31    6.43
  -3  -2   4    0.68    0.10
  -3  -2  -4    0.50    0.08
   3  -2  -4    0.62    0.08
  -3  -2  -4    0.54    0.09
   3   2   4    0.56    0.06
   3   2  -4    0.53    0.08
  -3  -2   4    0.60    0.09
  -3   2   4    0.48    0.10
   3   2   4    0.54    0.10
  -3   2   4    0.73    0.08
  -3   2  -4    0.75    0.07
   3   2  -4    0.70    0.06
   3  -2   4    0.66    0.09
  -3   2  -4    0.56    0.08
   3  -2  -4    0.67    0.07
  -3   2  -4    0.71    0.09
  -4  -2   4   13.55    0.72
   4   2   4   12.67    0.71
  -4  -2  -4   12.86    0.67
  -4  -2   4   13.49    0.68
   4   2  -4   13.48    0.68
  -4   2  -4   13.54    0.67
  -4   2  -4   12.52    0.66
   4  -2  -4   14.00    0.67
   4  -2   4   12.39    0.72
  -4  -2  -4   12.03    0.69
  -4   2   4   12.72    0.72
   4   2  -4   13.42    0.68
  -4   2  -4   13.01    0.70
  -4   2   4   13.18    0.69
   5   2   4    8.92    0.51
  -5  -2  -4    8.22    0.50
  -5   2   4    9.12    0.49
  -5  -2   4    9.44    0.52
  -5   2  -4    9.56    0.48
   5  -2   4    8.01    0.51
  -5   2  -4    8.51    0.47
   5   2  -4    8.49    0.48
   5   2  -4    9.06    0.48
  -5  -2  -4    8.67    0.48
  -5   2  -4    8.52    0.50
  -5   2   4    9.28    0.53
   5  -2  -4    9.48    0.48
  -5  -2   4    8.80    0.49
  -5   2   4    8.47    0.48
  -5  -2  -4   10.01    0.50
  -6  -2  -4    0.12    0.11
  -6   2   4   -0.09    0.13
  -6  -2  -4    0.11    0.14
  -6   2   4   -0.13    0.11
   6   2   4    0.06    0.14
  -6  -2   4   -0.03    0.14
  -6   2   4   -0.02    0.17
   6  -2   4   -0.05    0.13
  -6   2  -4   -0.01    0.13
   6   2  -4   -0.03    0.10
   6  -2  -4    0.06    0.12
   6   2  -4    0.04    0.13
  -6   2  -4   -0.09    0.12
  -6  -2  -4   -0.02    0.12
  -6  -2   4   -0.24    0.16
  -6   2  -4    0.02    0.11
   7  -2  -4    3.24    0.25
  -7   2  -4    3.41    0.27
  -7   2  -4    3.52    0.28
  -7  -2  -4    2.64    0.24
   7  -2   4    2.88    0.25
  -7   2   4    3.32    0.26
  -7  -2   4    3.14    0.28
  -7  -2  -4    3.44    0.26
   7   2  -4    3.03    0.25
  -7   2  -4    3.14    0.25
   7   2   4    3.51    0.27
   7   2  -4    3.19    0.24
  -7   2   4    2.93    0.25
  -7  -2  -4    3.04    0.27
  -7  -2   4    3.28    0.27
  -7   2   4    3.23    0.28
   8  -2   4    2.05    0.24
  -8  -2  -4    1.94    0.25
  -8   2  -4    2.42    0.23
  -8   2   4    2.87    0.25
  -8   2   4    2.35    0.28
  -8  -2   4    2.01    0.27
  -8  -2   4    2.25    0.25
  -8   2   4    1.98    0.20
   8   2   4    1.63    0.24
   8  -2   4    1.70    0.23
   8   2  -4    2.05    0.25
   8  -2  -4    2.30    0.24
  -8   2  -4    1.99    0.24
  -8  -2  -4    2.52    0.24
  -9   2  -4    0.31    0.22
  -9   2  -4   -0.12    0.18
   9   2   4   -0.06    0.22
   9   2  -4   -0.04    0.24
  -9   2   4    0.26    0.27
   9  -2  -4    0.19    0.21
   9  -2   4    0.09    0.18
  -9  -2  -4    0.24    0.22
  -9  -2  -4    0.03    0.22
  -9   2   4    0.20    0.17
  -9   2   4   -0.09    0.23
  -9  -2   4    0.47    0.25
  -9  -2   4    0.22    0.25
  10   2   4    0.32    0.24
  10  -2  -4    0.10    0.24
 -10  -2   4    0.11    0.30
 -10   2  -4   -0.14    0.20
  10   2  -4   -0.10    0.26
 -10   2   4    0.26    0.28
 -10  -2  -4    0.66    0.23
  10  -2   4    0.15    0.24
 -10   2   4    0.34    0.27
 -10   2  -4    0.11    0.25
 -10  -2  -4    0.09    0.27
 -11  -2   4   -0.26    0.34
  11   2  -4   -0.23    0.26
  11  -2   4   -0.19    0.27
 -11   2   4    0.27    0.33
 -11  -2  -4   -0.20    0.33
 -11  -2  -4    0.21    0.25
 -11   2  -4    0.00    0.23
 -11   2   4   -0.15    0.33
 -12   2  -4    0.56    0.27
  12   2  -4    0.41    0.34
 -12  -2  -4    0.17    0.37
  12   2   4    0.42    0.35
 -12  -2   4    0.01    0.38
  13   2  -4   -0.06    0.39
  13   2   4   -0.22    0.33
 -13  -2   4   -0.50    0.40
  13  -2  -4    0.25    0.38
 -13   2  -4    0.11    0.34
   0   3  -4   -0.02    0.04
   0   3   4    0.07    0.05
   0   3   4    0.01    0.04
   0  -3   4    0.07    0.03
   0   3  -4    0.05    0.04
   0  -3   4    0.08    0.06
   0  -3  -4    0.05    0.03
   0  -3  -4    0.04    0.04
  -1  -3   4    1.35    0.10
   1  -3  -4    1.35    0.10
   1   3   4    1.45    0.09
  -1  -3   4    1.33    0.11
   1   3  -4    1.37    0.10
  -1   3  -4    1.47    0.10
  -1   3   4    1.55    0.12
   1   3   4    1.64    0.13
   1  -3   4    1.39    0.12
  -1  -3  -4    1.32    0.11
  -1   3  -4    1.55    0.11
   1   3  -4    1.49    0.09
  -1  -3  -4    1.58    0.10
  -1   3   4    1.39    0.11
   2  -3   4   19.97    1.13
  -2   3   4   20.61    1.13
   2   3  -4   21.24    1.06
  -2  -3  -4   21.84    1.06
  -2   3  -4   20.52    1.05
  -2   3  -4   22.89    1.06
  -2   3   4   21.18    1.10
  -2   3  -4   20.87    1.10
  -2  -3   4   21.53    1.07
  -2  -3   4   21.26    1.13
   2   3   4   21.00    1.11
   2  -3  -4   20.87    1.07
   2  -3  -4   22.72    1.05
  -2  -3  -4   20.58    1.07
  -3  -3  -4  263.38   12.82
  -3   3   4  259.70   13.38
  -3   3  -4  263.01   12.82
   3   3   4  247.61   13.38
   3   3  -4  262.87   12.83
  -3   3   4  253.99   13.70
   3  -3   4  255.94   13.70
  -3  -3   4  268.05   13.70
   3  -3  -4  260.73   13.00
  -3   3  -4  261.64   13.38
  -3  -3   4  266.55   13.01
   3   3  -4  282.63   13.41
  -3  -3  -4  259.05   13.01
  -4   3  -4    6.12    0.36
  -4  -3  -4    5.72    0.35
   4   3  -4    6.38    0.34
  -4   3   4    6.37    0.36
  -4  -3   4    6.12    0.37
   4  -3  -4    6.36    0.36
  -4   3   4    6.31    0.39
   4  -3   4    5.97    0.38
  -4  -3  -4    7.21    0.35
   4   3  -4    6.37    0.36
  -4   3  -4    6.52    0.34
   4   3   4    6.30    0.38
  -4   3  -4    5.97    0.34
  -4  -3   4    6.89    0.38
  -4  -3  -4    5.95    0.37
  -4   3   4    6.73    0.34
  -5  -3   4    4.20    0.30
  -5   3   4    4.52    0.27
  -5   3  -4    4.30    0.28
   5  -3   4    3.80    0.31
   5   3   4    4.30    0.30
   5   3  -4    4.15    0.28
  -5   3  -4    4.54    0.27
  -5  -3   4    4.93    0.31
  -5  -3  -4    5.18    0.27
  -5  -3  -4    4.05    0.27
  -5   3   4    4.13    0.32
  -5   3   4    4.52    0.26
   5  -3  -4    4.33    0.28
   5   3  -4    4.36    0.26
  -5   3  -4    4.31    0.27
  -5  -3  -4    4.43    0.30
  -6   3  -4   30.71    1.47
  -6   3   4   28.23    1.56
   6   3  -4   27.59    1.46
  -6   3  -4   28.21    1.51
  -6  -3  -4   28.45    1.48
   6  -3   4   27.57    1.55
  -6  -3   4   32.25    1.56
  -6   3   4   29.13    1.44
  -6  -3  -4   27.51    1.45
   6   3  -4   29.44    1.50
   6  -3  -4   28.57    1.47
  -6   3  -4   28.52    1.45
  -6  -3   4   28.40    1.49
   6   3   4   29.02    1.52
  -6   3   4   29.28    1.50
   7   3   4   25.76    1.35
  -7  -3  -4   25.08    1.32
  -7   3   4   26.49    1.33
   7   3  -4   24.90    1.30
  -7   3  -4   26.64    1.30
   7  -3   4   24.71    1.38
  -7   3  -4   23.56    1.28
   7   3  -4   25.35    1.33
  -7  -3  -4   23.45    1.29
  -7   3  -4   24.87    1.34
  -7   3   4   24.98    1.39
   7  -3  -4   25.73    1.29
  -7  -3   4   28.00    1.39
  -8   3   4    3.44    0.31
  -8  -3  -4    2.93    0.26
   8   3  -4    2.27    0.26
   8  -3  -4    3.07    0.26
  -8   3  -4    2.28    0.25
  -8  -3  -4    2.98    0.28
  -8   3   4    3.02    0.24
  -8   3  -4    2.66    0.23
  -8   3  -4    2.63    0.25
  -8   3   4    3.18    0.27
  -8  -3   4    2.52    0.31
  -8  -3   4    3.19    0.29
   8   3   4    3.29    0.28
   8  -3   4    2.91    0.29
   9  -3   4    5.78    0.42
  -9  -3   4    6.11    0.50
  -9  -3   4    6.90    0.50
  -9  -3  -4    6.59    0.48
  -9   3   4    6.17    0.41
   9   3   4    6.53    0.45
   9   3  -4    6.30    0.47
   9  -3  -4    6.15    0.44
  -9   3  -4    7.00    0.43
   9  -3   4    5.73    0.51
  -9  -3  -4    6.56    0.45
  -9   3   4    6.73    0.50
  -9   3  -4    5.98    0.41
  10  -3   4    1.59    0.27
 -10   3   4    1.33    0.32
  10   3  -4    1.65    0.28
 -10  -3  -4    1.93    0.26
 -10  -3  -4    2.08    0.32
  10   3   4    1.49    0.27
 -10   3  -4    1.74    0.27
 -10  -3   4    0.91    0.32
 -11  -3  -4    0.54    0.32
 -11   3  -4    0.63    0.27
 -11  -3   4    0.46    0.34
  11   3  -4    0.55    0.32
 -11   3   4    0.53    0.32
  11  -3   4    0.10    0.27
  11  -3  -4    0.72    0.33
  11   3   4    0.66    0.28
 -12  -3  -4    0.74    0.36
  12   3   4    0.61    0.32
  12  -3  -4    0.81    0.35
 -12  -3   4    0.90    0.41
 -12   3  -4    0.88    0.31
  12   3  -4    1.08    0.33
  12  -3   4    1.42    0.32
  13   3  -4    1.35    0.37
  13   3   4    1.07    0.36
 -13   3  -4    1.17    0.36
 -13  -3   4    1.38    0.46
 -13  -3  -4    0.64    0.43
   0   4  -4    0.28    0.06
   0  -4   4    0.36    0.08
   0   4   4    0.45    0.05
   0  -4  -4    0.37    0.06
   0   4  -4    0.47    0.06
   0   4   4    0.53    0.06
   0  -4   4    0.44    0.05
   0   4   4    0.44    0.08
  -1   4  -4   55.35    2.65
  -1  -4   4   54.95    2.69
  -1   4   4   54.96    2.77
   1   4  -4   55.00    2.65
  -1   4   4   54.60    2.84
   1  -4  -4   52.18    2.69
   1  -4   4   50.13    2.84
  -1   4  -4   53.44    2.77
  -1  -4   4   51.95    2.84
   1   4  -4   55.26    2.76
  -1  -4  -4   54.87    2.65
   1   4   4   52.84    2.77
  -1  -4  -4   51.30    2.69
  -1  -4  -4   58.67    2.83
  -2  -4  -4   35.91    1.75
   2  -4  -4   36.10    1.78
  -2  -4  -4   33.88    1.78
  -2   4  -4   35.26    1.75
   2  -4   4   34.53    1.88
  -2   4   4   35.37    1.88
   2   4   4   35.78    1.84
   2   4  -4   35.84    1.76
  -2   4  -4   35.31    1.83
  -2  -4   4   35.91    1.88
   2   4  -4   36.31    1.82
  -2   4   4   35.79    1.83
  -2  -4   4   36.87    1.78
  -2  -4  -4   34.31    1.86
  -3   4   4    2.86    0.15
  -3  -4   4    3.11    0.19
  -3  -4  -4    2.71    0.20
   3   4   4    2.63    0.21
   3   4  -4    2.53    0.19
  -3   4  -4    2.63    0.19
   3  -4   4    2.60    0.21
   3   4  -4    2.94    0.16
  -3   4   4    2.77    0.21
  -3  -4   4    2.90    0.20
  -3   4  -4    2.51    0.17
   3  -4  -4    2.60    0.18
  -3   4   4    2.63    0.19
  -3  -4  -4    2.60    0.19
  -4  -4   4    5.58    0.33
  -4   4   4    5.10    0.27
  -4   4   4    4.93    0.32
  -4   4  -4    4.78    0.30
  -4   4   4    4.87    0.30
   4  -4  -4    4.58    0.29
   4   4   4    4.80    0.32
  -4  -4  -4    4.85    0.29
  -4  -4  -4    4.66    0.31
  -4  -4   4    5.08    0.32
  -4   4  -4    5.21    0.28
   4   4  -4    5.07    0.30
  -4  -4  -4    5.81    0.28
  -4   4  -4    5.53    0.28
   4   4  -4    5.16    0.28
   4  -4   4    4.58    0.32
  -5   4  -4    6.79    0.44
   5   4  -4    8.07    0.43
   5   4  -4    7.49    0.45
   5  -4  -4    7.61    0.44
  -5   4   4    7.38    0.47
   5   4   4    7.58    0.45
  -5  -4  -4    8.82    0.43
  -5   4   4    8.02    0.44
  -5   4   4    8.03    0.41
  -5   4  -4    8.24    0.42
  -5   4  -4    8.10    0.42
  -5  -4   4    8.21    0.47
  -5  -4  -4    7.44    0.44
  -5  -4  -4    7.14    0.45
   5  -4   4    7.69    0.47
  -5  -4   4    7.51    0.45
  -6   4  -4    4.44    0.26
  -6   4  -4    4.09    0.29
  -6  -4  -4    4.24    0.26
  -6  -4  -4    3.67    0.27
  -6  -4   4    3.96    0.30
  -6   4  -4    3.73    0.27
   6   4  -4    3.66    0.28
   6  -4   4    3.43    0.31
  -6  -4   4    3.40    0.29
  -6   4   4    3.34    0.27
   6   4  -4    3.67    0.26
  -6   4   4    4.34    0.26
  -6  -4  -4    3.64    0.28
  -6   4   4    4.05    0.33
   6  -4  -4    3.42    0.29
   6   4   4    4.65    0.31
  -7   4  -4    8.86    0.48
  -7   4   4    8.48    0.49
  -7  -4   4    9.66    0.54
  -7  -4  -4    8.40    0.49
   7  -4   4    7.70    0.53
   7   4  -4    7.96    0.51
  -7   4  -4    7.93    0.49
  -7   4  -4    8.52    0.48
  -7  -4   4    8.16    0.53
  -7  -4  -4    8.40    0.52
  -7   4   4    8.41    0.54
   7  -4  -4    7.87    0.49
  -7   4   4    8.42    0.47
   7   4   4    9.09    0.54
   8  -4   4    6.37    0.50
  -8  -4  -4    6.28    0.48
  -8   4  -4    7.11    0.44
  -8  -4  -4    6.65    0.44
  -8   4  -4    7.18    0.44
  -8  -4   4    7.30    0.49
  -8   4  -4    7.82    0.44
  -8   4   4    7.24    0.43
   8   4   4    7.70    0.48
   8  -4  -4    6.44    0.45
  -8   4   4    6.74    0.50
  -8  -4   4    7.41    0.50
   8   4  -4    7.01    0.47
   9  -4  -4    0.81    0.23
   9   4   4    1.02    0.25
  -9   4   4    1.06    0.30
  -9   4   4    1.00    0.20
   9  -4   4    0.40    0.26
  -9  -4  -4    0.83    0.27
  -9   4  -4    0.99    0.22
   9  -4  -4    0.80    0.22
  -9   4  -4    0.75    0.22
  -9  -4   4    1.40    0.26
   9   4  -4    0.97    0.27
  -9  -4  -4    1.00    0.22
  -9  -4   4    0.32    0.25
 -10  -4  -4    0.84    0.30
  10  -4  -4    0.61    0.29
 -10   4   4    1.35    0.32
 -10   4  -4    1.63    0.25
 -10  -4   4    0.82    0.33
  10   4   4    1.17    0.30
  10   4  -4    1.30    0.31
 -10   4   4    1.33    0.24
 -11  -4  -4    0.66    0.34
 -11   4   4    0.61    0.33
  11   4  -4    0.21    0.33
  11  -4   4    0.41    0.28
  11  -4  -4    0.40    0.30
 -11   4  -4    0.92    0.28
 -11  -4   4    0.38    0.36
  11   4   4    0.30    0.32
 -12   4   4   -0.38    0.38
 -12   4  -4    0.15    0.30
 -12  -4   4   -0.27    0.39
 -12  -4  -4   -0.19    0.35
  12  -4   4    0.12    0.30
  12   4   4   -0.34    0.34
  12   4  -4    0.06    0.36
 -13  -4   4    0.04    0.45
  13   4  -4    0.50    0.35
 -13  -4  -4   -0.35    0.38
  13   4   4    0.58    0.35
   0   5   4   -0.07    0.04
   0   5  -4   -0.06    0.05
   0  -5   4    0.02    0.05
   0   5   4    0.01    0.08
   0   5  -4   -0.05    0.05
   0  -5   4   -0.05    0.09
   0  -5  -4    0.03    0.06
  -1  -5   4   65.56    3.64
  -1  -5  -4   65.71    3.45
   1   5   4   67.03    3.55
  -1   5   4   68.03    3.63
   1  -5   4   71.45    3.44
   1   5  -4   69.15    3.40
  -1   5  -4   69.38    3.55
   1   5   4   71.58    3.40
  -1  -5  -4   74.02    3.63
  -1  -5   4   72.35    3.45
  -1   5   4   69.48    3.55
  -1   5  -4   68.05    3.40
   1  -5  -4   69.30    3.45
  -1   5   4   70.21    3.40
   1   5  -4   69.32    3.54
   1  -5   4   66.79    3.64
   2   5   4    0.31    0.10
  -2   5   4    0.37    0.10
  -2  -5   4    0.47    0.09
  -2   5  -4    0.36    0.07
  -2  -5  -4    0.25    0.06
   2   5  -4    0.39    0.08
  -2   5   4    0.44    0.08
  -2   5  -4    0.21    0.08
   2   5  -4    0.35    0.05
  -2  -5  -4    0.33    0.07
  -2  -5  -4    0.24    0.10
  -2  -5   4    0.41    0.09
   2  -5   4    0.20    0.11
   2  -5  -4    0.21    0.07
  -3  -5   4    0.20    0.11
  -3   5  -4    0.17    0.08
  -3  -5   4    0.05    0.09
   3   5  -4   -0.05    0.09
   3   5   4   -0.07    0.10
  -3  -5  -4    0.09    0.05
  -3  -5  -4   -0.04    0.09
  -3  -5  -4   -0.04    0.11
   3   5  -4    0.07    0.06
   3  -5   4    0.06    0.04
   3  -5  -4    0.17    0.08
  -3   5  -4    0.14    0.06
  -3   5   4    0.08    0.11
  -3   5   4    0.06    0.09
   3  -5   4   -0.04    0.11
   4   5  -4    4.15    0.29
   4  -5   4    4.45    0.32
  -4   5   4    4.53    0.31
  -4   5  -4    4.73    0.30
   4   5  -4    4.89    0.27
  -4   5   4    4.80    0.25
  -4  -5   4    4.45    0.30
   4   5   4    4.58    0.30
   4  -5  -4    4.75    0.28
  -4  -5  -4    5.20    0.26
  -4  -5   4    4.72    0.31
  -4  -5  -4    4.15    0.30
  -4  -5  -4    4.58    0.28
  -4   5  -4    4.64    0.27
  -4   5   4    4.64    0.29
   4  -5   4    4.84    0.26
   5   5  -4    6.54    0.41
  -5   5  -4    6.92    0.37
   5  -5   4    6.23    0.43
  -5   5   4    6.82    0.40
  -5  -5  -4    6.48    0.39
  -5  -5  -4    6.53    0.42
   5   5   4    7.20    0.42
  -5   5  -4    6.13    0.40
  -5  -5   4    7.18    0.42
   5  -5  -4    6.63    0.39
  -5  -5   4    6.53    0.41
  -5   5   4    7.14    0.37
   5   5  -4    7.16    0.38
  -5   5   4    7.25    0.43
  -6   5   4   12.17    0.67
  -6   5   4   12.75    0.63
  -6   5  -4   11.41    0.68
  -6  -5  -4   11.86    0.68
  -6  -5   4   11.88    0.68
   6  -5  -4   12.00    0.66
  -6   5   4   11.62    0.71
  -6   5  -4   11.82    0.64
   6   5  -4   12.78    0.65
  -6  -5   4   13.36    0.71
   6  -5   4   11.49    0.70
   6   5  -4   11.67    0.67
   6   5   4   12.27    0.69
  -6   5  -4   13.03    0.64
  -6  -5  -4   12.31    0.66
   7   5   4    0.58    0.20
  -7  -5   4    0.39    0.19
  -7   5   4    0.53    0.21
  -7  -5  -4    0.44    0.18
  -7   5   4    0.43    0.16
   7  -5  -4    0.47    0.16
  -7   5  -4    0.62    0.18
   7  -5   4    0.58    0.21
  -7  -5  -4    0.41    0.19
  -7  -5   4    0.40    0.22
   7   5  -4    0.39    0.21
  -7   5  -4    0.44    0.16
  -7   5   4    0.63    0.15
  -7   5  -4    0.51    0.14
  -8  -5   4    4.88    0.38
  -8   5  -4    3.61    0.32
   8  -5  -4    3.96    0.33
   8   5  -4    4.56    0.35
   8  -5   4    3.53    0.35
  -8   5   4    3.79    0.32
  -8   5   4    4.08    0.36
  -8  -5  -4    4.75    0.36
  -8   5   4    4.41    0.31
  -8  -5   4    3.94    0.35
   8   5   4    4.49    0.35
  -8   5  -4    4.39    0.32
  -9   5   4   -0.07    0.27
   9  -5   4   -0.18    0.26
   9  -5  -4   -0.06    0.22
   9   5   4    0.09    0.22
  -9   5   4   -0.23    0.18
  -9   5  -4    0.03    0.20
  -9   5  -4    0.21    0.22
  -9  -5  -4   -0.09    0.26
   9   5   4    0.06    0.23
   9   5  -4    0.20    0.23
  -9  -5   4    0.05    0.25
  10  -5   4    0.40    0.28
  10  -5  -4    0.39    0.28
 -10  -5  -4    0.06    0.29
 -10   5   4    0.48    0.22
 -10   5   4    0.19    0.30
 -10   5  -4    0.49    0.21
  10   5   4    0.05    0.29
 -10  -5   4    0.67    0.33
 -10   5  -4    0.46    0.23
  10   5  -4    0.09    0.29
  11   5   4    0.71    0.29
 -11   5   4    0.56    0.34
 -11   5  -4    0.78    0.27
  11  -5   4    0.64    0.28
  11  -5  -4    0.26    0.33
 -11  -5   4    0.93    0.38
 -11  -5  -4    0.36    0.34
  11   5  -4    0.80    0.34
  12  -5   4    0.10    0.30
 -12  -5   4   -0.57    0.39
 -12  -5  -4   -0.87    0.35
 -12   5   4   -0.45    0.40
  12   5   4    0.03    0.35
  12   5  -4   -0.21    0.32
  13   5  -4   -0.07    0.34
 -13  -5  -4   -0.56    0.43
 -13  -5   4   -0.13    0.44
  13   5   4    0.18    0.36
   0   6  -4   30.24    1.54
   0   6  -4   31.57    1.61
   0  -6   4   32.52    1.56
   0  -6  -4   33.67    1.65
   0   6   4   30.08    1.62
   0  -6  -4   30.78    1.57
   0  -6   4   29.16    1.66
   0   6   4   31.42    1.54
  -1   6   4   52.87    2.77
   1   6   4   53.75    2.77
   1  -6  -4   53.32    2.68
  -1   6   4   52.90    2.83
   1   6  -4   52.77    2.65
   1   6  -4   55.13    2.76
  -1   6  -4   53.57    2.76
  -1   6   4   53.28    2.64
  -1  -6   4   53.63    2.84
   1  -6   4   56.04    2.68
  -1  -6   4   55.89    2.69
  -1  -6  -4   53.47    2.69
   1   6   4   55.33    2.65
  -1   6  -4   52.92    2.65
   1  -6   4   51.51    2.84
   2   6  -4   34.07    1.74
   2  -6   4   32.45    1.79
  -2  -6  -4   34.66    1.78
   2  -6  -4   33.50    1.69
  -2  -6   4   34.70    1.70
   2   6   4   34.26    1.75
  -2   6  -4   33.16    1.67
   2   6   4   34.21    1.68
   2  -6   4   34.08    1.68
  -2   6   4   33.42    1.66
  -2   6  -4   33.40    1.75
  -2   6   4   33.15    1.79
  -2  -6   4   33.61    1.79
  -2   6   4   33.94    1.75
  -2  -6  -4   33.62    1.70
   2   6  -4   33.59    1.68
  -3   6  -4    5.83    0.32
   3   6  -4    6.24    0.33
  -3   6   4    5.69    0.37
   3  -6  -4    6.00    0.33
  -3  -6  -4    5.56    0.36
  -3   6  -4    6.35    0.35
   3  -6   4    5.62    0.31
   3  -6   4    5.44    0.37
  -3  -6  -4    6.49    0.33
   3   6   4    6.20    0.36
  -3  -6   4    6.07    0.36
   3   6  -4    5.64    0.34
  -3   6   4    6.02    0.31
  -3   6   4    6.10    0.35
  -3  -6   4    6.10    0.37
  -4   6   4    0.66    0.15
  -4   6   4    0.61    0.11
   4   6  -4    0.66    0.14
  -4  -6  -4    0.77    0.08
  -4  -6   4    0.52    0.14
   4   6   4    0.63    0.14
  -4   6  -4    0.72    0.12
   4  -6   4    0.41    0.15
  -4  -6   4    0.59    0.15
  -4  -6  -4    0.65    0.15
  -4   6   4    0.75    0.08
   4  -6  -4    0.61    0.11
  -4   6  -4    0.64    0.10
   4  -6   4    0.68    0.08
   4   6  -4    0.85    0.09
  -5   6   4    0.06    0.13
  -5   6  -4    0.12    0.14
  -5  -6  -4    0.06    0.08
  -5  -6   4   -0.04    0.14
  -5  -6  -4   -0.13    0.15
   5  -6  -4   -0.14    0.11
   5   6   4    0.01    0.15
  -5   6   4   -0.17    0.14
  -5   6  -4   -0.11    0.10
   5  -6   4    0.22    0.16
   5  -6   4   -0.18    0.09
  -5  -6   4   -0.10    0.16
   5   6  -4    0.05    0.10
   5   6  -4   -0.19    0.15
  -5   6   4   -0.02    0.09
   6   6  -4    1.09    0.19
   6   6   4    1.18    0.19
  -6   6  -4    1.25    0.18
   6  -6   4    1.18    0.22
   6  -6  -4    1.32    0.17
  -6  -6   4    1.39    0.22
  -6  -6  -4    1.42    0.21
  -6   6  -4    1.41    0.14
  -6  -6   4    1.59    0.20
  -6   6   4    1.36    0.16
  -6   6   4    1.23    0.14
   6  -6   4    1.47    0.14
  -6   6   4    1.40    0.22
  -7  -6   4    7.63    0.52
   7   6   4    7.24    0.48
  -7   6   4    8.68    0.45
  -7   6   4    8.00    0.48
   7   6   4    8.35    0.50
  -7   6   4    8.11    0.53
  -7  -6  -4    8.23    0.50
  -7   6  -4    7.56    0.48
  -7  -6   4    9.11    0.52
   7   6  -4    7.09    0.50
   7  -6  -4    7.49    0.48
   7  -6   4    7.28    0.52
  -7   6  -4    8.02    0.46
  -8   6   4    6.26    0.42
  -8  -6   4    7.97    0.49
  -8   6  -4    6.59    0.44
   8  -6   4    5.79    0.49
   8   6   4    6.78    0.45
   8   6   4    6.13    0.44
   8   6  -4    6.02    0.46
   8  -6  -4    5.73    0.42
  -8   6   4    6.03    0.49
  -8  -6   4    6.66    0.49
  -8  -6  -4    6.41    0.47
  -8   6  -4    6.28    0.41
  -9   6   4    2.50    0.25
  -9  -6  -4    2.33    0.29
   9  -6  -4    2.00    0.28
   9   6  -4    2.12    0.30
  -9   6   4    1.88    0.31
  -9  -6   4    2.00    0.31
   9  -6   4    1.94    0.31
   9   6   4    2.36    0.30
  -9   6  -4    2.19    0.25
  -9   6  -4    2.32    0.27
   9   6   4    2.43    0.32
 -10   6  -4    1.56    0.25
  10  -6   4    0.99    0.31
 -10  -6  -4    0.53    0.32
 -10  -6   4    0.78    0.35
 -10   6  -4    1.13    0.23
  10   6   4    1.64    0.32
  10   6  -4    0.71    0.28
  10  -6  -4    1.18    0.28
 -10   6   4    1.82    0.34
 -10   6   4    1.15    0.23
  11   6  -4    2.78    0.40
  11   6   4    2.67    0.36
 -11   6  -4    3.37    0.33
 -11  -6  -4    2.63    0.36
 -11   6  -4    2.62    0.33
 -11   6   4    2.66    0.41
 -11  -6   4    2.61    0.40
  12   6   4    0.89    0.35
 -12  -6  -4    0.36    0.38
  12  -6   4    0.62    0.31
  12   6  -4    0.36    0.38
 -12  -6   4    1.18    0.43
 -13  -6   4   -1.78    0.42
  13   6   4    0.43    0.41
 -13  -6  -4   -0.31    0.40
  13   6  -4    0.23    0.42
   0   7  -4   -0.02    0.08
   0   7   4    0.13    0.06
   0  -7   4   -0.01    0.12
   0  -7   4    0.08    0.08
   0  -7  -4    0.03    0.08
   0   7  -4    0.02    0.07
   0   7   4   -0.02    0.09
   0  -7  -4    0.08    0.09
   1   7   4  100.05    5.25
  -1   7   4  102.80    5.02
   1  -7  -4  101.27    5.10
  -1  -7   4   99.91    5.38
   1   7   4  102.62    5.03
   1  -7  -4  106.74    5.38
  -1  -7  -4  106.31    5.37
   1  -7   4  105.03    5.09
   1   7  -4   99.51    5.03
  -1   7  -4  103.73    5.25
  -1  -7  -4  102.01    5.10
   1  -7   4   99.62    5.38
  -1   7  -4  100.31    5.03
   1   7  -4  103.89    5.24
  -1  -7   4  104.46    5.10
  -1   7   4  100.71    5.25
  -2  -7   4    0.56    0.13
   2   7  -4    0.68    0.11
  -2  -7   4    0.72    0.12
   2   7   4    0.90    0.14
  -2   7   4    0.71    0.12
  -2   7   4    0.70    0.13
   2   7   4    0.77    0.11
  -2  -7  -4    0.82    0.09
   2  -7  -4    0.56    0.10
   2  -7   4    0.54    0.13
   2  -7   4    0.84    0.08
  -2   7   4    0.77    0.06
  -2   7  -4    0.80    0.11
  -2  -7  -4    1.14    0.14
  -2   7  -4    0.78    0.09
   2   7  -4    0.69    0.09
  -3   7   4   23.70    1.30
  -3   7  -4   23.77    1.21
   3   7  -4   25.01    1.25
  -3  -7   4   24.08    1.30
  -3  -7   4   25.47    1.24
  -3   7   4   23.99    1.27
   3  -7   4   23.50    1.31
  -3   7   4   24.56    1.19
   3   7  -4   24.07    1.22
  -3   7  -4   23.85    1.27
   3   7   4   23.63    1.22
   3  -7  -4   22.99    1.23
   3   7   4   25.53    1.28
   3  -7   4   23.69    1.21
  -3  -7  -4   26.03    1.28
  -3  -7  -4   23.55    1.24
   4   7   4    0.03    0.12
   4   7   4    0.28    0.13
  -4  -7  -4   -0.08    0.15
   4   7  -4    0.03    0.09
   4   7  -4    0.02    0.13
   4  -7   4    0.16    0.14
  -4   7  -4    0.09    0.12
   4  -7  -4   -0.16    0.10
  -4   7   4    0.20    0.07
  -4   7  -4    0.06    0.09
  -4  -7   4   -0.02    0.15
  -4  -7  -4    0.05    0.08
   4  -7   4    0.02    0.06
  -4   7   4    0.08    0.11
  -4   7   4   -0.01    0.13
  -4  -7   4    0.06    0.12
  -5   7   4   12.66    0.62
   5  -7  -4   12.14    0.65
   5   7   4   12.48    0.69
  -5  -7   4   11.83    0.67
   5   7   4   12.13    0.67
  -5   7   4   11.87    0.70
  -5   7   4   12.37    0.67
   5   7  -4   11.33    0.66
  -5  -7   4   13.27    0.70
   5   7  -4   13.23    0.66
  -5   7  -4   12.38    0.64
   5  -7   4   11.97    0.63
  -5   7  -4   11.80    0.68
   5  -7   4   12.05    0.71
  -5  -7  -4   11.76    0.67
  -6  -7  -4    2.48    0.26
   6   7  -4    2.40    0.24
  -6  -7   4    3.09    0.24
  -6   7  -4    2.67    0.20
   6  -7   4    1.97    0.26
  -6   7  -4    2.09    0.22
   6  -7  -4    2.40    0.20
  -6  -7   4    2.15    0.26
   6   7   4    2.80    0.26
   6   7   4    2.65    0.24
  -6   7   4    2.69    0.20
  -6   7   4    2.04    0.26
  -6   7   4    2.61    0.23
  -7   7  -4   14.22    0.76
  -7  -7   4   14.22    0.83
   7   7   4   14.05    0.79
  -7   7   4   14.75    0.85
  -7  -7  -4   15.02    0.82
   7   7  -4   13.71    0.79
   7  -7   4   12.46    0.84
  -7   7  -4   13.54    0.80
   7  -7  -4   13.98    0.78
  -7   7   4   15.28    0.81
  -7  -7   4   17.18    0.84
   7   7   4   15.47    0.82
  -8  -7  -4    0.57    0.26
   8  -7   4    0.80    0.25
  -8  -7   4    0.33    0.28
   8   7   4    0.38    0.25
  -8   7  -4    0.46    0.19
   8   7   4    1.08    0.24
   8   7  -4    0.32    0.22
  -8   7  -4    0.58    0.22
  -8   7   4    0.55    0.26
  -8   7   4    0.77    0.21
   8  -7  -4    0.58    0.20
   9  -7   4    2.20    0.33
  -9  -7   4    2.65    0.37
  -9   7   4    3.63    0.36
  -9  -7  -4    2.38    0.31
  -9   7   4    3.02    0.29
   9   7   4    2.73    0.31
  -9   7  -4    3.18    0.28
   9  -7  -4    2.61    0.31
  -9   7  -4    2.83    0.30
   9   7  -4    2.93    0.32
  10   7   4    0.93    0.32
 -10   7  -4    1.39    0.27
 -10   7   4    0.95    0.25
 -10  -7   4    0.17    0.35
  10  -7   4    1.08    0.31
 -10   7   4    0.88    0.33
 -10   7  -4    1.14    0.25
  10   7  -4    0.74    0.32
 -10  -7  -4    1.21    0.34
 -11   7  -4    1.52    0.30
 -11  -7   4    0.94    0.36
  11   7  -4    1.43    0.38
 -11   7   4    1.35    0.30
  11   7   4    1.56    0.37
 -11  -7  -4    0.81    0.36
  12   7  -4    0.14    0.33
 -12  -7  -4   -0.27    0.38
 -12  -7   4    0.76    0.43
  12  -7  -4    0.78    0.38
  12   7   4    0.80    0.34
 -13  -7   4   -0.53    0.47
  13  -7   4    0.20    0.35
  13   7  -4    0.29    0.43
 -13  -7  -4    0.53    0.43
  13   7   4    1.00    0.38
   0  -8   4   54.60    2.67
   0   8   4   51.44    2.76
   0  -8  -4   57.62    2.82
   0  -8  -4   52.62    2.67
   0  -8   4   52.53    2.83
   0   8   4   53.27    2.63
   0   8  -4   52.58    2.75
   0   8  -4   52.57    2.63
   1   8   4    6.43    0.35
  -1  -8  -4    6.73    0.37
   1   8  -4    6.15    0.35
  -1  -8  -4    6.22    0.36
   1   8  -4    6.34    0.35
   1  -8   4    5.88    0.40
  -1  -8   4    6.27    0.40
  -1   8  -4    6.23    0.34
   1  -8  -4    6.07    0.38
  -1   8   4    6.50    0.32
  -1   8   4    6.12    0.38
   1   8   4    5.82    0.37
   1  -8  -4    5.72    0.35
  -1  -8   4    6.63    0.36
   1  -8   4    6.57    0.34
  -1   8  -4    6.13    0.37
  -2  -8  -4    1.85    0.18
   2   8   4    1.81    0.18
   2   8  -4    2.00    0.14
  -2  -8   4    2.04    0.17
  -2  -8  -4    2.08    0.15
   2  -8  -4    1.75    0.17
  -2   8  -4    1.97    0.14
  -2  -8   4    2.03    0.18
   2   8   4    1.66    0.15
  -2   8  -4    1.74    0.16
   2   8  -4    2.20    0.17
  -2   8   4    1.67    0.12
   2  -8   4    1.78    0.18
   2  -8  -4    1.71    0.15
   2  -8   4    2.21    0.15
  -2   8   4    1.71    0.16
  -3   8  -4    0.12    0.11
  -3   8  -4    0.10    0.09
   3  -8   4   -0.02    0.16
  -3  -8   4    0.34    0.13
  -3  -8  -4    0.19    0.09
  -3  -8   4    0.17    0.14
   3  -8   4    0.06    0.07
   3   8   4   -0.05    0.12
   3  -8  -4    0.17    0.11
   3   8   4    0.19    0.13
  -3   8   4    0.17    0.11
   3   8  -4    0.17    0.12
  -3   8   4    0.02    0.05
   3   8  -4    0.17    0.09
  -3  -8  -4   -0.03    0.15
   4  -8  -4   23.92    1.21
  -4   8   4   22.23    1.29
  -4  -8   4   23.52    1.24
  -4   8  -4   23.25    1.26
  -4  -8  -4   23.90    1.24
   4  -8   4   23.04    1.30
  -4  -8   4   25.12    1.29
   4  -8   4   23.36    1.19
   4   8   4   23.21    1.21
  -4   8  -4   24.06    1.19
   4   8  -4   22.69    1.21
  -4   8   4   24.32    1.26
  -4   8   4   24.47    1.18
   4   8   4   25.22    1.27
   4   8  -4   24.67    1.24
  -5   8   4    3.42    0.28
  -5  -8   4    4.05    0.31
   5   8   4    3.71    0.31
  -5   8  -4    3.88    0.28
   5   8   4    3.63    0.30
   5   8  -4    3.47    0.29
  -5  -8   4    3.97    0.30
   5  -8  -4    3.80    0.27
  -5   8   4    4.00    0.23
   5  -8   4    3.55    0.31
  -5   8   4    3.75    0.30
  -5   8  -4    4.13    0.25
  -5  -8  -4    3.75    0.30
  -6  -8  -4    0.81    0.22
  -6  -8   4    0.56    0.20
   6   8   4    0.99    0.19
  -6   8  -4    0.46    0.14
   6  -8  -4    0.77    0.16
  -6   8   4    0.67    0.22
  -6  -8   4    0.97    0.19
   6   8   4    0.75    0.19
  -6   8   4    0.72    0.18
   6   8  -4    0.36    0.19
   6  -8   4    0.61    0.22
  -6   8  -4    0.57    0.19
   7  -8   4    0.46    0.23
  -7   8  -4    0.47    0.18
   7  -8  -4   -0.04    0.16
  -7   8  -4    0.21    0.15
   7   8   4    0.10    0.22
   7   8  -4    0.04    0.21
  -7  -8   4    0.08    0.25
   7   8   4    0.44    0.20
  -7  -8  -4    0.42    0.23
  -7   8   4    0.36    0.24
  -7   8   4    0.04    0.18
  -7  -8   4    0.17    0.20
   8   8  -4    0.75    0.25
  -8  -8   4    0.85    0.29
   8   8   4    0.32    0.23
  -8   8  -4    0.83    0.23
   8  -8  -4    0.63    0.21
   8   8   4    0.88    0.25
  -8   8   4    1.07    0.23
  -8  -8  -4    0.64    0.27
   8  -8   4    0.34    0.26
  -8   8   4    0.76    0.28
  -8   8  -4    0.69    0.18
  -9   8  -4    1.02    0.23
  -9   8   4    1.17    0.24
  -9  -8   4   -0.13    0.32
  -9  -8  -4    0.61    0.30
   9  -8   4    0.92    0.32
   9  -8  -4    0.82    0.25
   9   8  -4    0.95    0.27
  -9   8  -4    0.89    0.22
  -9   8   4    1.39    0.31
   9   8   4    0.34    0.25
  10  -8   4    2.53    0.37
 -10   8   4    2.82    0.31
 -10  -8   4    2.42    0.42
 -10   8  -4    2.84    0.33
  10   8   4    2.69    0.33
 -10  -8  -4    3.09    0.39
  10   8  -4    2.81    0.35
 -11  -8   4    0.16    0.40
  11  -8  -4    0.27    0.35
 -11   8  -4   -0.14    0.28
  11   8   4    0.20    0.31
  11   8  -4   -0.05    0.35
 -11  -8  -4    0.09    0.31
 -11   8   4    0.05    0.27
  11  -8   4   -0.19    0.37
  12   8  -4    0.58    0.36
 -12  -8  -4   -0.01    0.39
  12  -8  -4    0.13    0.37
  12   8   4   -0.10    0.33
 -12   8  -4    0.04    0.31
 -12  -8   4   -0.10    0.44
 -13  -8  -4    0.42    0.43
  13  -8   4   -0.28    0.35
  13   8  -4    0.18    0.38
  13  -8  -4    0.33    0.45
   0  -9  -4    0.05    0.11
   0   9   4    0.19    0.11
   0  -9  -4   -0.14    0.10
   0   9   4    0.09    0.08
   0  -9   4   -0.13    0.15
   0  -9   4    0.16    0.10
   0   9  -4   -0.10    0.10
   0   9  -4   -0.09    0.08
   1  -9   4    9.89    0.54
  -1   9   4   10.24    0.52
   1   9   4    9.53    0.57
   1   9   4   10.03    0.53
  -1  -9  -4   11.21    0.57
  -1   9   4    9.91    0.57
   1   9  -4   10.12    0.56
   1  -9  -4   10.06    0.58
   1  -9   4   10.77    0.60
   1  -9  -4   10.10    0.54
  -1   9  -4   10.12    0.56
   1   9  -4    9.88    0.55
  -1   9  -4    9.57    0.53
  -1  -9   4   10.45    0.59
  -1  -9  -4   10.13    0.55
  -1  -9   4   10.18    0.55
  -2   9  -4   10.04    0.54
   2   9  -4    9.82    0.55
  -2  -9   4   10.21    0.57
  -2  -9  -4   11.30    0.57
  -2   9  -4   10.03    0.57
   2   9  -4   10.33    0.56
   2  -9   4   10.25    0.61
   2  -9   4   11.01    0.54
   2  -9  -4   10.00    0.55
   2   9   4    9.93    0.58
  -2  -9  -4   11.09    0.58
  -2   9   4    9.38    0.57
   2  -9  -4   10.10    0.59
  -2   9   4   10.19    0.52
  -2  -9   4   10.71    0.60
   2   9   4   10.32    0.55
  -3  -9   4   53.06    2.60
   3   9  -4   49.24    2.57
  -3  -9  -4   55.75    2.72
  -3   9  -4   50.27    2.67
   3   9   4   51.90    2.68
   3  -9  -4   50.00    2.58
  -3   9  -4   49.09    2.55
  -3   9   4   49.59    2.53
  -3  -9  -4   52.13    2.60
  -3  -9   4   55.07    2.74
   3   9   4   51.27    2.56
   3  -9  -4   51.08    2.74
   3   9  -4   51.15    2.65
  -3   9   4   51.35    2.67
   3  -9   4   51.84    2.74
   3  -9   4   52.85    2.57
  -4  -9  -4   20.75    1.08
   4   9  -4   21.04    1.08
  -4  -9   4   20.91    1.08
  -4   9   4   20.87    1.10
   4  -9  -4   20.50    1.06
   4  -9   4   21.12    1.14
   4   9   4   21.48    1.11
  -4   9  -4   19.73    1.10
  -4   9  -4   20.18    1.04
   4   9   4   19.70    1.06
   4   9  -4   19.39    1.06
  -4  -9   4   22.44    1.13
   4  -9   4   20.40    1.04
   5   9  -4   15.65    0.89
  -5   9  -4   14.32    0.91
  -5   9   4   16.89    0.91
  -5   9  -4   16.27    0.86
   5  -9   4   16.64    0.96
  -5  -9   4   18.84    0.94
   5   9   4   16.96    0.89
  -5  -9  -4   15.98    0.90
  -5  -9   4   17.30    0.91
   5  -9  -4   17.28    0.88
   5   9   4   18.05    0.92
  -6   9  -4    9.79    0.55
   6  -9   4    9.31    0.64
  -6   9  -4   10.33    0.61
  -6  -9   4   11.75    0.62
   6   9  -4    9.81    0.59
  -6  -9   4   10.31    0.61
  -6  -9  -4   10.41    0.60
   6  -9  -4    9.70    0.56
  -6   9   4   10.66    0.61
   6   9   4   10.49    0.61
   6   9   4   10.29    0.60
  -7  -9   4    0.03    0.21
   7   9  -4    0.03    0.23
   7  -9  -4    0.24    0.18
  -7   9  -4   -0.14    0.17
  -7   9  -4   -0.17    0.14
  -7  -9  -4   -0.31    0.23
   7   9   4    0.08    0.21
   7  -9   4   -0.08    0.25
   7   9   4   -0.06    0.19
  -7   9   4    0.01    0.17
  -7  -9   4   -0.06    0.23
  -8   9  -4    1.90    0.22
   8   9   4    1.37    0.30
  -8  -9   4    1.76    0.33
   8  -9  -4    2.23    0.23
   8   9  -4    1.46    0.26
  -8  -9  -4    2.22    0.31
  -8   9  -4    1.54    0.26
   8  -9   4    1.85    0.31
  -8   9   4    2.06    0.27
   9   9   4   -0.08    0.25
   9  -9   4    0.27    0.30
   9  -9  -4   -0.33    0.28
  -9   9   4   -0.04    0.20
  -9   9  -4    0.28    0.22
  -9  -9  -4   -0.28    0.30
   9   9  -4   -0.17    0.25
  -9  -9   4   -0.23    0.28
 -10  -9  -4   -0.13    0.33
  10   9  -4    0.14    0.33
  10   9   4   -0.05    0.27
  10  -9  -4   -0.04    0.32
 -10   9  -4    0.01    0.27
  10  -9   4    0.31    0.33
 -10  -9   4   -0.56    0.35
 -10   9   4   -0.22    0.25
 -11  -9   4   -0.56    0.40
  11   9   4    0.16    0.35
 -11  -9  -4   -0.66    0.37
 -11   9   4   -0.21    0.27
  11   9  -4   -0.04    0.37
 -11   9  -4   -0.22    0.29
  11  -9   4    0.02    0.36
  11  -9  -4    0.06    0.34
  12  -9  -4    0.72    0.39
 -12   9  -4    0.22    0.28
 -12  -9  -4    0.37    0.41
  12   9  -4    0.37    0.40
  12   9   4    0.23    0.35
 -12  -9   4   -0.94    0.44
   0 -10   4    3.90    0.28
   0  10   4    3.90    0.30
   0 -10  -4    3.89    0.28
   0  10   4    4.03    0.24
   0 -10  -4    4.13    0.28
   0 -10   4    4.14    0.33
   0  10  -4    3.88    0.26
   0  10  -4    3.86    0.26
  -1  10   4    0.05    0.07
   1  10  -4   -0.09    0.10
   1  10   4    0.14    0.14
  -1 -10   4   -0.18    0.13
  -1  10  -4    0.10    0.10
  -1 -10  -4   -0.06    0.12
   1  10  -4   -0.08    0.11
   1 -10  -4    0.10    0.13
  -1 -10   4    0.37    0.16
   1 -10  -4   -0.10    0.12
   1  10   4    0.07    0.10
  -1 -10  -4    0.08    0.12
  -1  10   4    0.06    0.13
  -1  10  -4   -0.14    0.12
   1 -10   4    0.28    0.18
   1 -10   4    0.00    0.12
  -2  10  -4   16.29    0.84
  -2 -10  -4   16.82    0.87
  -2  10  -4   15.84    0.88
   2 -10  -4   16.57    0.91
   2  10  -4   15.20    0.85
   2  10   4   15.27    0.85
  -2 -10   4   16.82    0.87
   2  10   4   16.38    0.90
   2 -10   4   17.57    0.84
   2  10  -4   16.02    0.87
  -2 -10   4   17.19    0.92
  -2 -10  -4   17.81    0.90
  -2  10   4   15.96    0.89
   2 -10   4   16.70    0.92
  -2  10   4   16.06    0.82
   2 -10  -4   16.52    0.85
  -3  10  -4    2.34    0.17
  -3 -10   4    2.49    0.22
   3  10  -4    2.37    0.18
   3  10  -4    2.35    0.21
  -3  10  -4    1.98    0.20
   3 -10  -4    2.32    0.18
  -3  10   4    2.03    0.15
  -3 -10   4    2.54    0.22
   3 -10   4    2.18    0.18
   3 -10  -4    2.05    0.23
   3  10   4    1.97    0.19
  -3 -10  -4    2.68    0.19
  -3 -10  -4    2.69    0.24
  -3  10   4    2.69    0.21
   3 -10   4    2.25    0.25
   3  10   4    2.41    0.23
  -4  10   4    1.31    0.18
  -4 -10   4    1.29    0.21
   4 -10  -4    1.42    0.16
   4 -10   4    1.29    0.21
  -4 -10  -4    1.37    0.22
  -4  10  -4    1.39    0.18
  -4  10  -4    1.39    0.14
   4  10  -4    1.40    0.15
  -4 -10   4    1.66    0.19
   4  10   4    1.42    0.19
   4  10   4    1.62    0.21
   4  10  -4    1.37    0.19
   4 -10  -4    1.22    0.21
  -5 -10   4    1.62    0.20
   5 -10  -4    0.75    0.22
  -5  10  -4    1.34    0.15
  -5  10  -4    1.27    0.21
  -5  10   4    1.18    0.19
   5 -10   4    1.25    0.23
   5 -10  -4    1.34    0.16
   5  10   4    1.46    0.22
   5  10   4    1.32    0.20
   5  10  -4    1.52    0.23
  -5 -10  -4    1.29    0.23
  -5 -10   4    1.15    0.21
  -6 -10   4    0.35    0.18
   6 -10  -4    0.27    0.15
   6 -10   4   -0.03    0.25
   6 -10  -4   -0.18    0.23
   6  10   4    0.11    0.22
  -6 -10   4    0.12    0.24
  -6 -10  -4    0.03    0.22
  -6  10   4    0.34    0.18
   6  10   4   -0.16    0.18
  -6  10  -4    0.00    0.13
   6  10  -4    0.14    0.21
  -6  10  -4   -0.01    0.17
   7  10   4    0.28    0.21
   7  10   4    0.41    0.24
   7  10  -4    0.17    0.22
  -7 -10  -4    0.28    0.26
  -7 -10   4    0.24    0.24
  -7  10  -4   -0.29    0.22
  -7  10   4    0.38    0.22
   7 -10  -4    0.32    0.17
  -7  10  -4    0.33    0.16
   7 -10   4    0.16    0.27
   7 -10  -4    0.26    0.23
   8  10  -4    1.46    0.31
   8 -10   4    0.98    0.33
  -8  10  -4    1.45    0.20
   8 -10  -4    0.68    0.27
   8  10   4    0.85    0.26
  -8  10  -4    1.07    0.26
  -8 -10  -4    0.63    0.30
  -8  10   4    1.18    0.25
  -8 -10   4    0.96    0.33
  -9  10  -4    0.88    0.25
  -9 -10   4    0.51    0.35
   9  10   4    0.41    0.30
  -9 -10  -4    0.52    0.33
  -9  10   4    0.61    0.26
   9  10  -4    0.55    0.28
   9 -10  -4    0.73    0.31
   9 -10   4    0.44    0.32
 -10 -10   4   -0.44    0.38
  10 -10   4    0.15    0.37
 -10 -10  -4   -0.85    0.34
 -10  10  -4    0.04    0.28
  10  10   4    0.38    0.29
  10 -10  -4    0.12    0.33
  10  10  -4    0.32    0.30
 -10  10   4    0.13    0.26
 -11  10   4    0.32    0.29
  11 -10  -4    0.27    0.36
  11  10  -4    0.09    0.34
 -11 -10  -4    0.08    0.38
  11  10   4    0.13    0.31
 -11  10  -4    0.43    0.31
 -11 -10   4    0.64    0.42
  11 -10   4   -0.28    0.40
  12 -10  -4    0.31    0.41
  12  10  -4   -0.04    0.42
 -12  10  -4    0.25    0.29
 -12 -10   4   -0.43    0.40
 -12 -10  -4   -0.49    0.42
  12  10   4    0.10    0.34
   0 -11   4    0.08    0.13
   0  11  -4    0.23    0.12
   0  11   4    0.19    0.10
   0 -11  -4   -0.03    0.13
   0 -11   4    0.11    0.19
   0  11  -4   -0.01    0.13
   0  11   4    0.15    0.16
   0 -11  -4   -0.03    0.14
  -1  11   4   31.55    1.74
   1  11   4   31.98    1.66
   1 -11  -4   34.54    1.78
   1  11  -4   33.20    1.67
  -1  11   4   32.04    1.64
   1  11   4   31.02    1.74
   1 -11   4   34.58    1.68
   1  11  -4   32.32    1.73
  -1 -11   4   33.49    1.69
  -1  11  -4   30.76    1.65
  -1 -11   4   33.09    1.79
  -1 -11  -4   36.57    1.77
   1 -11   4   34.89    1.79
  -1  11  -4   31.67    1.73
  -1 -11  -4   35.87    1.69
   1 -11  -4   33.73    1.68
  -2 -11   4    1.52    0.20
  -2  11  -4    1.18    0.14
  -2 -11  -4    1.51    0.16
   2  11   4    1.12    0.16
  -2  11   4    1.21    0.18
   2  11  -4    1.09    0.17
  -2  11   4    1.20    0.11
   2  11  -4    1.05    0.15
   2 -11  -4    1.07    0.19
  -2 -11  -4    0.98    0.19
   2 -11   4    1.69    0.23
  -2 -11   4    1.19    0.19
  -2  11  -4    1.25    0.16
   2 -11   4    1.50    0.15
   2  11   4    1.16    0.18
   2 -11  -4    1.06    0.15
  -3 -11  -4    9.20    0.53
  -3  11   4    8.91    0.53
  -3 -11  -4    9.47    0.52
   3  11   4    8.74    0.50
   3  11   4    9.02    0.54
   3 -11  -4    9.12    0.54
  -3 -11   4    9.05    0.55
  -3 -11   4    8.56    0.52
   3  11  -4    7.81    0.51
  -3  11  -4    8.63    0.53
  -3  11  -4    8.64    0.47
   3 -11   4    8.76    0.57
   3 -11  -4    8.57    0.49
   3  11  -4    8.58    0.50
  -4 -11   4   15.43    0.84
  -4  11   4   14.77    0.85
  -4 -11   4   16.22    0.86
   4 -11  -4   15.05    0.80
   4  11   4   15.26    0.86
  -4 -11  -4   16.20    0.85
   4  11   4   15.08    0.81
   4  11  -4   14.84    0.82
   4 -11   4   14.78    0.89
  -4  11  -4   14.73    0.79
   4 -11  -4   16.38    0.90
  -4  11  -4   15.27    0.85
   4  11  -4   15.39    0.83
  -5  11  -4   13.05    0.73
   5 -11  -4   13.54    0.82
  -5  11   4   13.03    0.79
  -5 -11   4   14.36    0.80
  -5  11  -4   14.01    0.80
   5  11   4   14.08    0.77
  -5 -11   4   14.97    0.81
   5 -11  -4   14.74    0.75
   5 -11   4   13.87    0.84
  -5 -11  -4   14.96    0.80
   5  11   4   14.66    0.81
   5  11  -4   13.36    0.77
   6  11  -4    8.44    0.56
   6  11   4    9.99    0.58
  -6  11  -4    8.77    0.56
  -6  11  -4    8.52    0.51
  -6 -11  -4    9.79    0.59
  -6 -11   4   10.29    0.59
   6 -11  -4    9.38    0.62
   6  11   4    9.20    0.56
  -6 -11   4    9.38    0.60
   6 -11   4    8.69    0.60
  -6  11   4    9.38    0.58
   6 -11  -4    9.06    0.53
  -7  11  -4    6.23    0.39
  -7  11  -4    6.17    0.43
   7  11   4    6.21    0.44
  -7  11   4    6.01    0.42
  -7 -11   4    5.70    0.47
   7  11  -4    6.53    0.45
   7 -11  -4    5.00    0.46
   7  11   4    6.50    0.47
  -7 -11  -4    5.33    0.45
   7 -11   4    5.99    0.49
  -8 -11   4    0.96    0.34
   8 -11  -4    0.74    0.30
  -8  11  -4    1.02    0.24
  -8 -11  -4    0.80    0.31
   8  11   4    1.44    0.27
  -8  11   4    1.18    0.24
   8  11  -4    1.39    0.29
   8 -11   4    1.24    0.32
  -9 -11  -4    1.57    0.32
  -9  11  -4    1.76    0.31
  -9 -11   4    1.34    0.34
   9 -11   4    1.67    0.36
   9  11   4    1.79    0.31
   9 -11  -4    1.26    0.34
  -9  11   4    1.62    0.30
   9  11  -4    1.36    0.35
  10 -11   4    0.04    0.39
  10  11   4    0.14    0.30
  10 -11  -4    0.16    0.34
  10  11  -4    0.48    0.32
 -10 -11  -4    0.13    0.31
 -10  11   4    0.16    0.27
 -10  11  -4    0.25    0.26
 -10 -11   4   -0.66    0.39
 -11  11  -4    0.68    0.32
  11  11   4    0.37    0.32
  11 -11  -4    0.18    0.41
  11 -11   4    0.18    0.39
 -11  11   4    0.49    0.31
 -11 -11  -4   -0.28    0.40
 -11 -11   4    0.30    0.43
  11  11  -4    0.62    0.34
 -12 -11  -4   -0.06    0.44
  12 -11  -4    0.57    0.46
  12  11  -4   -0.46    0.43
 -12  11  -4    0.12    0.35
 -12  11   4    0.19    0.32
   0  12  -4   12.62    0.71
   0  12   4   12.98    0.69
   0 -12  -4   14.51    0.76
   0 -12   4   14.19    0.79
   0 -12  -4   13.87    0.73
   0 -12   4   14.07    0.72
   0  12  -4   13.49    0.74
   0  12   4   11.57    0.76
  -1 -12  -4   12.03    0.62
  -1 -12  -4   12.22    0.64
   1  12  -4   10.75    0.62
   1 -12  -4   11.74    0.65
  -1  12   4   10.08    0.57
   1  12  -4   11.18    0.61
  -1 -12   4   11.32    0.67
   1 -12   4   11.61    0.60
   1 -12  -4   10.78    0.60
  -1  12  -4   10.63    0.62
   1  12   4   10.32    0.59
  -1  12  -4   10.44    0.59
   1 -12   4   12.26    0.69
  -1  12   4   10.17    0.63
   1  12   4    9.78    0.63
  -1 -12   4   10.90    0.62
  -2 -12  -4    4.16    0.32
  -2  12   4    3.37    0.28
  -2 -12   4    4.09    0.30
   2  12  -4    3.38    0.27
   2  12   4    3.31    0.28
   2 -12   4    3.65    0.33
   2  12   4    3.47    0.30
   2  12  -4    3.23    0.28
  -2 -12  -4    3.91    0.32
   2 -12  -4    3.75    0.28
  -2 -12   4    3.68    0.28
   2 -12  -4    3.75    0.30
  -2  12  -4    3.43    0.25
  -2  12  -4    3.71    0.31
  -3 -12  -4    0.16    0.20
  -3 -12  -4    0.34    0.15
   3 -12  -4    0.10    0.15
  -3  12  -4    0.11    0.12
  -3  12   4   -0.06    0.16
  -3 -12   4   -0.06    0.17
  -3  12  -4    0.04    0.15
   3  12   4   -0.12    0.19
  -3 -12   4    0.10    0.19
   3  12  -4    0.10    0.16
   3  12   4   -0.33    0.14
   3 -12   4    0.13    0.23
   3 -12  -4    0.64    0.21
   3  12  -4    0.01    0.14
  -4 -12   4    0.48    0.18
   4  12   4    0.68    0.17
   4 -12  -4    0.71    0.23
   4  12  -4    0.89    0.22
  -4 -12  -4    0.65    0.20
  -4  12  -4    0.75    0.20
   4  12   4    0.44    0.20
  -4  12  -4    0.64    0.14
   4 -12  -4    0.60    0.15
  -4  12   4    0.64    0.21
   4 -12   4    0.56    0.25
  -4 -12   4    0.81    0.22
  -5 -12  -4    0.97    0.25
  -5  12  -4    0.50    0.20
   5  12   4    0.94    0.23
  -5 -12   4    0.61    0.22
   5 -12   4    0.74    0.28
  -5 -12   4    1.37    0.21
   5  12   4    0.67    0.24
   5  12  -4    0.70    0.22
   5 -12  -4    0.62    0.25
  -5  12   4    0.98    0.20
   5 -12  -4    0.72    0.17
  -5  12  -4    0.83    0.15
   6 -12  -4    0.39    0.24
  -6 -12  -4    0.39    0.27
  -6  12  -4    0.31    0.23
   6  12   4    0.44    0.23
  -6  12  -4    0.47    0.16
  -6 -12   4    0.88    0.28
   6 -12   4    0.66    0.29
  -6 -12   4    0.76    0.21
   6 -12  -4    0.46    0.19
  -6  12   4    0.60    0.23
   6  12   4    0.29    0.24
   6  12  -4    0.42    0.26
   7 -12  -4   -0.32    0.30
  -7  12   4    0.08    0.24
  -7 -12   4    0.03    0.29
   7  12   4   -0.13    0.26
   7 -12   4   -0.05    0.28
   7  12  -4    0.38    0.25
  -7  12  -4    0.19    0.24
  -7 -12  -4    0.25    0.28
  -8  12  -4    1.04    0.26
   8  12   4    0.96    0.31
  -8 -12   4    0.89    0.35
   8  12  -4    0.99    0.29
  -8 -12  -4    1.70    0.33
   8 -12  -4    1.61    0.36
  -8  12   4    1.75    0.29
   8 -12   4    1.24    0.34
  -9 -12   4    3.87    0.46
   9  12   4    4.20    0.38
   9  12  -4    3.72    0.43
  -9  12   4    4.37    0.39
  -9 -12  -4    3.76    0.43
   9 -12   4    2.99    0.43
   9 -12  -4    2.66    0.44
  -9  12  -4    4.36    0.39
 -10 -12   4    2.15    0.46
 -10  12  -4    2.47    0.33
 -10  12   4    2.40    0.36
  10  12  -4    2.57    0.43
 -10 -12  -4    2.40    0.38
  10 -12  -4    2.33    0.44
  10 -12   4    2.36    0.42
  10  12   4    2.38    0.36
 -11 -12   4   -0.23    0.39
 -11  12   4   -0.06    0.27
  11  12  -4    0.77    0.42
  11  12   4   -0.06    0.37
 -11  12  -4    0.27    0.33
 -11 -12  -4   -0.32    0.40
  11 -12   4    0.41    0.41
  11 -12  -4    0.06    0.43
  12 -12  -4    0.79    0.48
  12 -12   4   -0.30    0.48
 -12  12   4    0.13    0.34
   0 -13   4    0.10    0.22
   0 -13   4   -0.16    0.16
   0 -13  -4    0.12    0.19
   0  13  -4   -0.10    0.14
   0  13   4    0.05    0.12
   0  13   4    0.09    0.19
   0  13  -4    0.12    0.16
   0 -13  -4    0.09    0.17
  -1  13   4    1.12    0.22
   1  13   4    0.82    0.15
   1 -13   4    1.29    0.26
  -1 -13   4    0.81    0.19
  -1 -13  -4    0.96    0.20
   1  13  -4    0.53    0.15
   1  13  -4    0.92    0.18
  -1 -13  -4    1.19    0.20
  -1  13   4    0.78    0.12
   1  13   4    0.89    0.19
   1 -13   4    1.10    0.18
  -1  13  -4    0.63    0.15
   1 -13  -4    0.81    0.20
  -1 -13   4    0.49    0.22
   1 -13  -4    1.10    0.18
  -1  13  -4    1.06    0.19
  -2  13   4    1.78    0.24
   2 -13  -4    1.79    0.24
   2 -13   4    1.79    0.25
  -2  13  -4    1.79    0.22
  -2  13  -4    1.82    0.18
   2  13   4    1.84    0.20
  -2 -13  -4    2.30    0.22
   2  13  -4    1.49    0.22
   2  13  -4    1.68    0.20
  -2 -13  -4    1.95    0.25
  -2 -13   4    1.89    0.26
  -2 -13   4    2.00    0.22
   2 -13  -4    2.19    0.22
   2  13   4    1.44    0.22
  -3  13   4    1.38    0.21
   3  13   4    1.02    0.19
  -3 -13   4    1.41    0.24
  -3 -13  -4    1.15    0.25
   3 -13  -4    1.39    0.18
   3 -13  -4    1.66    0.25
  -3 -13   4    1.27    0.24
   3  13   4    1.22    0.24
   3  13  -4    1.31    0.19
  -3  13  -4    1.30    0.16
   3  13  -4    1.24    0.20
   3 -13   4    1.51    0.28
  -3  13  -4    1.15    0.22
  -4  13  -4    1.45    0.22
   4 -13  -4    1.44    0.20
  -4 -13   4    1.62    0.25
  -4 -13  -4    1.74    0.24
   4 -13  -4    1.48    0.27
  -4  13   4    1.23    0.24
  -4 -13   4    1.67    0.23
   4  13  -4    1.17    0.23
   4  13   4    1.22    0.23
  -4  13  -4    1.18    0.17
   4 -13   4    1.68    0.27
   4  13   4    1.78    0.25
   5  13   4    0.26    0.23
  -5 -13  -4    0.52    0.26
   5 -13  -4    0.76    0.18
  -5  13  -4    0.52    0.14
   5  13  -4    0.66    0.22
   5 -13  -4    0.24    0.26
  -5  13  -4    0.54    0.23
  -5 -13   4    0.71    0.23
  -5 -13   4    0.92    0.22
   5  13   4    1.02    0.26
  -5  13   4    0.63    0.21
   5 -13   4    0.53    0.29
   6  13  -4    0.80    0.25
  -6 -13   4    0.72    0.29
  -6 -13  -4   -0.14    0.27
   6 -13   4    0.86    0.32
   6  13   4    0.66    0.27
  -6  13   4    0.11    0.24
  -6  13  -4    0.49    0.25
   6  13   4    0.08    0.22
   6 -13  -4    0.28    0.28
   7 -13  -4    0.55    0.32
   7 -13   4    1.34    0.34
   7  13  -4    0.81    0.31
  -7  13  -4    0.89    0.28
  -7 -13   4    1.14    0.34
  -7  13   4    1.32    0.25
   7  13   4    1.56    0.30
  -7 -13  -4    1.53    0.32
  -8 -13   4    0.23    0.35
   8 -13  -4   -0.74    0.31
  -8  13   4    0.22    0.28
   8  13  -4   -0.31    0.26
  -8 -13  -4   -0.01    0.32
  -8  13  -4    0.34    0.25
   8  13   4    0.00    0.29
   8 -13   4   -0.46    0.33
  -9 -13   4   -0.41    0.33
  -9 -13  -4   -0.12    0.34
   9 -13   4   -0.02    0.36
   9  13   4    0.12    0.32
   9  13  -4   -0.34    0.35
  -9  13  -4    0.44    0.30
   9 -13  -4    0.44    0.37
  -9  13   4   -0.27    0.29
  10  13  -4    0.36    0.33
 -10 -13   4   -0.08    0.42
 -10  13   4    0.12    0.31
  10 -13  -4   -0.01    0.40
 -10  13  -4    0.08    0.32
 -10 -13  -4   -0.89    0.37
  10  13   4   -0.23    0.30
  10 -13   4   -0.25    0.39
 -11 -13  -4   -0.94    0.42
  11  13   4   -0.60    0.33
 -11  13  -4    0.00    0.34
 -11  13   4   -0.17    0.29
  11 -13  -4   -0.31    0.44
 -11 -13   4   -0.76    0.45
  11 -13   4    0.20    0.42
  11  13  -4   -0.37    0.36
   0  14  -4   12.94    0.75
   0  14  -4   13.27    0.78
   0  14   4   12.31    0.80
   0 -14   4   14.53    0.77
   0 -14  -4   15.80    0.82
   0 -14   4   15.44    0.85
   0 -14  -4   15.39    0.78
   0  14   4   13.01    0.74
   1 -14  -4    1.97    0.26
   1  14  -4    1.83    0.23
  -1 -14  -4    2.22    0.25
   1 -14  -4    2.02    0.23
   1  14  -4    2.11    0.23
   1  14   4    1.88    0.20
  -1  14   4    1.83    0.26
  -1 -14   4    2.10    0.30
  -1 -14   4    2.66    0.25
  -1  14  -4    2.05    0.20
   1 -14   4    2.36    0.31
  -1 -14  -4    2.63    0.24
   1  14   4    2.03    0.27
  -1  14  -4    2.16    0.22
   2  14  -4    1.55    0.21
  -2  14  -4    1.45    0.18
  -2 -14  -4    2.01    0.23
   2  14  -4    1.37    0.21
  -2 -14   4    1.51    0.24
   2 -14   4    1.45    0.27
   2 -14  -4    1.90    0.25
  -2 -14   4    1.44    0.25
   2  14   4    1.64    0.21
   2  14   4    1.23    0.25
  -2 -14  -4    2.32    0.26
   2 -14  -4    1.58    0.21
  -2  14   4    1.73    0.24
  -2  14  -4    1.52    0.22
  -3 -14   4    0.15    0.23
   3  14  -4    0.13    0.17
  -3  14  -4   -0.02    0.13
  -3 -14   4   -0.07    0.21
  -3  14  -4    0.25    0.21
   3 -14  -4    0.12    0.17
   3  14   4   -0.24    0.19
  -3  14   4   -0.15    0.22
   3 -14  -4    0.41    0.21
   3  14  -4   -0.37    0.18
   3 -14   4    0.23    0.27
   3  14   4    0.33    0.20
  -3 -14  -4    0.16    0.24
   4  14   4    9.48    0.59
  -4 -14  -4    9.39    0.59
   4 -14  -4    8.81    0.53
  -4  14   4    8.65    0.56
   4 -14   4    9.72    0.61
   4  14   4    8.73    0.55
  -4  14  -4    8.80    0.57
  -4 -14   4    7.94    0.57
  -4  14  -4    7.76    0.49
  -4 -14   4    9.41    0.58
   4 -14  -4    9.71    0.60
   4  14  -4    8.63    0.56
  -5 -14   4    0.39    0.23
   5  14  -4    0.35    0.23
  -5  14   4    0.43    0.25
   5  14   4    0.27    0.25
   5 -14  -4    0.41    0.28
   5  14   4    0.38    0.24
  -5  14  -4    0.66    0.25
  -5 -14  -4    0.79    0.28
  -5 -14   4    0.42    0.27
   5 -14   4    0.49    0.31
   6  14   4    1.24    0.26
  -6 -14  -4    1.30    0.31
  -6  14   4    1.44    0.26
   6 -14   4    1.03    0.34
  -6 -14   4    1.59    0.29
   6  14  -4    2.14    0.32
   6 -14  -4    1.22    0.29
  -6  14  -4    1.62    0.29
  -7  14   4    0.08    0.23
  -7  14  -4    0.12    0.24
   7 -14  -4    0.10    0.31
  -7 -14  -4   -0.01    0.31
   7 -14   4   -0.21    0.34
   7  14   4   -0.12    0.25
  -7 -14   4    0.13    0.28
   7  14  -4   -0.19    0.27
  -8  14  -4   -0.03    0.25
  -8 -14   4    0.29    0.36
   8 -14   4   -0.29    0.35
  -8 -14  -4    0.04    0.29
   8  14   4   -0.37    0.30
   8  14  -4   -0.06    0.33
   8 -14  -4    0.02    0.34
  -8  14   4    0.02    0.26
   9  14   4    0.30    0.30
  -9 -14   4    0.12    0.40
  -9 -14  -4   -0.36    0.36
   9 -14  -4   -0.07    0.37
   9 -14   4   -0.09    0.39
  -9  14  -4    0.42    0.32
   9  14  -4   -0.03    0.36
  -9  14   4    0.66    0.32
  10  14   4    1.02    0.38
 -10 -14   4    1.32    0.46
  10 -14   4    1.08    0.44
 -10 -14  -4    0.85    0.41
  10  14  -4    0.94    0.38
  10 -14  -4    0.50    0.43
 -10  14  -4    0.75    0.35
 -10  14   4    0.90    0.34
  11 -14  -4    0.08    0.45
 -11  14   4   -0.13    0.35
 -11  14  -4    0.09    0.36
  11 -14   4   -0.33    0.46
   0  15   4   -0.16    0.22
   0 -15  -4   -0.14    0.23
   0 -15   4    0.01    0.27
   0 -15   4    0.23    0.19
   0  15  -4    0.13    0.19
   0 -15  -4   -0.22    0.21
   0  15  -4   -0.13    0.16
   1 -15  -4   20.47    1.04
  -1 -15   4   20.77    1.06
  -1  15  -4   16.56    0.99
  -1  15   4   15.78    1.00
  -1 -15   4   18.59    0.98
   1  15  -4   15.85    0.95
   1  15   4   16.29    1.01
   1 -15  -4   18.86    0.97
  -1 -15  -4   20.11    0.99
   1  15  -4   16.51    0.99
   1 -15   4   19.91    1.07
   2  15  -4    4.77    0.39
   2  15  -4    4.49    0.37
  -2 -15   4    4.70    0.38
   2  15   4    4.77    0.41
  -2  15  -4    4.26    0.37
  -2 -15  -4    5.43    0.42
  -2  15  -4    4.44    0.33
  -2  15   4    4.48    0.39
  -2 -15  -4    6.12    0.42
  -2 -15   4    5.09    0.40
   2 -15   4    6.06    0.48
   2 -15  -4    5.24    0.44
   2 -15  -4    5.22    0.38
   2  15   4    4.00    0.35
  -3  15  -4    4.55    0.39
   3  15   4    5.76    0.44
   3 -15   4    5.90    0.45
  -3  15   4    4.38    0.38
  -3 -15   4    5.29    0.41
  -3  15  -4    4.49    0.33
  -3 -15   4    5.15    0.43
   3 -15  -4    5.85    0.44
   3  15   4    4.78    0.38
   3 -15  -4    5.25    0.39
  -3 -15  -4    5.91    0.44
   3  15  -4    4.40    0.37
   4  15   4    4.88    0.40
  -4 -15   4    4.58    0.39
   4  15   4    4.70    0.38
  -4  15   4    4.17    0.40
   4  15  -4    4.72    0.38
  -4 -15  -4    5.25    0.42
  -4  15  -4    4.55    0.39
  -4 -15   4    5.41    0.43
   4 -15   4    5.13    0.45
   4 -15  -4    5.53    0.45
   5  15  -4    8.47    0.54
  -5 -15  -4    8.99    0.58
   5 -15   4    8.39    0.60
  -5  15   4    7.52    0.56
   5  15   4    8.09    0.57
   5 -15  -4    7.46    0.59
  -5  15  -4    7.84    0.56
  -5 -15   4    7.81    0.57
   5  15   4    8.83    0.55
  -6  15  -4    1.38    0.27
   6 -15   4    1.80    0.36
   6 -15  -4    0.80    0.33
   6  15   4    1.51    0.28
   6  15  -4    1.18    0.29
  -6  15   4    1.45    0.27
  -6 -15   4    1.27    0.32
  -6 -15  -4    1.41    0.33
   7 -15  -4    0.22    0.34
  -7 -15  -4   -0.09    0.33
   7  15  -4   -0.22    0.31
   7 -15   4    0.57    0.37
  -7  15  -4   -0.24    0.25
  -7 -15   4    0.44    0.34
  -7  15   4    0.39    0.25
   7  15   4   -0.06    0.30
  -8 -15   4    0.86    0.39
   8  15   4    0.85    0.34
   8 -15  -4    1.11    0.38
  -8  15  -4    1.12    0.29
   8  15  -4    1.44    0.37
  -8  15   4    1.42    0.30
   8 -15   4    0.91    0.39
  -8 -15  -4    0.55    0.36
  -9  15  -4    0.47    0.29
  -9  15   4   -0.07    0.28
   9 -15   4   -0.03    0.42
  -9 -15  -4    0.12    0.38
   9  15  -4   -0.27    0.37
  -9 -15   4   -0.46    0.40
   9 -15  -4    0.23    0.40
   9  15   4    0.19    0.35
  10  15   4   -0.60    0.37
 -10  15   4    0.52    0.35
  10 -15  -4    0.89    0.43
 -10 -15  -4   -0.20    0.41
 -10  15  -4    0.11    0.35
  10 -15   4    0.63    0.45
 -10 -15   4    0.09    0.45
  10  15  -4   -0.75    0.39
  11 -15   4    0.00    0.48
   0  16   4    0.38    0.25
   0  16  -4    0.20    0.18
   0 -16  -4    0.50    0.24
   0 -16   4   -0.33    0.28
   0 -16  -4    0.05    0.23
   0  16  -4    0.13    0.20
   1  16  -4    0.11    0.21
   1  16  -4    0.17    0.19
  -1 -16  -4   -0.04    0.23
   1  16   4    0.25    0.25
   1 -16   4   -0.31    0.29
  -1 -16   4    0.39    0.28
  -1  16  -4   -0.01    0.16
   1 -16  -4    0.17    0.24
  -1 -16  -4   -0.05    0.26
  -1  16  -4    0.03    0.22
  -1  16   4   -0.25    0.24
  -1 -16   4   -0.08    0.22
   1 -16  -4    0.17    0.24
   2  16  -4    0.05    0.20
   2 -16  -4   -0.13    0.21
  -2  16   4   -0.03    0.22
   2 -16   4    0.52    0.32
   2 -16  -4    0.36    0.27
   2  16   4    0.11    0.22
  -2 -16  -4   -0.04    0.26
  -2  16  -4    0.46    0.23
  -2  16  -4    0.25    0.17
   2  16  -4    0.44    0.20
  -2 -16   4    0.40    0.23
   2  16   4    0.05    0.19
  -2 -16   4    0.04    0.26
  -3 -16  -4   -0.08    0.28
   3  16   4   -0.07    0.25
   3  16  -4   -0.14    0.20
  -3  16   4    0.15    0.26
   3 -16  -4   -0.16    0.22
  -3  16  -4    0.05    0.21
  -3 -16   4    0.11    0.24
   3 -16   4    0.00    0.31
   3  16   4   -0.09    0.22
  -3 -16   4    0.09    0.25
   3 -16  -4   -0.27    0.26
   4 -16   4    0.35    0.34
  -4  16   4   -0.06    0.23
  -4 -16   4    0.31    0.26
   4  16   4   -0.19    0.26
   4  16   4   -0.30    0.21
   4 -16  -4   -0.12    0.29
   4  16  -4   -0.34    0.26
  -4 -16  -4    0.05    0.29
  -4 -16   4   -0.16    0.26
  -4  16  -4   -0.13    0.25
  -5  16   4    0.07    0.28
   5  16   4    0.14    0.28
   5 -16  -4   -0.37    0.31
  -5  16  -4   -0.04    0.27
   5  16   4   -0.31    0.23
   5  16  -4   -0.23    0.25
   5 -16   4   -0.12    0.30
  -5 -16  -4   -0.01    0.26
  -5 -16   4   -0.05    0.29
  -6  16   4    0.10    0.29
   6 -16  -4    0.18    0.33
   6 -16   4    0.23    0.32
   6  16   4   -0.11    0.29
  -6 -16   4   -0.01    0.32
  -6  16  -4   -0.16    0.29
   6  16  -4    0.19    0.32
  -6 -16  -4   -0.03    0.32
   7 -16   4    0.00    0.38
   7 -16  -4   -0.05    0.36
   7  16  -4   -0.11    0.28
  -7  16   4   -0.17    0.30
  -7  16  -4   -0.03    0.31
   7  16   4   -0.13    0.31
  -7 -16  -4   -0.13    0.30
  -7 -16   4   -0.16    0.33
  -8  16   4    0.13    0.33
  -8 -16   4   -0.42    0.38
   8 -16   4   -0.82    0.38
  -8  16  -4    0.22    0.33
   8  16   4   -0.34    0.33
   8  16  -4    0.38    0.32
  -8 -16  -4   -0.54    0.36
   8 -16  -4    0.62    0.38
   9 -16  -4    0.21    0.40
   9 -16   4   -0.10    0.44
  -9 -16  -4    0.67    0.36
   9  16   4    0.22    0.33
  -9  16   4    0.14    0.30
   9  16  -4    0.18    0.39
  -9  16  -4    0.95    0.37
  -9 -16   4    0.02    0.42
  10 -16  -4    0.67    0.45
 -10  16  -4   -0.06    0.37
 -10 -16  -4    0.09    0.38
  10  16   4    0.29    0.40
  10  16  -4   -0.11    0.42
 -10  16   4   -0.06    0.37
 -10 -16   4   -0.69    0.45
  10 -16   4    0.11    0.51
   0  17  -4    0.06    0.18
   0 -17  -4    0.24    0.25
   0 -17  -4    0.02    0.27
   0  17  -4   -0.19    0.23
   0  17   4    0.09    0.23
   0 -17   4    0.14    0.31
   1 -17   4   -0.14    0.32
  -1  17  -4    0.70    0.24
   1 -17  -4    0.24    0.26
  -1  17  -4    0.34    0.18
  -1 -17  -4    0.40    0.26
   1  17   4    0.39    0.24
   1  17  -4    0.23    0.22
   1 -17  -4    0.31    0.27
   1  17  -4    0.41    0.21
  -1 -17   4    0.16    0.30
  -1 -17  -4    0.34    0.28
  -1  17   4   -0.10    0.26
   2 -17  -4    1.85    0.30
  -2 -17   4    1.96    0.31
   2 -17   4    1.65    0.35
  -2  17  -4    0.70    0.24
  -2 -17  -4    1.25    0.30
   2 -17  -4    1.21    0.25
   2  17  -4    1.09    0.26
  -2 -17   4    1.26    0.29
   2  17   4    1.30    0.29
  -2  17   4    0.68    0.26
   3  17   4   -0.02    0.23
  -3  17   4    0.04    0.28
  -3 -17  -4    0.16    0.30
   3  17  -4   -0.04    0.23
   3 -17  -4    0.40    0.30
   3 -17   4    0.56    0.35
   3  17   4    0.08    0.27
  -3 -17   4   -0.39    0.26
  -3  17  -4   -0.55    0.25
  -3 -17   4    0.15    0.26
  -4 -17  -4    2.60    0.32
   4 -17   4    2.62    0.40
   4  17   4    2.06    0.31
  -4  17  -4    2.09    0.33
   4  17  -4    2.21    0.33
   4  17   4    2.10    0.33
  -4  17   4    2.07    0.34
  -4 -17   4    1.70    0.32
  -4 -17   4    2.26    0.33
   4 -17  -4    1.73    0.31
   5 -17  -4    2.46    0.38
  -5 -17  -4    2.65    0.38
   5 -17   4    2.79    0.41
  -5  17   4    2.11    0.32
   5  17   4    2.79    0.32
  -5 -17   4    2.38    0.36
   5  17  -4    2.20    0.36
  -5  17  -4    2.13    0.31
  -6 -17  -4    1.62    0.33
  -6  17   4    1.40    0.34
  -6 -17   4    0.97    0.36
   6 -17  -4    1.92    0.39
   6  17  -4    1.16    0.31
   6  17   4    1.15    0.34
   6 -17   4    1.57    0.41
  -6  17  -4    1.23    0.30
  -7 -17   4   -0.12    0.36
  -7  17   4   -0.03    0.29
   7  17   4   -0.09    0.29
  -7  17  -4    0.53    0.34
  -7 -17  -4   -0.34    0.35
   7  17  -4   -0.14    0.31
   7 -17  -4    0.63    0.39
   7 -17   4   -0.25    0.40
   8 -17  -4    0.97    0.41
  -8  17   4    0.61    0.36
   8  17   4    0.76    0.38
  -8 -17   4    0.32    0.39
   8 -17   4    1.06    0.43
   8  17  -4    0.94    0.36
  -8  17  -4    0.73    0.35
  -8 -17  -4    0.90    0.39
   9 -17   4   -0.14    0.46
  -9 -17   4   -0.77    0.43
   9  17  -4    0.07    0.41
  -9  17   4    0.81    0.38
  -9  17  -4    0.51    0.34
  -9 -17  -4    0.66    0.42
   9  17   4    0.00    0.39
   9 -17  -4    0.11    0.44
   0 -18  -4    8.63    0.56
   0  18   4    5.62    0.50
   0  18  -4    5.83    0.50
   0  18  -4    5.70    0.44
   0 -18  -4    7.25    0.51
   0 -18   4    7.57    0.60
   1 -18   4    3.46    0.42
   1  18  -4    2.72    0.32
  -1 -18  -4    3.45    0.36
  -1 -18  -4    3.27    0.37
  -1  18  -4    2.83    0.33
  -1  18   4    2.63    0.33
  -1  18  -4    2.83    0.27
   1  18   4    2.51    0.36
   1 -18  -4    3.12    0.35
  -1 -18   4    3.34    0.39
   1 -18  -4    3.61    0.39
   1  18  -4    2.46    0.30
   2  18   4    1.52    0.32
   2 -18   4    1.80    0.39
  -2 -18   4    2.87    0.35
  -2  18  -4    1.80    0.32
   2 -18  -4    2.28    0.37
  -2  18   4    1.66    0.30
   2  18  -4    1.61    0.26
  -2 -18  -4    2.42    0.33
   3 -18  -4    3.86    0.41
  -3  18   4    3.16    0.39
  -3  18  -4    2.90    0.37
   3  18   4    3.28    0.34
  -3 -18   4    4.72    0.41
  -3 -18  -4    4.44    0.40
   3  18   4    2.89    0.37
   3  18  -4    3.00    0.34
  -3 -18   4    3.36    0.38
   3 -18   4    3.99    0.46
   4  18   4    0.55    0.29
   4  18   4    0.69    0.28
   4 -18   4    1.03    0.39
  -4  18   4    0.89    0.32
  -4  18  -4   -0.05    0.26
   4  18  -4    0.65    0.27
  -4 -18  -4    0.85    0.33
   4 -18  -4    1.27    0.35
  -4 -18   4    0.25    0.30
   5 -18   4    0.30    0.39
  -5  18  -4    0.41    0.31
  -5  18   4    0.44    0.32
   5 -18  -4   -0.20    0.33
  -5 -18  -4    0.43    0.34
   5  18   4    0.19    0.30
   5  18  -4   -0.32    0.28
  -5 -18   4   -0.21    0.31
   6 -18   4    0.11    0.41
  -6  18   4    0.71    0.34
   6  18  -4    0.44    0.31
   6 -18  -4   -0.03    0.38
   6  18   4    0.56    0.30
  -6  18  -4    0.57    0.33
  -6 -18  -4    0.66    0.37
  -6 -18   4   -0.25    0.35
  -7 -18   4   -0.64    0.36
   7  18  -4   -0.57    0.36
  -7  18  -4   -0.24    0.30
  -7 -18  -4   -0.07    0.33
   7 -18   4    0.15    0.42
   7  18   4   -0.45    0.34
  -7  18   4   -0.06    0.34
   7 -18  -4   -0.30    0.40
   8  18  -4   -0.22    0.35
   8 -18  -4    0.58    0.44
  -8  18  -4   -0.43    0.36
   8  18   4    0.69    0.39
  -8 -18  -4    0.18    0.36
   8 -18   4   -0.15    0.43
  -8  18   4    0.40    0.37
  -8 -18   4   -0.16    0.40
  -9 -18   4    0.06    0.44
   9 -18   4    0.52    0.50
   9  18   4   -0.01    0.36
   0 -19  -4    0.53    0.33
   0  19  -4   -0.35    0.21
   0 -19   4   -0.01    0.39
   0  19   4    0.09    0.26
   0  19  -4   -0.20    0.26
   0 -19  -4    0.12    0.29
  -1 -19  -4    0.55    0.31
   1  19  -4   -0.11    0.23
   1  19   4   -0.27    0.30
   1  19  -4    0.10    0.26
  -1  19  -4    0.21    0.28
   1 -19   4    0.92    0.38
  -1 -19   4    0.39    0.34
  -1  19   4    0.31    0.31
   1 -19  -4    0.09    0.31
  -2  19  -4    0.17    0.29
   2 -19   4    1.20    0.40
   2 -19  -4    1.00    0.33
   2  19  -4    0.55    0.27
  -2 -19  -4    0.53    0.32
  -2  19   4    0.51    0.32
   2  19   4    0.22    0.30
  -2 -19   4    0.76    0.33
  -3  19  -4    0.36    0.27
  -3  19   4    0.41    0.28
   3  19  -4    0.20    0.26
   3 -19   4    0.35    0.40
   3 -19  -4    0.95    0.35
  -3 -19   4    0.92    0.31
   3  19   4    0.29    0.30
  -3 -19  -4    0.66    0.34
   4  19   4    0.47    0.29
   4 -19  -4    0.40    0.36
  -4  19   4    0.43    0.29
   4  19  -4    0.56    0.30
  -4 -19  -4    0.97    0.35
  -4  19  -4    0.62    0.32
  -4 -19   4   -0.07    0.34
   4 -19   4    0.51    0.40
   5 -19  -4    0.09    0.36
  -5 -19  -4    0.11    0.35
   5 -19   4   -0.14    0.41
   5  19  -4    0.48    0.34
  -5 -19   4   -0.22    0.33
   5  19   4    0.19    0.32
  -5  19  -4    0.56    0.33
  -5  19   4    0.73    0.35
   6 -19   4    0.01    0.43
   6  19  -4   -0.51    0.36
  -6 -19   4   -0.77    0.36
  -6  19  -4    0.12    0.30
   6 -19  -4   -0.06    0.39
   6  19   4   -0.20    0.34
  -6  19   4   -0.27    0.31
  -6 -19  -4   -0.13    0.37
   7 -19   4   -0.43    0.44
  -7  19   4    0.49    0.37
  -7  19  -4   -0.17    0.32
  -7 -19   4    0.15    0.40
   7  19   4   -0.53    0.37
  -7 -19  -4   -0.16    0.40
   7  19  -4   -0.27    0.39
   7 -19  -4    0.11    0.41
  -8 -19  -4   -0.18    0.41
  -8  19  -4   -0.03    0.34
   8 -19  -4    0.70    0.45
  -8 -19   4   -0.72    0.42
   8 -19   4   -0.16    0.45
   8  19  -4   -0.06    0.42
  -8  19   4    0.05    0.34
   8  19   4   -0.05    0.35
   0 -20  -4    2.22    0.40
   0 -20   4    2.73    0.43
   0  20  -4    1.57    0.33
   0  20   4    1.23    0.36
   1  20  -4    0.80    0.27
   1  20   4    1.05    0.34
   1 -20  -4    1.83    0.39
   1 -20   4    2.29    0.44
  -1 -20   4    2.13    0.42
  -1  20   4    0.33    0.34
  -1 -20  -4    1.35    0.37
  -1  20  -4    0.96    0.32
   2 -20  -4    1.99    0.38
  -2  20   4    1.28    0.37
   2  20   4    0.92    0.35
   2 -20   4    2.04    0.46
  -2 -20   4    1.65    0.37
  -2  20  -4    1.07    0.33
   2  20  -4    1.23    0.31
  -2 -20  -4    2.19    0.37
   3 -20   4    0.56    0.43
   3  20  -4    0.50    0.31
   3 -20  -4    0.17    0.37
  -3  20  -4    0.68    0.33
  -3  20   4    0.40    0.30
  -3 -20  -4    0.06    0.35
   3  20   4    0.23    0.34
   4 -20  -4   -0.41    0.37
   4  20  -4   -0.62    0.33
   4 -20   4    0.14    0.43
  -4 -20  -4    0.01    0.36
  -4  20  -4    0.36    0.30
  -4  20   4    0.35    0.31
   5  20  -4    0.08    0.36
  -5  20  -4   -0.07    0.35
   5 -20  -4    0.58    0.40
  -5  20   4    0.58    0.33
  -5 -20   4    0.41    0.36
   5 -20   4    0.69    0.45
  -5 -20  -4   -0.12    0.37
   6 -20  -4   -0.09    0.41
  -6 -20   4   -0.38    0.38
   6 -20   4    0.11    0.46
  -6 -20  -4   -0.08    0.39
  -6  20   4    0.10    0.33
   6  20   4    0.53    0.37
  -6  20  -4    0.07    0.37
   6  20  -4    0.27    0.34
  -7 -20   4   -0.42    0.40
   7 -20   4   -0.54    0.47
  -7 -20  -4    0.07    0.41
   7 -20  -4    0.62    0.45
   7  20   4   -0.20    0.38
  -7  20   4   -0.18    0.34
  -7  20  -4   -0.48    0.34
   7  20  -4    0.33    0.37
  -8 -20   4    0.00    0.48
   8  20   4    0.38    0.36
   0 -21   4   -0.15    0.39
   0  21  -4   -0.34    0.30
   0  21   4   -0.60    0.34
  -1 -21   4    1.11    0.43
  -1  21  -4    0.81    0.29
   1 -21   4    1.21    0.45
   1  21   4   -0.03    0.34
   1 -21  -4    0.98    0.41
  -1  21   4   -0.28    0.31
  -2 -21   4    0.88    0.41
   2 -21  -4    0.82    0.42
  -2  21  -4    0.35    0.34
   2 -21   4    1.37    0.46
  -2  21   4    0.39    0.37
  -2 -21  -4    1.24    0.37
   2  21  -4    0.04    0.29
   2  21   4    0.51    0.36
  -3  21   4    0.12    0.37
   3 -21  -4    1.35    0.44
  -3 -21  -4    0.68    0.37
   3 -21   4    1.00    0.45
  -3  21  -4    0.42    0.35
   3  21  -4    0.62    0.33
  -4  21  -4    2.29    0.41
   4 -21   4    3.18    0.53
  -4  21   4    2.26    0.39
   4 -21  -4    2.79    0.49
   4  21  -4    1.96    0.41
  -4 -21  -4    2.74    0.42
  -5 -21  -4    2.24    0.44
  -5  21  -4    1.70    0.40
   5 -21   4    1.70    0.51
   5  21  -4    1.98    0.39
   5 -21  -4    2.07    0.47
  -5  21   4    1.12    0.41
   6 -21   4    0.86    0.51
   6  21  -4    0.24    0.41
  -6  21  -4    0.18    0.35
   6 -21  -4    1.15    0.46
  -6 -21   4    0.21    0.43
  -6  21   4    0.78    0.36
  -6 -21  -4    0.18    0.40
   7  21  -4   -0.41    0.42
   7  21   4   -0.04    0.41
  -7 -21   4   -0.72    0.43
  -7 -21  -4   -0.09    0.43
   0  22   4   -0.60    0.31
   0 -22   4    0.00    0.43
   1  22   4    0.17    0.38
  -1  22   4    0.08    0.38
  -1 -22   4    0.41    0.45
  -1  22  -4    0.11    0.30
   1 -22  -4    0.96    0.41
   1 -22   4    0.82    0.47
   2 -22   4   -0.54    0.46
  -2  22  -4   -0.22    0.30
  -2  22   4   -0.57    0.37
   2  22   4   -0.09    0.36
   2 -22  -4    0.13    0.40
   3  22  -4   -0.30    0.34
  -3 -22  -4    0.60    0.38
   3 -22   4    0.08    0.49
   3 -22  -4    0.69    0.42
  -3  22   4   -0.09    0.38
  -3  22  -4    0.17    0.37
   4 -22  -4    0.43    0.43
   4 -22   4   -0.25    0.49
  -4  22   4   -0.08    0.35
   4  22  -4   -0.13    0.36
  -4 -22  -4   -0.41    0.39
  -4  22  -4    0.06    0.37
  -5  22   4    0.16    0.36
   5 -22   4    0.11    0.52
  -5  22  -4    0.09    0.35
  -5 -22  -4    0.25    0.41
   5 -22  -4   -1.14    0.44
   5  22  -4   -0.08    0.41
   6  22  -4   -0.26    0.46
  -6 -22  -4   -0.59    0.42
   0 -23   4    0.28    0.49
   0  23   4   -0.05    0.39
  -1 -23   4    0.02    0.43
  -1  23   4    0.29    0.41
   1  23   4   -0.74    0.39
  -1  23  -4    0.41    0.37
   1 -23   4   -0.01    0.48
  -2  23   4   -0.19    0.36
  -2  23  -4    0.05    0.37
   2 -23   4    0.47    0.50
   2 -23  -4    0.05    0.42
   3 -23   4    0.39    0.51
  -3  23  -4   -0.01    0.38
   3 -23  -4    0.40    0.48
  -3  23   4    0.04    0.36
   4 -23  -4    1.10    0.47
   4 -23   4    0.80    0.53
  -4 -23  -4    0.66    0.42
  -4  23  -4    0.11    0.40
  -4  23   4    0.06    0.38
  -5 -23  -4   -0.37    0.45
   5  23  -4    0.12    0.43
   0 -24   4    1.50    0.55
   0  24   4    0.31    0.44
  -1  24   4    0.06    0.43
   1 -24   4    1.24    0.50
   1  24   4    0.56    0.43
  -2  24   4    0.10    0.44
   2 -24  -4   -0.24    0.52
   2 -24   4    0.66    0.53
  -2  24  -4    0.02    0.40
   3 -24  -4    0.41    0.48
  -3  24  -4    0.58    0.42
   0   0  -5    0.06    0.03
   0   0   5    0.12    0.04
   0   0  -5    0.02    0.03
   0   0   5    0.11    0.05
   1   0  -5    0.02    0.03
   1   0   5    0.10    0.05
  -1   0   5    0.06    0.04
  -1   0  -5    0.20    0.04
  -1   0   5    0.02    0.06
  -1   0  -5    0.01    0.04
   1   0   5    0.09    0.05
   1   0  -5    0.01    0.04
  -2   0   5    0.06    0.06
  -2   0   5    0.19    0.04
   2   0   5    0.00    0.06
  -2   0   5    0.08    0.05
  -2   0  -5   -0.01    0.05
  -2   0  -5    0.01    0.05
   2   0  -5    0.15    0.04
   2   0   5    0.06    0.07
  -3   0   5    0.06    0.09
   3   0   5    0.00    0.07
  -3   0   5   -0.01    0.04
  -3   0   5   -0.10    0.07
   3   0   5    0.02    0.08
  -3   0  -5   -0.02    0.06
   3   0  -5    0.03    0.06
  -3   0  -5    0.09    0.07
  -4   0  -5    0.02    0.08
   4   0   5    0.06    0.09
  -4   0   5    0.43    0.09
  -4   0   5    0.06    0.11
   4   0  -5   -0.19    0.08
  -4   0   5   -0.09    0.06
   4   0   5    0.05    0.09
  -4   0  -5    0.05    0.09
  -5   0  -5    0.05    0.10
  -5   0   5    0.13    0.12
  -5   0   5    0.01    0.07
   5   0   5   -0.08    0.12
   5   0   5    0.01    0.10
  -5   0  -5   -0.01    0.09
   5   0  -5    0.07    0.11
  -5   0   5   -0.01    0.13
  -6   0  -5   -0.02    0.14
   6   0  -5    0.49    0.14
   6   0   5    0.09    0.15
  -6   0   5   -0.02    0.09
  -6   0  -5    0.13    0.14
  -6   0   5   -0.02    0.15
   6   0   5    0.23    0.12
  -6   0   5    0.02    0.15
  -7   0  -5   -0.02    0.17
   7   0   5   -0.06    0.14
  -7   0  -5   -0.11    0.16
  -7   0   5   -0.08    0.11
   7   0   5   -0.11    0.16
  -7   0   5    0.12    0.16
  -7   0   5   -0.30    0.17
   7   0  -5    0.06    0.16
   8   0   5    0.04    0.19
  -8   0   5   -0.14    0.13
  -8   0   5   -0.05    0.20
  -8   0   5    0.53    0.22
   8   0  -5   -0.05    0.19
  -8   0  -5   -0.39    0.17
  -8   0  -5   -0.03    0.16
   9   0  -5   -0.04    0.21
  -9   0  -5   -0.27    0.18
  -9   0   5    0.32    0.25
   9   0   5   -0.21    0.19
  -9   0  -5   -0.20    0.21
  -9   0   5    0.17    0.25
  10   0   5    0.42    0.25
 -10   0   5    0.25    0.28
 -10   0  -5    0.00    0.27
 -10   0  -5   -0.33    0.20
 -10   0   5   -0.50    0.23
  10   0  -5   -0.04    0.26
 -11   0   5   -0.02    0.33
  11   0   5   -0.18    0.29
  11   0  -5   -0.08    0.25
 -11   0  -5   -0.09    0.31
 -11   0   5    0.11    0.32
 -11   0  -5    0.17    0.24
 -12   0   5   -0.72    0.34
 -12   0  -5   -0.53    0.29
 -13   0   5   -0.35    0.40
   0   1  -5    0.02    0.03
   0  -1   5   -0.02    0.05
   0   1   5    0.02    0.04
   0  -1  -5   -0.03    0.03
   0   1  -5    0.18    0.03
   0  -1  -5    0.09    0.03
   0   1   5   -0.02    0.04
   0  -1   5    0.06    0.04
  -1   1  -5    1.30    0.08
  -1   1   5    1.33    0.12
   1  -1   5    1.42    0.12
  -1  -1   5    1.71    0.12
  -1  -1   5    1.53    0.09
   1  -1  -5    1.23    0.09
   1  -1  -5    1.33    0.08
  -1  -1  -5    1.37    0.09
   1  -1   5    1.39    0.10
   1   1  -5    1.35    0.09
   1   1   5    1.21    0.10
  -1   1   5    1.57    0.10
  -1  -1  -5    1.26    0.09
   1   1   5    1.50    0.10
  -1   1  -5    1.23    0.09
  -2   1  -5   58.48    2.97
   2   1   5   58.00    3.07
   2   1   5   57.77    3.13
  -2   1  -5   59.17    2.93
   2  -1   5   61.51    3.06
   2  -1  -5   59.29    2.97
  -2  -1   5   63.04    3.06
   2   1  -5   60.63    2.93
  -2  -1   5   60.33    3.14
  -2  -1  -5   56.53    2.97
  -2   1   5   62.87    3.06
  -2  -1   5   59.07    2.97
  -2   1   5   58.67    3.14
   2  -1  -5   63.02    2.93
   2  -1   5   57.93    3.13
  -2  -1  -5   58.71    2.93
   3  -1  -5  225.21   10.32
  -3   1   5  215.25   10.76
   3   1   5  209.06   11.02
   3   1   5  199.88   10.77
  -3  -1  -5  207.66   10.46
  -3  -1   5  220.42   10.77
   3  -1   5  214.01   10.77
   3   1  -5  211.86   10.32
  -3   1   5  206.81   11.03
  -3  -1   5  210.86   10.46
  -3  -1  -5  205.77   10.32
  -3   1  -5  208.50   10.32
   3  -1  -5  207.25   10.46
  -3   1  -5  217.77   10.46
  -3  -1   5  209.62   11.03
   3  -1   5  201.32   11.02
   4   1  -5   76.43    3.72
   4  -1  -5   78.38    3.72
  -4  -1  -5   76.49    3.78
  -4  -1   5   74.70    3.78
   4   1   5   74.65    3.97
  -4  -1   5   78.50    3.87
  -4   1   5   74.92    3.77
   4   1   5   74.27    3.89
  -4  -1  -5   74.53    3.72
  -4   1  -5   75.79    3.77
  -4   1  -5   73.61    3.72
  -4   1   5   74.23    3.98
   4  -1   5   75.52    3.88
  -4  -1   5   76.84    3.98
  -4   1   5   77.56    3.88
   4  -1   5   74.02    3.97
   5  -1   5    2.83    0.23
  -5  -1   5    2.89    0.23
  -5   1  -5    2.85    0.20
  -5   1   5    3.12    0.22
  -5  -1  -5    2.97    0.23
  -5  -1  -5    2.77    0.21
   5  -1  -5    3.08    0.22
   5   1   5    2.53    0.21
  -5  -1   5    2.75    0.22
  -5  -1   5    3.00    0.19
  -5   1  -5    3.00    0.22
   5  -1   5    3.10    0.23
   5   1   5    2.61    0.20
   5   1  -5    2.83    0.22
  -5   1   5    2.99    0.26
  -5   1   5    2.83    0.19
  -6   1  -5    0.21    0.14
  -6  -1  -5   -0.10    0.12
  -6   1  -5    0.01    0.12
   6  -1  -5    0.08    0.13
  -6  -1   5    0.12    0.15
  -6   1   5   -0.06    0.10
  -6  -1   5   -0.02    0.15
  -6   1   5   -0.14    0.16
   6  -1   5    0.05    0.14
   6   1   5    0.10    0.10
  -6   1   5    0.13    0.13
   6   1   5    0.17    0.14
   6  -1   5    0.20    0.14
  -6  -1   5    0.04    0.09
   6   1  -5    0.22    0.13
  -6  -1  -5   -0.11    0.15
  -7   1  -5   32.81    1.70
  -7  -1   5   34.52    1.74
  -7   1   5   34.66    1.72
  -7  -1   5   36.43    1.81
   7  -1   5   32.17    1.79
  -7  -1  -5   32.97    1.71
   7  -1   5   32.34    1.76
   7   1  -5   32.82    1.69
   7  -1  -5   34.76    1.69
  -7   1   5   34.02    1.81
  -7  -1  -5   33.34    1.69
  -7   1   5   34.65    1.74
  -7   1  -5   32.76    1.68
   7   1   5   31.36    1.78
   7   1   5   33.27    1.76
  -7  -1   5   32.86    1.72
  -8   1   5    5.30    0.44
   8   1  -5    5.98    0.42
  -8   1   5    5.92    0.40
  -8   1  -5    5.31    0.37
  -8   1  -5    6.01    0.41
  -8  -1   5    6.47    0.46
  -8  -1  -5    5.62    0.41
   8  -1  -5    6.03    0.41
  -8   1   5    5.61    0.36
   8  -1   5    5.61    0.40
   8   1   5    5.75    0.39
   8  -1   5    5.28    0.44
  -8  -1  -5    5.57    0.38
  -8  -1   5    5.91    0.43
   9  -1   5    0.39    0.23
  -9   1   5    0.89    0.25
  -9   1  -5    0.72    0.24
  -9   1  -5    0.56    0.19
  -9  -1   5    0.56    0.27
  -9  -1  -5    0.49    0.20
   9   1   5    0.49    0.23
   9   1  -5    0.68    0.24
  -9  -1  -5    0.40    0.23
  -9  -1   5    0.79    0.26
  -9   1   5    0.69    0.28
   9  -1  -5    0.43    0.23
 -10   1   5    1.03    0.29
 -10  -1   5    0.25    0.30
 -10   1  -5    0.29    0.27
  10  -1  -5    0.79    0.25
  10   1  -5    0.55    0.27
  10   1   5    0.48    0.26
 -10   1  -5   -0.11    0.23
  10  -1   5    0.15    0.25
 -10  -1  -5    0.33    0.28
 -10  -1   5    0.65    0.30
 -10   1   5    0.18    0.30
 -10  -1  -5    0.52    0.25
 -11  -1  -5   -0.03    0.24
  11  -1   5   -0.14    0.27
 -11   1  -5    0.15    0.24
 -11  -1   5    0.01    0.28
 -11  -1  -5   -0.08    0.29
  11   1   5   -0.08    0.30
 -11   1   5    0.13    0.30
  11   1  -5   -0.23    0.29
 -11   1   5    0.00    0.30
 -12   1   5   -0.32    0.35
  12   1  -5    0.27    0.33
 -12   1  -5   -0.58    0.30
 -12  -1   5   -0.46    0.37
 -12  -1  -5   -0.22    0.27
 -13  -1   5    0.22    0.45
 -13   1  -5    0.43    0.30
  13   1   5    0.32    0.38
   0   2  -5  228.65   11.29
   0   2   5  232.38   11.89
   0   2  -5  229.61   11.13
   0  -2  -5  232.71   11.29
   0   2   5  226.96   11.62
   0  -2  -5  232.59   11.13
   0  -2   5  209.01   11.89
  -1   2  -5  190.58    9.88
   1   2   5  198.72   10.13
  -1  -2  -5  185.00    9.60
  -1  -2   5  184.21   10.12
   1  -2  -5  208.49    9.49
  -1  -2  -5  196.57    9.47
  -1   2  -5  200.44    9.47
  -1   2   5  200.31    9.89
   1  -2  -5  192.50    9.60
  -1   2  -5  187.70    9.62
  -1   2   5  191.40   10.12
  -1  -2   5  196.47    9.60
  -1  -2   5  188.84    9.90
   1  -2   5  183.54   10.12
   1   2  -5  197.13    9.47
  -2  -2  -5   79.09    4.10
   2   2   5   80.30    4.22
  -2   2  -5   83.62    4.22
  -2  -2  -5   81.01    4.04
   2  -2  -5   87.96    4.04
   2  -2  -5   80.91    4.10
  -2   2   5   84.73    4.21
  -2  -2   5   81.52    4.10
   2   2  -5   84.45    4.04
  -2   2  -5   84.85    4.09
  -2   2  -5   81.31    4.04
   2  -2   5   78.36    4.32
  -2   2   5   81.77    4.32
  -2  -2   5   82.49    4.32
  -3  -2   5   15.06    0.80
   3   2   5   14.44    0.77
  -3   2   5   14.59    0.76
  -3   2  -5   14.98    0.74
  -3  -2  -5   13.74    0.75
  -3   2  -5   14.20    0.77
   3   2   5   13.97    0.78
   3   2  -5   15.30    0.74
   3  -2  -5   14.00    0.75
  -3  -2  -5   14.14    0.74
   3  -2  -5   16.30    0.73
  -3   2   5   14.82    0.80
   3  -2   5   13.88    0.79
  -3   2  -5   15.90    0.74
  -3  -2   5   13.74    0.75
  -4   2  -5   55.00    2.79
  -4   2  -5   56.40    2.92
   4   2   5   55.87    2.92
  -4  -2  -5   55.35    2.80
   4   2  -5   57.10    2.80
   4  -2   5   54.07    2.98
  -4  -2   5   57.39    2.99
  -4   2   5   57.47    2.91
  -4  -2   5   56.01    2.84
  -4   2  -5   59.75    2.83
   4  -2  -5   56.12    2.83
   4   2   5   57.49    2.97
   4  -2  -5   59.93    2.79
  -4   2   5   56.94    2.99
  -4  -2  -5   55.20    2.84
  -5   2   5    2.37    0.21
   5  -2   5    2.47    0.19
   5   2  -5    2.29    0.16
  -5   2  -5    1.97    0.18
  -5   2  -5    2.61    0.19
  -5  -2  -5    2.13    0.17
   5   2   5    2.20    0.17
  -5   2  -5    2.37    0.18
   5   2   5    2.40    0.19
   5  -2  -5    2.37    0.19
  -5  -2   5    2.51    0.20
  -5   2   5    2.05    0.18
  -5  -2   5    2.27    0.21
  -5  -2  -5    2.10    0.19
   5   2  -5    1.98    0.19
   6  -2   5   30.61    1.75
  -6   2  -5   32.77    1.65
  -6  -2   5   34.64    1.77
   6  -2  -5   33.76    1.65
  -6   2  -5   32.18    1.71
   6   2  -5   32.31    1.65
  -6   2   5   32.61    1.67
  -6  -2   5   32.72    1.68
  -6   2  -5   34.26    1.66
  -6   2   5   33.92    1.70
  -6  -2  -5   31.66    1.68
[truncated: 1,457,789 more chars]
