# Supplementary material for: Crystal structure of 4-amino-1-(4-methyl­benz­yl)pyridinium bromide
Source: Acta Crystallogr Sect E Struct Rep Online. 2014 Nov 26;70(Pt 12):o1293–4. doi: 10.1107/S1600536814025343 (PMC4257457; doi:10.1107/S1600536814025343)
Supplement: Supplementary file 2 [file e-70-o1293-Isup2.hkl]

#
# h,k,l, Fc-squared, Fo-squared, sigma(Fo-squared), status flag
#
data_I
_shelx_title ' AP94m in Pbca'
_shelx_refln_list_code          4
_shelx_F_calc_maximum      628.81
_exptl_crystal_F_000      2272.00
_reflns_d_resolution_high  0.7567

loop_
 _space_group_symop_operation_xyz
 'x, y, z'
 '-x+1/2, -y, z+1/2'
 '-x, y+1/2, -z+1/2'
 'x+1/2, -y+1/2, -z'
 '-x, -y, -z'
 'x-1/2, y, -z-1/2'
 'x, -y-1/2, z-1/2'
 '-x-1/2, y-1/2, z'

_cell_length_a    10.5646
_cell_length_b    18.7980
_cell_length_c    26.9782
_cell_angle_alpha  90.000
_cell_angle_beta   90.000
_cell_angle_gamma  90.000

_shelx_F_squared_multiplier     1.000

loop_
 _refln_index_h
 _refln_index_k
 _refln_index_l
 _refln_F_squared_calc
 _refln_F_squared_meas
 _refln_F_squared_sigma
 _refln_observed_status
   2   0   0      58770.18      62092.21      1566.89 o
   4   0   0      35104.62      39701.30      1003.88 o
   6   0   0      24071.77      24533.97       624.10 o
   8   0   0       1037.79        976.96        45.47 o
  10   0   0       6190.89       5969.05       238.09 o
  12   0   0        435.16        451.16       114.06 o
   2   1   0        437.51        462.59        11.61 o
   4   1   0      16519.00      18047.69       324.39 o
   6   1   0       1473.69       1320.79        34.07 o
   8   1   0       1554.53       1539.69        47.63 o
  10   1   0        313.56        359.26        42.91 o
  12   1   0        961.05        898.55        92.51 o
   0   2   0      10848.07      12489.68       314.75 o
   2   2   0       2269.29       2539.89        47.14 o
   4   2   0       6011.71       6839.40       125.17 o
   6   2   0       2406.47       2317.87        49.33 o
   8   2   0        674.00        643.22        28.44 o
  10   2   0         20.03         23.88        35.72 o
  12   2   0         39.25         20.84        79.59 o
   2   3   0      81752.91      84690.55      1510.35 o
   4   3   0      52728.71      55093.00       983.57 o
   6   3   0       8665.95       8865.65       162.90 o
   8   3   0       8957.67       8961.14       178.18 o
  10   3   0        417.90        302.78        37.58 o
  12   3   0         68.44         52.65        82.48 o
   0   4   0      71622.86      73967.01      1863.95 o
   2   4   0       3074.80       2930.58        58.55 o
   4   4   0      18689.56      19368.96       370.22 o
   6   4   0      16346.36      16803.33       350.59 o
   8   4   0       5357.25       5230.73       109.37 o
  10   4   0       1626.74       1683.98        63.93 o
  12   4   0        345.22        443.82        91.22 o
   2   5   0      17960.35      18919.72       338.93 o
   4   5   0       6586.41       6705.33       131.26 o
   6   5   0       2581.77       2323.83        50.06 o
   8   5   0        481.70        544.27        32.00 o
  10   5   0       1475.56       1441.58        71.66 o
  12   5   0          5.10       -130.09       146.65 o
   0   6   0     144301.00     147205.92      3710.72 o
   2   6   0      42932.57      44277.07       791.06 o
   4   6   0      13095.18      13995.93       268.83 o
   6   6   0      15045.47      15607.88       323.37 o
   8   6   0         76.82         68.66        29.30 o
  10   6   0       1449.24       1462.95        70.55 o
  12   6   0         61.86         71.44        74.49 o
   2   7   0       3435.40       3769.48        80.57 o
   4   7   0       2248.02       2209.71        46.08 o
   6   7   0        211.85        229.36        19.77 o
   8   7   0       2542.07       2521.79        68.84 o
  10   7   0        889.73        871.35        73.70 o
  12   7   0        319.99         96.00        76.38 o
   0   8   0       2645.55       3113.30        84.52 o
   2   8   0      36787.64      36837.50       659.61 o
   4   8   0        277.13        217.02        16.01 o
   6   8   0       3856.84       3784.91        89.49 o
   8   8   0       1666.68       1552.42        67.42 o
  10   8   0        150.49        192.79        55.52 o
  12   8   0        851.87        832.29        74.42 o
   2   9   0      22251.64      22592.61       406.20 o
   4   9   0      13177.72      12765.64       232.10 o
   6   9   0       6325.93       6094.08       124.28 o
   8   9   0       3916.82       3558.35       113.49 o
  10   9   0          0.57        -14.36        53.41 o
  12   9   0          3.08        -29.84        65.48 o
   0  10   0      18159.03      18860.29       480.21 o
   2  10   0       1722.93       1787.08        40.70 o
   4  10   0       7914.78       8061.00       149.11 o
   6  10   0       4445.68       4392.93       127.00 o
   8  10   0        152.46        165.15        45.76 o
  10  10   0       1055.72       1157.83        73.92 o
  12  10   0        195.99        204.50        68.83 o
   2  11   0       4633.14       4304.35        89.30 o
   4  11   0       3596.87       3345.44        76.26 o
   6  11   0       5568.19       4949.17       143.38 o
   8  11   0        415.95        439.68        77.88 o
  10  11   0        154.83        144.65        60.80 o
  12  11   0         14.29        -28.72       108.19 o
   0  12   0       8202.87       7814.87       386.25 o
   2  12   0      23527.96      23530.24       512.22 o
   4  12   0        796.24        841.54        36.41 o
   6  12   0        162.37        144.34        42.05 o
   8  12   0       1905.88       1988.63        82.61 o
  10  12   0        206.29        210.32        65.94 o
  12  12   0        222.50        208.03       100.89 o
   2  13   0       1661.17       1628.74        43.08 o
   4  13   0       1296.54       1234.33        63.29 o
   6  13   0         29.66        117.65        44.18 o
   8  13   0        292.50        211.39        56.79 o
  10  13   0         79.36        106.95        62.32 o
   0  14   0        611.50        626.91        44.95 o
   2  14   0      14199.63      14193.09       497.97 o
   4  14   0         95.37         78.16        35.33 o
   6  14   0        639.05        701.19        59.73 o
   8  14   0        347.36        401.19        58.42 o
  10  14   0         40.62        -14.15        65.23 o
   2  15   0        106.92        142.60        30.98 o
   4  15   0       2397.92       2306.77        75.57 o
   6  15   0       2253.61       2262.35        89.98 o
   8  15   0        212.54        237.74        58.97 o
  10  15   0        114.41        145.28        66.80 o
   0  16   0       2156.32       2366.85       183.45 o
   2  16   0        209.00        112.16        34.98 o
   4  16   0         21.84        115.11        46.01 o
   6  16   0         25.99        -52.51        52.51 o
   8  16   0         36.97        102.15        73.48 o
  10  16   0          2.02         -6.95        74.33 o
   2  17   0       2901.06       2760.17       142.78 o
   4  17   0       1867.21       1869.62        78.79 o
   6  17   0        841.89        853.91        68.56 o
   8  17   0        302.84        236.99        64.77 o
   0  18   0       1845.02       1984.31       372.97 o
   2  18   0       3661.71       3829.21       174.36 o
   4  18   0          2.26        -50.57        54.92 o
   6  18   0         78.11         17.80        57.98 o
   8  18   0        992.54       1028.95        80.80 o
   2  19   0         61.77         45.92        47.05 o
   4  19   0         14.46         32.03        56.32 o
   6  19   0         38.63        -17.36        64.23 o
   8  19   0          6.22         21.75        86.76 o
   0  20   0       2053.79       2325.96       432.72 o
   2  20   0       1187.06       1012.47        81.71 o
   4  20   0        135.30         58.80        61.67 o
   6  20   0        102.99        143.81        68.90 o
   8  20   0         33.52         92.58       164.76 o
   2  21   0        346.26        466.51       273.39 o
   4  21   0        437.28        493.80        70.81 o
   6  21   0        614.44        627.30        77.69 o
   0  22   0        727.44       1000.67       304.17 o
   2  22   0          2.52        -31.27        97.36 o
   4  22   0         57.89         23.23       105.01 o
   6  22   0         43.02        -76.04       106.24 o
   2  23   0        106.63        166.57       108.68 o
   4  23   0        282.23        391.15       197.35 o
   2  24   0        492.12        710.45       360.30 o
   1   1   1       2606.30       2523.35        37.33 o
   2   1   1       1235.43       1458.18        19.77 o
   3   1   1      40734.27      43985.79       573.18 o
   4   1   1         81.19         88.41         7.53 o
   5   1   1       3362.33       3328.08        45.67 o
   6   1   1       6051.26       6498.48        85.65 o
   7   1   1      12101.61      12712.44       169.64 o
   8   1   1        112.65        112.25        16.33 o
   9   1   1         11.41          0.34        19.24 o
  10   1   1         46.69          8.78        28.06 o
  11   1   1        177.74        111.31        41.06 o
  12   1   1        211.18        168.29        43.29 o
  13   1   1        223.75        188.53        61.80 o
   0   2   1       5535.44       5908.35       105.81 o
   1   2   1       1694.53       2200.07        31.78 o
   2   2   1      85555.09      92267.36      1197.84 o
   3   2   1      13746.54      15328.30       194.50 o
   4   2   1      37022.93      40186.52       507.99 o
   5   2   1        709.87        746.37        16.38 o
   6   2   1       8730.00       8733.58       113.61 o
   7   2   1       5804.83       5986.59        80.25 o
   8   2   1       6807.24       6991.68        93.82 o
   9   2   1          7.64        -18.81        20.87 o
  10   2   1        824.33        817.42        42.85 o
  11   2   1       1897.64       1968.30        58.86 o
  12   2   1        463.86        458.63        50.81 o
  13   2   1         51.85        -16.32        71.06 o
   1   3   1      32755.34      35023.06       441.74 o
   2   3   1        655.52        711.98        12.46 o
   3   3   1       8561.88       9427.04       127.77 o
   4   3   1        174.55        219.85         8.75 o
   5   3   1       4091.13       4126.61        55.49 o
   6   3   1          3.71          3.28        11.44 o
   7   3   1         42.72         56.83        14.38 o
   8   3   1       2139.77       2232.90        39.22 o
   9   3   1        380.57        430.09        26.52 o
  10   3   1        190.27        151.15        34.34 o
  11   3   1          4.19          8.56        35.60 o
  12   3   1        223.04         58.97        61.40 o
  13   3   1        118.90         30.19        66.08 o
   0   4   1      75454.07      78035.78      1389.79 o
   1   4   1     116584.59     117491.94      1479.19 o
   2   4   1      13716.73      16261.93       206.19 o
   3   4   1      12555.64      14016.46       190.53 o
   4   4   1        689.21        717.19        14.23 o
   5   4   1       5060.57       5701.41        77.65 o
   6   4   1        919.86        985.61        21.00 o
   7   4   1        100.82        132.34        14.43 o
   8   4   1        997.72       1135.62        36.35 o
   9   4   1        799.38        892.24        39.14 o
  10   4   1          3.92        -26.64        26.64 o
  11   4   1        737.07        791.44        45.70 o
  12   4   1         46.90        -28.94        70.56 o
  13   4   1         31.76        -54.25        70.98 o
   1   5   1       7648.69       8610.51       109.87 o
   2   5   1       2527.71       2557.14        35.64 o
   3   5   1      27951.14      29641.65       386.78 o
   4   5   1        116.18        114.38         8.73 o
   5   5   1       6122.98       6145.20        86.24 o
   6   5   1       2760.10       2816.00        41.43 o
   7   5   1       7369.00       7524.24       106.48 o
   8   5   1        216.77        201.31        19.96 o
   9   5   1         46.71         66.24        22.75 o
  10   5   1       1715.19       1756.99        54.20 o
  11   5   1        258.81        198.64        57.20 o
  12   5   1        212.69        181.67        63.48 o
  13   5   1        110.92        102.29        71.78 o
   0   6   1        673.20        942.10        26.40 o
   1   6   1       3313.62       3743.73        49.32 o
   2   6   1       5656.67       5657.13        75.69 o
   3   6   1       2780.64       2940.41        40.32 o
   4   6   1      25501.43      26730.06       360.90 o
   5   6   1         51.98         65.06        10.63 o
   6   6   1       3259.71       3199.20        46.33 o
   7   6   1         45.17         47.74        14.86 o
   8   6   1       2011.78       1906.47        40.46 o
   9   6   1         25.94          7.06        28.40 o
  10   6   1       1644.40       1512.48        49.96 o
  11   6   1          1.30        -37.62        37.62 o
  12   6   1        199.02        276.61        56.28 o
  13   6   1         15.13         -6.31        74.22 o
   1   7   1        248.76        196.77         8.17 o
   2   7   1       2974.67       2841.54        39.06 o
   3   7   1      13058.90      13038.83       166.56 o
   4   7   1        203.30        230.28        17.17 o
   5   7   1       8692.78       7867.10       106.15 o
   6   7   1          3.99         -8.99        13.16 o
   7   7   1       3853.30       3702.61        59.84 o
   8   7   1        600.46        578.63        26.38 o
   9   7   1       1794.28       1550.06        44.36 o
  10   7   1         46.61         34.07        35.67 o
  11   7   1         23.44         -6.58        38.97 o
  12   7   1          0.36        -51.11        51.11 o
  13   7   1         60.89        -17.59        96.17 o
   0   8   1        394.43        430.36        17.79 o
   1   8   1      15811.65      15441.79       196.62 o
   2   8   1       5450.68       5637.65        74.08 o
   3   8   1       4890.88       5019.82        66.76 o
   4   8   1        767.57        727.53        16.20 o
   5   8   1       1064.78       1013.70        22.61 o
   6   8   1       1672.57       1663.43        30.62 o
   7   8   1       1149.97       1114.57        31.97 o
   8   8   1       3104.13       2992.16        65.01 o
   9   8   1        768.80        827.14        40.07 o
  10   8   1        188.71        226.39        37.38 o
  11   8   1        410.50        359.73        42.76 o
  12   8   1         41.92         26.64        48.08 o
  13   8   1          5.34       -112.58       112.58 o
   1   9   1       7167.45       7081.41        92.44 o
   2   9   1      12947.21      13877.73       177.58 o
   3   9   1       2037.76       1889.46        29.72 o
   4   9   1        523.86        502.02        14.74 o
   5   9   1       4407.73       4339.49        64.73 o
   6   9   1         26.46         17.34        16.17 o
   7   9   1        141.26        161.52        22.83 o
   8   9   1       1251.48       1141.45        46.88 o
   9   9   1       1579.66       1416.02        49.02 o
  10   9   1        263.91        238.05        47.81 o
  11   9   1          1.29         -5.67        40.22 o
  12   9   1        124.74        115.55        46.94 o
  13   9   1         59.41        217.27       123.12 o
   0  10   1      12116.08      13144.38       238.17 o
   1  10   1      36305.75      38697.91       489.60 o
   2  10   1       3482.35       3357.36        47.20 o
   3  10   1       9631.83       9524.21       123.68 o
   4  10   1       4172.12       4092.95        56.95 o
   5  10   1         72.79         96.37        14.68 o
   6  10   1        701.67        688.32        25.26 o
   7  10   1         22.96         10.38        30.92 o
   8  10   1          7.66         -3.86        32.29 o
   9  10   1       1070.17       1075.13        49.58 o
  10  10   1        519.73        568.14        45.34 o
  11  10   1         64.67         14.27        43.31 o
  12  10   1         70.30         53.26        48.39 o
   1  11   1         71.50         72.81        11.90 o
   2  11   1        111.12         81.04        12.05 o
   3  11   1       4386.66       4182.78        58.05 o
   4  11   1          1.67         -6.78        12.60 o
   5  11   1       3170.27       3178.09        54.19 o
   6  11   1        413.75        409.98        30.55 o
   7  11   1       2463.50       2305.21        60.52 o
   8  11   1         10.52         -2.12        32.61 o
   9  11   1         89.62         71.42        36.21 o
  10  11   1          0.86        -38.47        38.47 o
  11  11   1         29.00         37.57        46.33 o
  12  11   1         29.18         10.29        49.15 o
   0  12   1       4125.67       4073.81       103.68 o
   1  12   1       2110.83       2117.11        42.48 o
   2  12   1       2708.40       2503.39        38.82 o
   3  12   1        536.97        548.72        17.12 o
   4  12   1       4310.68       4227.75        67.08 o
   5  12   1        186.79        196.25        23.96 o
   6  12   1        115.94        136.34        30.71 o
   7  12   1        106.35        100.28        32.54 o
   8  12   1        327.88        341.09        36.89 o
   9  12   1        377.88        320.10        46.33 o
  10  12   1        263.50        330.91        50.26 o
  11  12   1         40.49         19.79        47.99 o
  12  12   1         72.19        200.57        68.94 o
   1  13   1       5771.00       5733.48       130.43 o
   2  13   1        958.26        854.42        22.15 o
   3  13   1       1792.95       1621.58        39.12 o
   4  13   1        190.60        158.34        22.80 o
   5  13   1       6367.55       6110.82       114.13 o
   6  13   1        166.46        181.03        30.92 o
   7  13   1       2351.44       2031.66        58.51 o
   8  13   1        471.27        521.75        40.68 o
   9  13   1       1786.08       1602.25        56.55 o
  10  13   1          8.87        -45.51        45.51 o
  11  13   1          8.42         25.93        49.21 o
   0  14   1        676.42        791.78        29.77 o
   1  14   1       3859.58       3673.14        96.65 o
   2  14   1          4.55         35.72        16.91 o
   3  14   1       2206.00       2165.27        43.37 o
   4  14   1        408.14        488.02        27.01 o
   5  14   1          1.78          3.63        31.68 o
   6  14   1        292.80        356.07        40.03 o
   7  14   1        399.57        425.86        37.44 o
   8  14   1        516.72        450.27        43.75 o
   9  14   1        561.10        604.99        47.06 o
  10  14   1         13.53        -10.36        47.09 o
  11  14   1          8.49          1.95        52.15 o
   1  15   1        150.40        145.07        17.82 o
   2  15   1          3.06         -4.35        19.11 o
   3  15   1         80.77        128.29        24.38 o
   4  15   1         83.26         64.21        29.60 o
   5  15   1        779.24        726.39        43.66 o
   6  15   1         15.60         35.86        35.10 o
   7  15   1         62.29         58.40        39.61 o
   8  15   1        145.04         59.56        44.81 o
   9  15   1          4.81        -12.46        43.97 o
  10  15   1          7.10         -0.03        49.18 o
   0  16   1        424.27        465.34        29.67 o
   1  16   1       7523.65       7357.99       201.34 o
   2  16   1        759.72        744.12        29.74 o
   3  16   1       2613.39       2586.72        78.21 o
   4  16   1       1022.51       1155.09        41.82 o
   5  16   1         36.41         -1.38        34.25 o
   6  16   1        509.30        521.34        40.99 o
   7  16   1         72.97         81.93        39.39 o
   8  16   1         87.66         80.54        44.47 o
   9  16   1        362.50        449.30        48.93 o
  10  16   1        192.00        121.25        49.95 o
   1  17   1        101.10        143.37        26.07 o
   2  17   1         20.73         -6.07        26.48 o
   3  17   1        134.49        149.25        30.24 o
   4  17   1         14.95         76.57        35.63 o
   5  17   1       1416.07       1498.02        52.09 o
   6  17   1          1.62         42.75        40.87 o
   7  17   1        130.59         82.62        42.71 o
   8  17   1         31.24         75.77        47.13 o
   9  17   1          1.49        -19.69        49.91 o
   0  18   1         70.30        218.55        46.95 o
   1  18   1         54.14         57.33        29.39 o
   2  18   1         14.65         26.27        27.63 o
   3  18   1        559.88        551.77        51.69 o
   4  18   1         54.60          2.29        38.17 o
   5  18   1         14.67        -37.20        39.63 o
   6  18   1          1.75         11.25        42.54 o
   7  18   1          0.44         24.86        44.66 o
   8  18   1          1.94        -35.03        49.23 o
   9  18   1          2.13        -45.89        56.28 o
   1  19   1        460.87        493.57        45.48 o
   2  19   1        125.26         81.13        33.85 o
   3  19   1        371.85        493.47        41.64 o
   4  19   1          2.08         46.48        41.55 o
   5  19   1       1532.67       1585.92        58.75 o
   6  19   1          0.36         14.34        43.67 o
   7  19   1        304.60        340.95        50.69 o
   8  19   1         31.05         35.58        50.06 o
   0  20   1        534.82        664.64        74.22 o
   1  20   1        192.63        236.58        43.04 o
   2  20   1        121.83        193.75        49.68 o
   3  20   1        227.15        199.50        45.92 o
   4  20   1         16.01         18.07        44.65 o
   5  20   1         57.87        -45.29        45.29 o
   6  20   1        145.27        153.23        48.66 o
   7  20   1        207.30        338.37        60.56 o
   8  20   1          0.49        109.13        85.34 o
   1  21   1         21.55          7.98        46.95 o
   2  21   1          0.49        -65.15        65.15 o
   3  21   1         77.17         86.07        61.20 o
   4  21   1          3.64         51.74        51.05 o
   5  21   1         48.40         53.67        47.42 o
   6  21   1         11.94         19.91        76.64 o
   7  21   1        125.54         45.50        77.29 o
   0  22   1        119.42        107.46        66.52 o
   1  22   1        841.91        983.27       109.91 o
   2  22   1          4.31        -21.62        67.60 o
   3  22   1        299.56        358.64       120.21 o
   4  22   1         11.17         -9.98        64.06 o
   5  22   1         28.12         37.95        55.02 o
   6  22   1          4.03        -56.82        84.67 o
   1  23   1         41.71        188.49        75.77 o
   2  23   1          0.07         63.75        77.16 o
   3  23   1         68.69         69.15        88.85 o
   4  23   1          3.37         27.36        79.80 o
   5  23   1        129.78        398.32       155.71 o
   0  24   1          0.27       -144.84       144.84 o
   1  24   1          8.96        -69.12       123.35 o
   2  24   1         18.76        111.97        87.28 o
   3  24   1         48.33        -11.14        83.00 o
   1   0   2       4952.43       5336.83       102.73 o
   2   0   2      68560.12      75308.38      1342.79 o
   3   0   2       5107.91       6472.53       135.88 o
   4   0   2         16.86         59.19        10.68 o
   5   0   2       4202.17       4627.82        87.14 o
   6   0   2       8442.28       9174.45       168.35 o
   7   0   2          8.94         14.22        23.41 o
   8   0   2       5653.55       5853.29       131.73 o
   9   0   2       6131.05       6212.32       129.70 o
  10   0   2        512.67        571.54        42.02 o
  11   0   2        342.03        450.28        77.11 o
  12   0   2        334.68        384.29        62.72 o
  13   0   2        332.63        247.38        96.90 o
   1   1   2        293.22        457.79         9.95 o
   2   1   2       5066.06       5299.88        67.95 o
   3   1   2      21214.44      24642.86       311.74 o
   4   1   2       7066.96       7198.53        92.87 o
   5   1   2      15607.91      16667.74       212.55 o
   6   1   2       4397.81       4503.05        61.09 o
   7   1   2       1026.90       1016.83        22.13 o
   8   1   2        118.19        107.69        17.05 o
   9   1   2       2616.36       2587.03        48.53 o
  10   1   2         60.46         52.13        27.05 o
  11   1   2         38.08         45.11        37.04 o
  12   1   2         34.80        -35.49        44.37 o
  13   1   2        189.93         72.79        62.25 o
   0   2   2      13178.88      13485.64       240.94 o
   1   2   2       1808.86       2046.45        32.62 o
   2   2   2      31393.76      35348.21       446.20 o
   3   2   2         19.47         14.14         6.53 o
   4   2   2        281.39        397.61        13.97 o
   5   2   2         70.85        108.03         9.60 o
   6   2   2        799.27        835.58        17.49 o
   7   2   2         56.82         67.23        13.49 o
   8   2   2        825.87        835.93        22.23 o
   9   2   2       1187.66       1261.32        41.28 o
  10   2   2          9.71        -26.23        26.23 o
  11   2   2        442.90        399.16        37.52 o
  12   2   2        197.78        143.91        68.29 o
  13   2   2          8.18         55.10        61.08 o
   1   3   2      17079.07      18846.23       265.74 o
   2   3   2      20198.28      21233.07       268.48 o
   3   3   2       5423.02       6032.48        77.72 o
   4   3   2      10802.21      10308.55       136.07 o
   5   3   2      24132.18      26099.38       352.27 o
   6   3   2      13728.35      13798.60       182.47 o
   7   3   2       2047.56       2033.84        34.51 o
   8   3   2       1954.38       1845.13        37.55 o
   9   3   2       2436.45       2362.58        48.84 o
  10   3   2        297.84        256.77        30.49 o
  11   3   2       1110.93       1233.01        66.72 o
  12   3   2        672.29        818.21        59.48 o
  13   3   2         62.11         26.01        69.50 o
   0   4   2        271.70        336.34        10.37 o
   1   4   2       2775.73       2998.93        39.15 o
   2   4   2      42991.05      44759.46       564.90 o
   3   4   2       8623.53       9443.25       124.54 o
   4   4   2        688.95        600.89        12.84 o
   5   4   2       2150.51       2174.95        32.39 o
   6   4   2       4010.01       4372.59        59.77 o
   7   4   2        454.11        498.90        17.29 o
   8   4   2       6459.73       6299.71        98.76 o
   9   4   2         23.82         33.49        21.72 o
  10   4   2         30.58        -19.19        26.66 o
  11   4   2        427.94        454.31        40.85 o
  12   4   2        133.83         55.37        63.17 o
  13   4   2         94.03         28.93        72.80 o
   1   5   2      27944.53      29524.82       373.11 o
   2   5   2       4397.35       4313.92        56.39 o
   3   5   2       1854.40       1583.49        23.46 o
   4   5   2      12663.45      12938.46       183.22 o
   5   5   2        777.20        742.61        22.11 o
   6   5   2       2344.66       2439.40        40.24 o
   7   5   2       1821.23       1685.03        33.00 o
   8   5   2         77.09         28.02        18.91 o
   9   5   2        113.55        107.41        24.45 o
  10   5   2        572.30        660.60        33.62 o
  11   5   2          1.80        -37.12        37.12 o
  12   5   2          5.51        -51.08        55.81 o
  13   5   2         32.65        -72.76        72.76 o
   0   6   2      46057.34      47639.81       849.73 o
   1   6   2         26.11         30.94         6.04 o
   2   6   2      64905.51      66822.21       868.78 o
   3   6   2       1746.56       1721.39        25.75 o
   4   6   2        287.61        354.04        12.22 o
   5   6   2        814.42        826.01        18.15 o
   6   6   2        367.01        420.94        17.18 o
   7   6   2         48.69         68.82        16.06 o
   8   6   2       4689.55       4703.61        77.29 o
   9   6   2       1240.77       1282.70        38.39 o
  10   6   2        684.97        726.47        47.07 o
  11   6   2         58.52         57.78        41.37 o
  12   6   2        312.94        233.94        89.58 o
  13   6   2         27.27        -63.07        74.92 o
   1   7   2      33147.07      34680.45       438.50 o
   2   7   2         28.92         64.09         7.52 o
   3   7   2      31583.28      33915.47       442.57 o
   4   7   2        652.14        631.24        14.82 o
   5   7   2       5172.22       4748.78        64.34 o
   6   7   2       2868.17       2934.91        51.39 o
   7   7   2       3233.79       3245.25        51.69 o
   8   7   2        139.06        129.27        25.29 o
   9   7   2        979.40        999.27        37.07 o
  10   7   2        230.43        129.25        36.65 o
  11   7   2        287.81        313.51        40.95 o
  12   7   2        177.38        115.39        53.30 o
  13   7   2        145.36         77.30        71.17 o
   0   8   2      10925.01      10389.51       188.62 o
   1   8   2        851.90        918.15        17.14 o
   2   8   2        497.17        668.12        14.10 o
   3   8   2       1297.83       1427.02        23.89 o
   4   8   2       5396.67       5283.56        72.71 o
   5   8   2         40.84         34.00        11.59 o
   6   8   2        865.17        881.37        27.02 o
   7   8   2       1232.71       1176.50        38.51 o
   8   8   2          0.76        -25.15        25.15 o
   9   8   2         46.03         -1.73        33.91 o
  10   8   2        776.67        810.47        43.38 o
  11   8   2        268.02        237.72        40.50 o
  12   8   2          6.58        -53.06        53.06 o
  13   8   2         70.97        170.97       183.69 o
   1   9   2       3870.07       4094.99        55.06 o
   2   9   2       6990.57       7051.20        92.10 o
   3   9   2       1400.34       1400.77        24.13 o
   4   9   2      15141.49      14980.51       204.28 o
   5   9   2       1506.12       1538.98        32.84 o
   6   9   2       4214.41       4241.70        70.19 o
   7   9   2       1223.46       1269.92        33.26 o
   8   9   2       1308.85       1284.84        54.57 o
   9   9   2          4.89        -11.93        33.03 o
  10   9   2          0.37          3.70        46.02 o
  11   9   2         32.45          7.39        42.43 o
  12   9   2         29.64         85.27        49.51 o
   0  10   2        521.52        653.96        22.92 o
   1  10   2       4320.82       4650.82        62.79 o
   2  10   2        332.33        297.81        15.34 o
   3  10   2        565.15        570.70        15.39 o
   4  10   2         10.18         11.11        11.67 o
   5  10   2        240.13        266.81        17.79 o
   6  10   2        522.01        511.01        22.61 o
   7  10   2         59.98         13.93        29.39 o
   8  10   2        365.23        446.80        34.80 o
   9  10   2          6.14         -7.36        34.45 o
  10  10   2         45.06         34.62        39.51 o
  11  10   2        159.65        202.65        43.91 o
  12  10   2         65.36          7.07        49.29 o
   1  11   2       1623.13       1504.62        33.84 o
   2  11   2        117.86         92.66        12.01 o
   3  11   2       4331.25       4220.49        58.47 o
   4  11   2       7200.42       6672.69       103.42 o
   5  11   2       1270.18       1279.91        30.77 o
   6  11   2        361.07        336.42        25.32 o
   7  11   2       4634.60       4312.47        92.36 o
   8  11   2         19.98         34.53        34.78 o
   9  11   2        592.94        694.47        42.77 o
  10  11   2         22.38        -42.51        42.51 o
  11  11   2         31.47        -26.36        45.45 o
  12  11   2         11.00         58.93        49.58 o
   0  12   2      19681.22      19870.82       474.58 o
   1  12   2        596.79        604.02        16.97 o
   2  12   2       4635.61       4142.87        57.90 o
   3  12   2        671.62        683.14        19.42 o
   4  12   2       1136.64       1125.16        28.36 o
   5  12   2         56.31         81.26        18.87 o
   6  12   2        745.13        812.53        39.01 o
   7  12   2        742.35        742.92        39.07 o
   8  12   2        569.79        556.50        39.11 o
   9  12   2        222.22        152.52        38.57 o
  10  12   2        900.97        947.77        59.35 o
  11  12   2        185.06        195.48        73.91 o
  12  12   2         83.16        136.37        71.70 o
   1  13   2        147.39        133.97        14.83 o
   2  13   2        226.93        219.36        15.38 o
   3  13   2         48.11         50.10        17.23 o
   4  13   2        171.13        195.76        20.00 o
   5  13   2        216.19        206.15        29.09 o
   6  13   2        476.87        481.40        36.07 o
   7  13   2        174.53        192.10        34.95 o
   8  13   2        393.90        375.42        46.19 o
   9  13   2        245.99        214.94        43.38 o
  10  13   2          0.54         26.09        43.49 o
  11  13   2          0.60        -48.70        48.70 o
   0  14   2       3212.45       3136.37       113.26 o
   1  14   2        966.68        931.04        22.49 o
   2  14   2         95.86        135.52        18.67 o
   3  14   2         38.70         14.95        19.12 o
   4  14   2       2712.30       2530.47        72.01 o
   5  14   2         97.31         29.76        31.33 o
   6  14   2        326.99        260.74        40.03 o
   7  14   2        564.71        596.11        42.40 o
   8  14   2          9.70         15.41        52.69 o
   9  14   2          0.27        -19.41        43.41 o
  10  14   2        131.03        154.26        46.34 o
  11  14   2         65.06          4.17        50.29 o
   1  15   2        464.66        526.82        22.65 o
   2  15   2       4959.08       4692.15       107.61 o
   3  15   2       3181.30       3104.45        60.90 o
   4  15   2       5468.27       5346.98       123.15 o
   5  15   2         63.10         63.71        39.89 o
   6  15   2       1593.28       1762.45        57.21 o
   7  15   2        222.22        248.24        42.94 o
   8  15   2        234.60        201.47        41.23 o
   9  15   2        127.46        170.63        46.62 o
  10  15   2         49.43          5.97        47.82 o
  11  15   2          2.37        -72.42       162.95 o
   0  16   2        269.71        240.44        30.76 o
   1  16   2        156.82        170.24        21.98 o
   2  16   2         83.04        101.24        23.68 o
   3  16   2        406.97        385.41        28.71 o
   4  16   2        145.18         85.07        30.93 o
   5  16   2        182.51        123.19        36.52 o
   6  16   2        322.56        352.02        40.30 o
   7  16   2         16.82        -34.12        41.20 o
   8  16   2          3.56         48.05        43.53 o
   9  16   2          8.57         15.52        47.38 o
  10  16   2         27.11        -50.98        50.98 o
   1  17   2        614.37        637.78        32.82 o
   2  17   2        762.48        867.05        55.67 o
   3  17   2        626.88        651.25        34.97 o
   4  17   2        678.15        729.11        41.16 o
   5  17   2         69.89         41.95        37.68 o
   6  17   2        732.44        775.46        46.42 o
   7  17   2         62.98         39.92        41.49 o
   8  17   2        380.92        357.74        48.58 o
   9  17   2          0.31        -28.09        50.26 o
   0  18   2       6053.90       6058.37       446.96 o
   1  18   2        997.91       1083.25        84.49 o
   2  18   2        716.44        681.62        35.89 o
   3  18   2        206.18        240.02        33.59 o
   4  18   2        675.94        727.21        43.66 o
   5  18   2         27.77        -39.14        39.14 o
   6  18   2        264.24        364.76        55.51 o
   7  18   2         60.42         57.06        44.79 o
   8  18   2         67.70         29.17        61.42 o
   9  18   2          0.61        -54.62        54.62 o
   1  19   2         25.00         23.98        34.19 o
   2  19   2        188.45        156.75        39.08 o
   3  19   2        134.29        181.64        37.30 o
   4  19   2         41.47         32.47        40.78 o
   5  19   2         68.61         95.95        42.05 o
   6  19   2         17.87         33.47        45.99 o
   7  19   2         24.13         32.69        53.21 o
   8  19   2          0.77         30.82        51.66 o
   0  20   2       1312.76       1419.92       146.35 o
   1  20   2         43.36        -43.78        43.78 o
   2  20   2        779.98        979.13        94.74 o
   3  20   2          3.57         16.87        48.64 o
   4  20   2        159.74        131.94        43.85 o
   5  20   2         20.79         14.75        44.13 o
   6  20   2          0.82         44.35        48.85 o
   7  20   2         15.60         90.35        51.81 o
   8  20   2         18.36        -54.27       157.52 o
   1  21   2          7.05         -7.25        53.36 o
   2  21   2        220.82        196.47        70.70 o
   3  21   2        529.65        524.88        56.94 o
   4  21   2        514.95        693.72        63.47 o
   5  21   2         29.17        -10.89        51.62 o
   6  21   2        483.56        571.16        54.90 o
   7  21   2         33.49         80.28        78.62 o
   0  22   2          9.33          6.48        77.14 o
   1  22   2          4.14        -52.94        54.21 o
   2  22   2         25.66        -47.82        72.72 o
   3  22   2          0.12         -8.33        72.06 o
   4  22   2          1.12         31.45        56.50 o
   5  22   2          8.98         67.11        63.24 o
   6  22   2         11.76        -80.85        80.85 o
   1  23   2          8.13         21.56        64.32 o
   2  23   2        136.25        247.23        75.91 o
   3  23   2          0.26        -46.14        75.01 o
   4  23   2        195.36        170.29        79.72 o
   5  23   2          1.49        -14.48       148.47 o
   0  24   2        583.69        884.57       320.47 o
   1  24   2         68.37        -78.48        88.64 o
   2  24   2        177.05        173.40        82.22 o
   3  24   2         11.56         33.61       116.45 o
   1   1   3       7259.50       8660.26       117.05 o
   2   1   3        123.73        151.79         5.38 o
   3   1   3        661.34        822.96        13.83 o
   4   1   3        203.49        274.67        10.04 o
   5   1   3      53552.78      57165.68       772.02 o
   6   1   3        824.01        779.43        17.61 o
   7   1   3       1079.77       1207.99        24.08 o
   8   1   3        728.56        761.38        21.00 o
   9   1   3       4003.29       3941.93        65.25 o
  10   1   3        189.17        228.94        33.02 o
  11   1   3       1698.81       1927.49        54.39 o
  12   1   3        135.62         39.52        49.40 o
  13   1   3          1.89        -54.91        54.91 o
   0   2   3        662.72        765.79        15.42 o
   1   2   3        154.06        220.48        13.77 o
   2   2   3       7305.22       7743.91       109.53 o
   3   2   3      25952.55      28319.80       369.09 o
   4   2   3        867.68        856.87        16.11 o
   5   2   3         67.86        119.93         9.76 o
   6   2   3         16.87         16.17        11.65 o
   7   2   3         73.59         71.56        14.22 o
   8   2   3       1203.01       1332.37        30.19 o
   9   2   3       6080.27       6207.21        92.47 o
  10   2   3       1311.31       1409.25        38.67 o
  11   2   3          0.94         10.87        34.32 o
  12   2   3         40.57         -9.13        48.05 o
  13   2   3        604.83        751.28        77.87 o
   1   3   3      42200.60      44618.21       603.23 o
   2   3   3       1459.57       1649.76        24.59 o
   3   3   3       4488.54       4343.77        58.52 o
   4   3   3        969.35       1096.60        19.50 o
   5   3   3       1630.91       1548.76        29.43 o
   6   3   3        234.24        277.12        12.95 o
   7   3   3       1680.71       1569.40        29.85 o
   8   3   3          6.43        -15.40        17.63 o
   9   3   3        278.68        327.93        22.04 o
  10   3   3        198.99        216.86        29.40 o
  11   3   3        612.82        625.85        44.28 o
  12   3   3         94.21         47.37        57.22 o
  13   3   3         43.83        -53.94        68.08 o
   0   4   3        582.21        644.31        16.09 o
   1   4   3       6833.91       7558.81       103.18 o
   2   4   3       2092.79       2362.43        31.89 o
   3   4   3       5353.04       6030.11        80.30 o
   4   4   3        849.93        850.41        16.19 o
   5   4   3        497.61        672.02        14.70 o
   6   4   3        519.55        568.27        15.54 o
   7   4   3          4.80         -3.54        14.25 o
   8   4   3       1052.87       1023.00        25.90 o
   9   4   3       7257.75       7323.94       119.87 o
  10   4   3        805.76        771.46        36.47 o
  11   4   3         88.70         74.98        38.25 o
  12   4   3        168.58        149.19        49.27 o
  13   4   3        118.10         49.73        71.72 o
   1   5   3     101744.07     103992.07      1308.88 o
   2   5   3       4865.09       5012.08        65.02 o
   3   5   3       3426.00       3766.18        51.77 o
   4   5   3       9414.43      10114.06       133.82 o
   5   5   3      57123.81      60073.99       781.86 o
   6   5   3       5067.08       5124.72        74.13 o
   7   5   3        293.54        289.73        17.57 o
   8   5   3         83.46         45.01        18.24 o
   9   5   3       1662.48       1776.23        42.81 o
  10   5   3          1.76        -29.41        29.41 o
  11   5   3       1778.08       2041.80        78.00 o
  12   5   3        168.95        116.11        55.57 o
  13   5   3         96.29         33.34        71.25 o
   0   6   3       2784.42       2740.43        52.53 o
   1   6   3        678.43        790.86        14.09 o
   2   6   3         82.20        129.05         9.31 o
   3   6   3         30.33         28.30         7.16 o
   4   6   3         32.92         19.07         8.93 o
   5   6   3       2147.49       2197.26        33.26 o
   6   6   3         13.99         26.62        14.39 o
   7   6   3       1436.29       1443.92        30.39 o
   8   6   3          0.52          9.76        21.44 o
   9   6   3        417.56        469.74        36.87 o
  10   6   3        139.87         93.30        30.86 o
  11   6   3         99.70         47.94        40.71 o
  12   6   3         17.02        -52.22        52.22 o
  13   6   3        160.50         84.94        73.58 o
   1   7   3        179.08        232.94         8.30 o
   2   7   3         22.16         19.96         7.66 o
   3   7   3      16899.92      16892.79       215.12 o
   4   7   3        871.98        839.38        17.02 o
   5   7   3       3799.64       3819.65        56.60 o
   6   7   3       2397.32       2318.94        58.39 o
   7   7   3       9081.77       8528.95       136.34 o
   8   7   3        139.30        110.93        23.49 o
   9   7   3         10.63         10.42        27.69 o
  10   7   3          0.50        -18.05        33.34 o
  11   7   3         41.27         39.30        39.67 o
  12   7   3        100.84          0.76        52.83 o
  13   7   3         61.42         70.14        77.53 o
   0   8   3       1226.60       1190.26        28.91 o
   1   8   3       1695.91       1466.23        23.22 o
   2   8   3         27.03         34.87         8.29 o
   3   8   3       5266.23       4973.33        66.25 o
   4   8   3        331.93        398.38        12.81 o
   5   8   3        292.28        285.98        13.79 o
   6   8   3        267.07        271.11        18.48 o
   7   8   3        101.15         86.70        19.81 o
   8   8   3        175.03        167.66        26.76 o
   9   8   3        743.31        896.92        46.88 o
  10   8   3         87.90        119.72        38.47 o
  11   8   3        136.95        160.05        49.96 o
  12   8   3         20.30          8.45        59.11 o
  13   8   3         82.69         98.21       104.61 o
   1   9   3      15170.05      15108.77       192.78 o
   2   9   3       1090.53       1120.23        20.53 o
   3   9   3       7882.66       7084.46        92.77 o
   4   9   3        238.44        328.26        13.01 o
   5   9   3       7140.21       7011.72       103.56 o
   6   9   3         39.81         22.96        18.16 o
   7   9   3       5936.08       5505.11        92.43 o
   8   9   3         40.60         -0.67        25.87 o
   9   9   3        838.64        968.41        42.00 o
  10   9   3         24.06        -26.28        45.42 o
  11   9   3        254.03        235.15        44.10 o
  12   9   3          0.66        -53.62        53.62 o
   0  10   3        267.91        230.28        16.72 o
   1  10   3       5887.95       5924.83        78.40 o
   2  10   3         32.66         59.42        10.77 o
   3  10   3       8126.13       8333.24       108.70 o
   4  10   3        603.08        658.23        19.77 o
   5  10   3        473.04        439.37        20.29 o
   6  10   3          1.00         33.19        19.41 o
   7  10   3       1209.43       1241.52        34.96 o
   8  10   3        326.48        309.68        36.95 o
   9  10   3        161.71        113.50        36.85 o
  10  10   3        126.76        129.41        40.71 o
  11  10   3        901.79        872.79        51.19 o
  12  10   3        103.93        110.06        51.76 o
   1  11   3       2092.83       1908.00        31.28 o
   2  11   3        186.82        118.62        12.28 o
   3  11   3       1316.32       1288.81        26.02 o
   4  11   3        232.58        210.83        16.91 o
   5  11   3       4290.32       4055.34        68.15 o
   6  11   3        213.19        256.28        21.64 o
   7  11   3         78.73        127.32        30.96 o
   8  11   3          6.01         11.25        33.08 o
   9  11   3         49.29         26.57        38.49 o
  10  11   3          7.86        -38.47        38.47 o
  11  11   3          6.74        -16.48        44.35 o
  12  11   3          6.85        -56.41        56.41 o
   0  12   3          1.66         24.02        17.80 o
   1  12   3         10.17          8.35        12.70 o
   2  12   3          3.23        -13.01        14.31 o
   3  12   3        932.06       1001.84        23.87 o
   4  12   3        635.16        578.99        21.31 o
   5  12   3        432.85        409.85        22.90 o
   6  12   3          1.29         -6.65        27.67 o
   7  12   3        264.17        220.97        34.01 o
   8  12   3          2.30        -35.17        35.17 o
   9  12   3         24.09         21.39        39.81 o
  10  12   3         12.38        -42.75        42.75 o
  11  12   3         93.89         44.49        46.99 o
  12  12   3          7.51        -11.20        70.67 o
   1  13   3        492.16        544.80        17.80 o
   2  13   3        528.62        503.12        19.77 o
   3  13   3       9163.12       9100.96       137.53 o
   4  13   3       1078.61       1109.99        29.58 o
   5  13   3         59.45          9.27        25.10 o
   6  13   3        736.94        666.42        37.21 o
   7  13   3       4727.97       4666.23       100.38 o
   8  13   3         81.60         65.29        44.15 o
   9  13   3          4.13         18.25        40.77 o
  10  13   3        104.24         70.71        45.12 o
  11  13   3         66.98         62.11        49.44 o
   0  14   3       1160.61       1082.74        40.55 o
   1  14   3       4989.27       4853.82       124.49 o
   2  14   3       5765.45       5530.40       118.01 o
   3  14   3        718.67        713.04        24.87 o
   4  14   3        438.17        422.90        25.89 o
   5  14   3        324.43        244.54        30.58 o
   6  14   3         21.77        -15.88        33.60 o
   7  14   3        371.17        438.74        50.70 o
   8  14   3          3.30         21.09        38.99 o
   9  14   3        211.53        201.00        45.15 o
  10  14   3         19.46         48.34        46.47 o
  11  14   3          3.82         52.49        60.03 o
   1  15   3       1995.92       1758.74        59.25 o
   2  15   3         74.29         88.38        20.47 o
   3  15   3        212.83        214.92        21.82 o
   4  15   3        600.70        627.98        32.20 o
   5  15   3         25.28          1.23        31.48 o
   6  15   3         41.77        -24.76        36.60 o
   7  15   3        814.21        778.42        60.72 o
   8  15   3         46.02          6.61        42.20 o
   9  15   3         29.80         57.47        46.19 o
  10  15   3          4.50        -47.53        47.53 o
  11  15   3         32.61         83.29       177.43 o
   0  16   3        151.37        135.58        32.47 o
   1  16   3       4127.99       4041.47       148.28 o
   2  16   3         64.45         83.55        21.60 o
   3  16   3         33.67          1.67        28.20 o
   4  16   3        160.30        165.91        30.67 o
   5  16   3        148.36        105.02        52.86 o
   6  16   3         40.01        -19.00        38.66 o
   7  16   3        517.92        592.61        45.33 o
   8  16   3        152.31        111.55        43.17 o
   9  16   3        143.02        199.15        49.20 o
  10  16   3        183.23        201.53        52.15 o
   1  17   3        458.80        535.69        32.16 o
   2  17   3         28.27         29.29        27.40 o
   3  17   3       2552.04       2666.99        77.49 o
   4  17   3        675.05        666.11        38.99 o
   5  17   3        261.46        267.08        38.60 o
   6  17   3         70.22        -12.04        40.32 o
   7  17   3        418.63        546.40        48.19 o
   8  17   3         37.47        -27.01        45.77 o
   9  17   3         32.77          5.78        50.38 o
   0  18   3          1.90          8.20        37.53 o
   1  18   3         38.78         61.79        29.99 o
   2  18   3          1.20         12.36        33.08 o
   3  18   3        347.23        365.86        34.88 o
   4  18   3          6.28         56.82        38.12 o
   5  18   3        119.53        178.62        41.68 o
   6  18   3          7.32        -34.30        43.22 o
   7  18   3         17.51          6.05        45.31 o
   8  18   3          8.42        -13.15        50.58 o
   9  18   3         77.80          6.79        98.54 o
   1  19   3          0.41        -32.37        32.37 o
   2  19   3        245.62        221.05        41.39 o
   3  19   3       1361.73       1331.91        67.51 o
   4  19   3        121.08        148.39        41.92 o
   5  19   3        364.70        479.09        47.07 o
   6  19   3         10.33          4.33        45.76 o
   7  19   3        385.28        295.17        48.71 o
   8  19   3         66.55         32.76        50.86 o
   0  20   3        190.54        221.60        84.15 o
   1  20   3        324.22        386.59        47.66 o
   2  20   3         54.25         52.64        42.35 o
   3  20   3        145.14        159.27        43.61 o
   4  20   3          7.18        -45.46        45.46 o
   5  20   3          6.52        -32.63        52.86 o
   6  20   3          1.73        -37.13        47.72 o
   7  20   3        130.39         53.75        53.09 o
   8  20   3         13.77       -109.75       109.75 o
   1  21   3         26.86         -3.95        51.10 o
   2  21   3         25.32        109.53        51.47 o
   3  21   3         14.53         -3.13        53.51 o
   4  21   3         55.11         87.57        67.75 o
   5  21   3        251.95        316.17        55.59 o
   6  21   3         17.15         86.02        50.40 o
   7  21   3         20.92         43.93        73.61 o
   0  22   3        168.68         -8.36       217.27 o
   1  22   3        632.47        726.08        92.04 o
   2  22   3        140.11         93.60        63.34 o
   3  22   3        134.18        189.76        63.64 o
   4  22   3          4.20         39.65        57.38 o
   5  22   3          9.67        -28.91        61.14 o
   6  22   3          0.56        -91.21        91.21 o
   1  23   3         20.08         17.19        75.41 o
   2  23   3         12.72         80.21        77.09 o
   3  23   3        208.15        200.40        80.10 o
   4  23   3         27.84         20.63        70.69 o
   5  23   3         10.23        -63.35        99.95 o
   0  24   3          1.31         96.85       118.31 o
   1  24   3         25.87        -70.68        91.74 o
   2  24   3          1.11        -68.28        79.38 o
   3  24   3         48.82        102.73       112.21 o
   0   0   4       5999.34       6788.33       172.70 o
   1   0   4        247.38        343.54        12.91 o
   2   0   4      35928.54      40840.47       728.24 o
   3   0   4       5397.67       5848.85       106.63 o
   4   0   4       5367.96       5428.59       100.24 o
   5   0   4        587.18        687.31        20.52 o
   6   0   4        123.52        173.28        17.97 o
   7   0   4       3279.90       3282.37        72.74 o
   8   0   4       7724.26       7794.44       146.62 o
   9   0   4        672.27        705.31        39.24 o
  10   0   4        887.98        905.65        47.02 o
  11   0   4       3032.19       3129.30        96.38 o
  12   0   4        450.94        470.71        70.74 o
  13   0   4         80.68        -64.42        96.90 o
   1   1   4      34538.31      36627.88       476.70 o
   2   1   4        352.44        385.08         7.95 o
   3   1   4      27161.54      28938.28       365.77 o
   4   1   4       3853.43       3947.76        53.97 o
   5   1   4        181.24        164.90        11.85 o
   6   1   4       4431.19       4570.29        63.89 o
   7   1   4       5127.75       4939.58        72.29 o
   8   1   4         19.18        -17.08        17.08 o
   9   1   4        646.72        642.24        26.73 o
  10   1   4         72.92         56.95        25.95 o
  11   1   4       1432.34       1440.90        56.44 o
  12   1   4          6.63        -50.88        50.88 o
  13   1   4         63.09          7.29        93.87 o
   0   2   4       8142.66       8578.67       153.93 o
   1   2   4       4562.64       4860.54        83.58 o
   2   2   4      44046.81      47658.62       639.45 o
   3   2   4        271.72        229.28         7.22 o
   4   2   4       4532.37       4740.82        66.69 o
   5   2   4       2780.81       3236.04        44.62 o
   6   2   4          5.42         -5.98        11.34 o
   7   2   4       1116.86       1154.03        23.50 o
   8   2   4        724.10        790.44        26.73 o
   9   2   4         68.47         44.80        21.50 o
  10   2   4         31.61         61.61        27.14 o
  11   2   4         20.84        -22.76        36.28 o
  12   2   4         89.99        121.20        54.12 o
  13   2   4          2.93        -28.86        59.07 o
   1   3   4        382.42        524.04        10.14 o
   2   3   4       7490.74       7702.68       104.89 o
   3   3   4      92801.08      94949.42      1328.64 o
   4   3   4       2648.91       2301.75        32.55 o
   5   3   4       1443.25       1597.25        25.58 o
   6   3   4      10144.47      10462.01       139.55 o
   7   3   4       9078.65       9188.66       133.42 o
   8   3   4       1014.79       1050.41        29.03 o
   9   3   4       2254.26       2302.81        45.72 o
  10   3   4        598.83        604.81        36.58 o
  11   3   4        222.28        187.87        38.75 o
  12   3   4        234.60        347.39        46.38 o
  13   3   4        422.27        411.34        63.16 o
   0   4   4         82.19        157.33         7.72 o
   1   4   4      17977.44      19573.32       265.45 o
   2   4   4      11928.29      12869.20       175.54 o
   3   4   4       1027.61        990.45        17.98 o
   4   4   4       1880.03       1837.67        26.95 o
   5   4   4       2523.23       2825.48        39.96 o
   6   4   4       1415.35       1412.50        32.79 o
   7   4   4       3161.44       3054.88        48.91 o
   8   4   4       2517.60       2556.71        46.60 o
   9   4   4        340.04        330.47        24.05 o
  10   4   4        504.17        446.77        37.12 o
  11   4   4        149.58        180.42        40.21 o
  12   4   4         50.18        -38.42        46.65 o
  13   4   4        111.28         77.22        72.65 o
   1   5   4      24065.61      25099.73       317.21 o
   2   5   4         69.53        123.06         7.46 o
   3   5   4         28.80         23.11         6.82 o
   4   5   4       1844.95       1690.29        25.78 o
   5   5   4       3001.17       2459.54        38.84 o
   6   5   4       4490.75       4417.53        62.65 o
   7   5   4        187.29        179.42        17.20 o
   8   5   4       1585.37       1528.21        41.58 o
   9   5   4         22.55         -0.03        24.70 o
  10   5   4         96.69        122.52        30.21 o
  11   5   4        229.93        228.64        40.38 o
  12   5   4          1.48        -51.20        51.20 o
  13   5   4         21.41        -45.76        69.77 o
   0   6   4      11140.17      11311.46       203.80 o
   1   6   4      19363.22      19484.49       254.68 o
   2   6   4      11665.45      12221.86       156.00 o
   3   6   4       1854.55       2163.73        31.99 o
   4   6   4        195.89        251.92        10.21 o
   5   6   4          4.49        -10.87        10.87 o
   6   6   4        486.80        487.52        17.61 o
   7   6   4       2907.06       2879.16        50.33 o
   8   6   4       2255.22       2321.63        47.36 o
   9   6   4        788.98        804.11        31.33 o
  10   6   4        353.45        447.75        42.20 o
  11   6   4        955.26       1017.69        50.10 o
  12   6   4        380.54        243.19        58.88 o
  13   6   4          0.52       -127.54       148.14 o
   1   7   4      34860.66      37104.31       469.14 o
   2   7   4        337.13        278.33         9.70 o
   3   7   4       9632.54       8775.80       113.13 o
   4   7   4         28.08         19.25         9.07 o
   5   7   4       4605.42       4432.35        62.32 o
   6   7   4        939.47        912.23        28.14 o
   7   7   4       5255.18       5269.76        96.68 o
   8   7   4        243.45        220.75        25.08 o
   9   7   4       1068.40       1037.65        37.31 o
  10   7   4        384.47        365.48        35.92 o
  11   7   4        528.06        479.21        50.27 o
  12   7   4         64.00        157.20        73.72 o
  13   7   4        107.68        117.55        68.61 o
   0   8   4      19052.06      19349.60       347.83 o
   1   8   4       2436.45       2267.59        32.60 o
   2   8   4        617.39        687.79        15.48 o
   3   8   4         26.16         40.68         9.01 o
   4   8   4       8249.58       8627.98       115.65 o
   5   8   4       1345.95       1378.97        28.48 o
   6   8   4        261.04        259.23        19.45 o
   7   8   4         76.42         80.15        20.58 o
   8   8   4        301.08        262.54        25.90 o
   9   8   4        287.78        313.47        35.83 o
  10   8   4       1084.03       1001.88        48.18 o
  11   8   4         19.03         16.69        41.22 o
  12   8   4          1.28         33.55        53.19 o
  13   8   4        116.09         49.93        71.80 o
   1   9   4       3748.65       3671.51        50.30 o
   2   9   4       3843.61       3734.70        51.08 o
   3   9   4      17556.79      18689.15       238.33 o
   4   9   4       7567.56       7479.51       108.65 o
   5   9   4       6420.46       6083.85       100.55 o
   6   9   4       3865.96       3721.25        65.34 o
   7   9   4         16.37        -14.38        21.02 o
   8   9   4        701.68        682.97        32.95 o
   9   9   4         32.91        -22.64        32.34 o
  10   9   4          2.68        -24.39        38.40 o
  11   9   4          5.49        -42.98        42.98 o
  12   9   4        133.74         66.59        57.07 o
   0  10   4       1474.43       1435.12        35.25 o
   1  10   4         25.09          9.69        10.79 o
   2  10   4       6130.79       5957.86        78.96 o
   3  10   4        790.29        845.20        18.18 o
   4  10   4        470.55        509.44        18.32 o
   5  10   4        457.62        480.45        20.75 o
   6  10   4         24.14         31.97        19.44 o
   7  10   4         89.57         85.38        23.35 o
   8  10   4        387.87        409.65        32.91 o
   9  10   4        351.56        216.75        37.72 o
  10  10   4         37.75          1.86        41.22 o
  11  10   4         69.29         77.63        43.94 o
  12  10   4         33.58         -9.56        54.54 o
   1  11   4      11972.91      12043.32       155.01 o
   2  11   4        496.36        451.56        15.44 o
   3  11   4       3139.74       3183.87        50.29 o
   4  11   4       5784.04       5553.80        84.42 o
   5  11   4       5108.02       5095.19        82.49 o
   6  11   4       3509.95       3347.22        59.68 o
   7  11   4       2286.97       2178.31        50.89 o
   8  11   4        453.60        416.22        36.16 o
   9  11   4        572.04        572.82        41.85 o
  10  11   4         18.28         40.37        40.09 o
  11  11   4        180.77        123.45        45.71 o
  12  11   4          2.48         27.53        62.82 o
   0  12   4       5121.40       4872.12       103.51 o
   1  12   4       4218.74       3992.19        61.70 o
   2  12   4       1402.30       1314.51        28.11 o
   3  12   4         60.16         25.70        15.59 o
   4  12   4        232.29        237.97        19.79 o
   5  12   4        295.95        310.87        21.87 o
   6  12   4        180.45        183.56        23.67 o
   7  12   4         37.33         22.81        33.91 o
   8  12   4        337.77        485.38        44.84 o
   9  12   4       1414.76       1405.30        63.16 o
  10  12   4        786.36        868.10        49.97 o
  11  12   4        142.00         33.74        46.73 o
  12  12   4         68.56         71.49        98.79 o
   1  13   4        347.35        330.85        17.41 o
   2  13   4        628.67        674.50        21.40 o
   3  13   4        487.24        475.15        21.25 o
   4  13   4        519.23        533.59        23.82 o
   5  13   4        217.20        228.54        22.51 o
   6  13   4        208.10        149.87        39.63 o
   7  13   4        401.50        439.17        40.38 o
   8  13   4         12.59        -29.42        41.96 o
   9  13   4         36.85         -7.81        42.16 o
  10  13   4          0.13        -36.44        44.48 o
  11  13   4          1.09        -47.19        47.19 o
   0  14   4       5289.42       5118.94       164.75 o
   1  14   4        730.77        777.02        23.30 o
   2  14   4        477.50        595.66        22.16 o
   3  14   4         25.13         21.55        19.71 o
   4  14   4       3520.60       3224.39        58.94 o
   5  14   4        230.11        164.27        29.29 o
   6  14   4        517.92        544.20        37.33 o
   7  14   4         11.90         -2.47        34.81 o
   8  14   4         27.57        -17.73        38.71 o
   9  14   4         41.75         50.14        44.50 o
  10  14   4        303.51        330.59        50.26 o
  11  14   4         52.72        -23.86        71.65 o
   1  15   4       6336.31       6616.12       202.46 o
   2  15   4       1755.23       1780.69        50.83 o
   3  15   4       2121.46       1852.81        57.11 o
   4  15   4       1692.04       1769.70        46.57 o
   5  15   4       2820.33       2966.91        68.57 o
   6  15   4        402.30        501.74        38.62 o
   7  15   4          0.99         40.11        38.75 o
   8  15   4        435.49        393.23        44.32 o
   9  15   4         18.76         13.67        44.84 o
  10  15   4         34.10         25.78        62.40 o
  11  15   4        303.78          0.00       173.81 o
   0  16   4         41.70         59.85        33.20 o
   1  16   4         28.70         15.62        22.58 o
   2  16   4         80.03         66.09        22.15 o
   3  16   4          0.32        -14.38        26.19 o
   4  16   4         40.68        -27.23        29.65 o
   5  16   4         37.11        -32.74        32.74 o
   6  16   4         31.16         16.05        39.53 o
   7  16   4          0.65        -36.50        40.58 o
   8  16   4          4.41        -30.28        59.37 o
   9  16   4        140.08        106.96        47.15 o
  10  16   4          9.89         10.25        52.72 o
   1  17   4        133.82        104.32        25.56 o
   2  17   4        377.98        489.97        40.83 o
   3  17   4         14.15          5.08        30.58 o
   4  17   4        718.93        782.46        37.76 o
   5  17   4        866.26        885.15        44.86 o
   6  17   4        465.79        507.48        43.84 o
   7  17   4          7.38          5.78        42.81 o
   8  17   4        243.89        282.78        48.82 o
   9  17   4        137.69         64.77        52.48 o
   0  18   4       2374.82       2456.53       170.04 o
   1  18   4       1000.76       1087.30        38.85 o
   2  18   4        712.65        738.36        55.74 o
   3  18   4       1385.08       1301.91        67.72 o
   4  18   4        261.92        238.33        38.01 o
   5  18   4         75.50         42.53        40.78 o
   6  18   4        108.89        130.71        44.01 o
   7  18   4          0.57        -44.93        44.93 o
   8  18   4         37.19         36.54        49.14 o
   9  18   4         84.55         58.99        88.13 o
   1  19   4         12.07         76.23        35.45 o
   2  19   4        159.09        214.04        40.27 o
   3  19   4         79.43        181.65        39.08 o
   4  19   4        135.12        175.78        41.69 o
   5  19   4        113.76         83.93        44.31 o
   6  19   4         22.86        -44.95        44.95 o
   7  19   4          8.34        -35.95        49.02 o
   8  19   4          4.65        -20.96        49.92 o
   0  20   4        587.33        726.45       112.37 o
   1  20   4        435.11        509.58        78.26 o
   2  20   4        483.80        582.89        57.65 o
   3  20   4        156.80        135.09        46.66 o
   4  20   4          2.87         -6.34        51.96 o
   5  20   4        102.07        107.05        50.57 o
   6  20   4         10.61         26.21        48.12 o
   7  20   4          5.08        -39.31        49.65 o
   8  20   4         14.53         78.63       104.29 o
   1  21   4        169.43        206.38        88.53 o
   2  21   4        202.64        239.26        51.67 o
   3  21   4        216.11        242.35        55.84 o
   4  21   4        745.84        914.82        64.15 o
   5  21   4        612.66        672.08        63.70 o
   6  21   4        154.69        178.37        55.84 o
   7  21   4         14.14        -76.45        76.45 o
   0  22   4         34.57       -108.63       108.63 o
   1  22   4         10.26        141.73        56.99 o
   2  22   4         12.84        -59.44        59.44 o
   3  22   4          2.05         64.38        57.51 o
   4  22   4          5.26        -23.46        57.74 o
   5  22   4          1.00        -31.10        59.82 o
   6  22   4         18.17       -112.31       112.31 o
   1  23   4          0.05         -1.68        66.58 o
   2  23   4         30.42         24.47        72.88 o
   3  23   4         92.35         64.46        75.79 o
   4  23   4        132.47        183.90        69.78 o
   5  23   4          4.27        -43.25       112.58 o
   0  24   4        390.14        303.77       215.46 o
   1  24   4        121.49        213.52       103.24 o
   2  24   4         85.53         44.77        83.80 o
   3  24   4         49.54        181.30       114.46 o
   1   1   5        512.83        499.39        10.63 o
   2   1   5      19842.89      21639.53       273.50 o
   3   1   5      72314.37      76403.31       962.55 o
   4   1   5      25769.78      27408.62       347.06 o
   5   1   5        941.33       1044.82        19.51 o
   6   1   5         36.97         20.06        11.36 o
   7   1   5      11864.58      12137.62       157.10 o
   8   1   5       2072.39       2079.23        39.28 o
   9   1   5        214.86        212.82        24.40 o
  10   1   5        128.72        155.07        28.01 o
  11   1   5         36.85         -9.86        33.29 o
  12   1   5         18.81        -51.48        51.48 o
  13   1   5        129.01        122.26        75.55 o
   0   2   5      78358.59      82523.84      1567.17 o
   1   2   5      66254.16      70201.70       912.08 o
   2   2   5      27589.04      29847.28       401.65 o
   3   2   5       4688.30       5308.34        71.03 o
   4   2   5      20064.30      20541.44       269.00 o
   5   2   5        681.39        825.43        17.31 o
   6   2   5      11581.16      11913.99       158.25 o
   7   2   5       3297.21       3273.10        49.57 o
   8   2   5        353.64        288.26        21.74 o
   9   2   5          6.35        -14.61        23.46 o
  10   2   5       3829.62       3833.00        72.50 o
  11   2   5        916.80        909.93        47.97 o
  12   2   5         38.10         54.54        50.07 o
  13   2   5          0.26        -63.78        66.03 o
   1   3   5        577.29        526.58        12.81 o
   2   3   5      16838.84      18382.96       257.76 o
   3   3   5       8702.31       8882.71       121.26 o
   4   3   5       1540.39       1841.86        27.17 o
   5   3   5       5390.12       5380.62        73.52 o
   6   3   5       1376.75       1304.24        24.31 o
   7   3   5        430.36        425.84        18.01 o
   8   3   5        336.15        385.91        22.99 o
   9   3   5        313.94        279.23        30.81 o
  10   3   5       1174.32       1214.14        41.51 o
  11   3   5         36.34        -19.29        39.16 o
  12   3   5         51.22         11.89        41.56 o
  13   3   5          5.99          3.37        66.68 o
   0   4   5      56262.02      61941.26      1102.65 o
   1   4   5       6083.50       6390.09        88.10 o
   2   4   5       4616.96       4568.82        72.56 o
   3   4   5        237.05        286.81         8.92 o
   4   4   5       5007.54       5321.37        71.97 o
   5   4   5       1059.20       1079.72        19.98 o
   6   4   5        238.82        201.53        13.47 o
   7   4   5       1114.37       1154.79        26.25 o
   8   4   5        129.63        113.74        19.26 o
   9   4   5        760.20        849.15        41.76 o
  10   4   5       1026.62       1191.85        41.63 o
  11   4   5        432.38        486.62        41.78 o
  12   4   5        164.95        135.79        43.82 o
  13   4   5          3.41        -74.10        74.10 o
   1   5   5        675.77        699.48        12.41 o
   2   5   5       2981.66       2978.74        43.33 o
   3   5   5      16314.40      16076.05       218.79 o
   4   5   5       7618.22       7906.67       105.52 o
   5   5   5        955.14       1071.43        21.66 o
   6   5   5        772.15        810.80        21.18 o
   7   5   5       4315.79       4081.69        61.94 o
   8   5   5       1594.97       1602.88        49.50 o
   9   5   5        307.56        330.61        26.77 o
  10   5   5        215.55        285.35        32.61 o
  11   5   5        390.81        383.77        39.88 o
  12   5   5        209.50        234.62        47.04 o
  13   5   5        163.18        133.84        70.60 o
   0   6   5       2561.47       2352.12        48.53 o
   1   6   5          4.98         43.11         6.29 o
   2   6   5      17249.51      17835.51       252.93 o
   3   6   5       7938.67       8749.42       120.41 o
   4   6   5       5246.44       5032.11        68.86 o
   5   6   5         67.35         83.04        11.51 o
   6   6   5       5866.27       5747.02        82.60 o
   7   6   5          4.63         14.00        19.06 o
   8   6   5       2096.26       2045.09        44.27 o
   9   6   5         96.17         77.10        29.64 o
  10   6   5        774.77        802.45        36.30 o
  11   6   5          7.51        -41.11        41.11 o
  12   6   5        144.19        110.76        65.36 o
  13   6   5         46.03         59.15        74.35 o
   1   7   5       4611.12       4336.30        57.36 o
   2   7   5       5742.32       6072.82        82.05 o
   3   7   5       2662.31       2540.64        35.98 o
   4   7   5       3125.10       2713.39        39.94 o
   5   7   5       4774.09       4451.81        65.02 o
   6   7   5       4166.90       3952.79        65.27 o
   7   7   5        817.18        878.64        31.27 o
   8   7   5       1440.06       1403.99        35.70 o
   9   7   5        666.11        640.77        30.54 o
  10   7   5         31.37          1.97        31.38 o
  11   7   5         45.51        -50.74        50.74 o
  12   7   5          3.06        -23.88        58.21 o
  13   7   5          1.92         23.68        72.50 o
   0   8   5      30556.84      30969.51       554.42 o
   1   8   5      15490.66      16300.72       207.48 o
   2   8   5        110.38        110.35         8.23 o
   3   8   5        899.64        995.49        18.66 o
   4   8   5       7610.60       7717.52       103.94 o
   5   8   5        392.94        405.10        18.99 o
   6   8   5       3129.83       3124.01        62.91 o
   7   8   5       1856.50       1863.77        40.86 o
   8   8   5        239.03        207.48        25.57 o
   9   8   5        125.78        151.23        30.04 o
  10   8   5       1083.57       1175.87        44.27 o
  11   8   5        231.15        251.59        50.07 o
  12   8   5          4.07        -44.89        54.16 o
  13   8   5          6.47         24.34        71.13 o
   1   9   5       5067.06       4655.63        62.33 o
   2   9   5        530.70        500.38        13.24 o
   3   9   5      11998.28      12496.72       165.43 o
   4   9   5        397.45        394.50        16.42 o
   5   9   5       4013.91       3740.33        62.31 o
   6   9   5       1248.47       1101.86        35.12 o
   7   9   5        196.45        238.87        22.60 o
   8   9   5          2.95          4.43        25.16 o
   9   9   5        950.81        929.10        43.92 o
  10   9   5        690.24        697.16        50.60 o
  11   9   5         54.26          2.34        44.53 o
  12   9   5          5.67        -16.27        55.44 o
   0  10   5       1293.87       1410.89        35.30 o
   1  10   5      10695.58      10454.31       134.99 o
   2  10   5      21270.63      21364.04       271.84 o
   3  10   5       1131.46       1098.83        24.04 o
   4  10   5         16.07         58.01        16.41 o
   5  10   5        253.19        224.69        19.65 o
   6  10   5        230.09        247.69        22.52 o
   7  10   5        983.97        985.51        31.15 o
   8  10   5       1309.29       1309.64        39.43 o
   9  10   5        536.79        535.48        40.88 o
  10  10   5         46.52          8.30        37.95 o
  11  10   5         59.11         59.13        42.43 o
  12  10   5        295.08        227.91        58.46 o
   1  11   5         10.38          5.19        11.93 o
   2  11   5        473.67        434.97        15.80 o
   3  11   5       2238.85       1941.29        35.52 o
   4  11   5       3329.04       2936.31        51.97 o
   5  11   5       1563.48       1511.85        35.04 o
   6  11   5       2351.19       2291.13        46.79 o
   7  11   5        707.30        754.76        35.63 o
   8  11   5        427.61        459.60        36.78 o
   9  11   5         62.18         89.65        37.89 o
  10  11   5         31.95          7.43        42.44 o
  11  11   5         14.68        -23.12        46.36 o
  12  11   5          1.71        102.86        73.09 o
   0  12   5       4727.65       4367.26        96.15 o
   1  12   5        695.45        725.44        19.01 o
   2  12   5       7616.61       7512.05       115.21 o
   3  12   5         91.40         96.18        17.36 o
   4  12   5        635.27        603.05        23.80 o
   5  12   5        199.54        201.67        23.11 o
   6  12   5        460.66        476.11        25.51 o
   7  12   5          0.93        -25.75        30.07 o
   8  12   5        220.11        260.49        37.56 o
   9  12   5         89.22        107.14        40.79 o
  10  12   5        165.06        136.24        45.06 o
  11  12   5          2.03        -46.53        46.53 o
  12  12   5        162.69        112.25       119.50 o
   1  13   5       2354.59       2303.49        50.41 o
   2  13   5       1821.59       1684.76        34.12 o
   3  13   5         18.11         52.21        19.50 o
   4  13   5       2411.78       2369.76        47.14 o
   5  13   5       3645.23       3568.83        63.94 o
   6  13   5       2416.52       2299.12        61.20 o
   7  13   5          6.50         -1.22        34.70 o
   8  13   5        201.98        165.37        40.19 o
   9  13   5        596.91        599.91        45.74 o
  10  13   5        584.88        471.62        47.64 o
  11  13   5         28.68        -48.31        48.31 o
   0  14   5        163.82        122.81        25.62 o
   1  14   5        813.59        751.62        23.06 o
   2  14   5       3149.28       3276.11        62.48 o
   3  14   5       1252.64       1161.06        36.63 o
   4  14   5        568.73        529.46        28.66 o
   5  14   5        510.43        443.36        26.19 o
   6  14   5          1.54         25.63        32.37 o
   7  14   5         30.54         31.94        36.50 o
   8  14   5        521.06        631.47        44.10 o
   9  14   5         33.24         48.38        43.70 o
  10  14   5          1.17         -4.40        45.66 o
  11  14   5         38.93        -23.73        79.00 o
   1  15   5        283.62        275.41        21.18 o
   2  15   5         19.95         40.54        20.80 o
   3  15   5        279.83        300.18        24.32 o
   4  15   5          9.87          9.13        24.15 o
   5  15   5       1324.08       1240.76        41.04 o
   6  15   5        106.57         79.83        36.99 o
   7  15   5         54.57         25.60        39.06 o
   8  15   5          0.78        -41.02        41.02 o
   9  15   5         94.20         77.97        44.33 o
  10  15   5          1.19        -17.89        50.17 o
   0  16   5       1543.80       1702.71        71.52 o
   1  16   5       1914.62       1923.31        74.15 o
   2  16   5       3242.53       3080.51        82.83 o
   3  16   5        203.94        258.49        26.38 o
   4  16   5         32.88         -1.10        29.88 o
   5  16   5         59.08         27.79        34.73 o
   6  16   5        601.25        511.77        41.21 o
   7  16   5          2.76        -29.27        39.07 o
   8  16   5        714.86        753.22        50.57 o
   9  16   5        282.20        209.27        47.76 o
  10  16   5        125.68        -70.10        96.09 o
   1  17   5          8.04        -25.60        25.60 o
   2  17   5          8.30        -26.20        27.93 o
   3  17   5         11.34         -1.87        30.17 o
   4  17   5        369.26        426.25        35.11 o
   5  17   5        344.82        421.04        39.08 o
   6  17   5        541.46        543.26        43.27 o
   7  17   5         22.24         20.21        43.04 o
   8  17   5         12.75         44.92        46.93 o
   9  17   5         22.58        -15.10        51.21 o
   0  18   5        115.91        183.00        38.77 o
   1  18   5        375.59        378.41        35.24 o
   2  18   5          9.43         -3.02        37.11 o
   3  18   5        247.51        208.64        49.16 o
   4  18   5         15.82        -35.79        35.79 o
   5  18   5         34.01         -9.26        40.37 o
   6  18   5          7.54        -43.72        43.72 o
   7  18   5          0.53        -29.89        45.50 o
   8  18   5          8.37        -28.39        50.24 o
   9  18   5          3.02        -83.90       128.55 o
   1  19   5        593.98        602.13        55.72 o
   2  19   5        529.20        637.95        83.89 o
   3  19   5        560.54        673.28        45.65 o
   4  19   5        340.46        318.71        44.49 o
   5  19   5        204.68        292.99        57.83 o
   6  19   5        467.49        525.85        49.91 o
   7  19   5         99.63        111.88        49.20 o
   8  19   5         62.07         84.32        51.82 o
   0  20   5         69.68         49.82        57.10 o
   1  20   5        359.99        400.56        44.71 o
   2  20   5        535.81        677.83        48.24 o
   3  20   5        149.85         84.48        42.25 o
   4  20   5         22.33        -14.15        51.99 o
   5  20   5         69.55        110.71        51.39 o
   6  20   5          0.13        -28.19        50.20 o
   7  20   5         13.91        -44.79        50.79 o
   8  20   5        213.98        349.72       141.22 o
   1  21   5          2.07        -15.65        47.83 o
   2  21   5         21.42        -41.55        44.68 o
   3  21   5        335.52        327.07        50.17 o
   4  21   5         59.84         80.90        57.31 o
   5  21   5          2.38         -9.08        56.63 o
   6  21   5         21.16         24.09        60.75 o
   7  21   5         55.57       -103.49       103.49 o
   0  22   5        128.82        220.75       105.01 o
   1  22   5        307.52        279.78        69.98 o
   2  22   5        298.61        341.02        56.80 o
   3  22   5        108.45        108.82        67.50 o
   4  22   5         28.36        -16.84        58.18 o
   5  22   5         27.25         37.42        75.30 o
   6  22   5          0.53        -50.90       112.58 o
   1  23   5         27.65        -76.08        79.90 o
   2  23   5         11.43         56.60        68.18 o
   3  23   5          1.53        -69.25        69.25 o
   4  23   5         47.98         80.69        83.10 o
   0  24   5         51.38         -1.63       110.53 o
   1  24   5        148.47        205.49       122.56 o
   2  24   5          0.83        -65.27        89.46 o
   3  24   5         55.16        -35.03       164.76 o
   0   0   6      83080.40      88237.75      2218.48 o
   1   0   6     395398.69     347083.66      7124.03 o
   2   0   6     103963.70     105954.03      1885.72 o
   3   0   6      56375.78      60143.51      1071.50 o
   4   0   6       8407.85       8118.33       148.03 o
   5   0   6        678.68        560.32        23.35 o
   6   0   6      15915.38      15976.04       289.24 o
   7   0   6       1141.64       1101.76        32.17 o
   8   0   6       3021.65       2769.85        71.75 o
   9   0   6        874.06        948.69        46.69 o
  10   0   6       5336.46       5414.47       185.42 o
  11   0   6        656.86        744.36        55.20 o
  12   0   6        122.52         13.47        78.98 o
  13   0   6         19.71        -85.73        85.73 o
   1   1   6       9865.88      11922.57       151.24 o
   2   1   6      47685.72      51997.46       655.68 o
   3   1   6         59.98         78.06         7.02 o
   4   1   6       5009.63       5347.11        70.03 o
   5   1   6       6451.44       6425.16        84.09 o
   6   1   6        236.69        252.66        14.90 o
   7   1   6        255.97        256.29        15.63 o
   8   1   6       1231.98       1261.53        30.33 o
   9   1   6        121.23        125.42        23.83 o
  10   1   6        303.66        349.26        30.93 o
  11   1   6         78.21          1.25        35.12 o
  12   1   6        143.79         62.79        59.60 o
  13   1   6          8.04        -63.93        77.19 o
   0   2   6      21425.77      24811.25       442.83 o
   1   2   6       3625.30       3704.79        49.59 o
   2   2   6      13531.56      14921.67       195.38 o
   3   2   6       3699.86       3742.48        52.79 o
   4   2   6       2239.15       2119.25        30.67 o
   5   2   6        496.64        572.69        14.53 o
   6   2   6        176.17        183.47        12.93 o
   7   2   6        939.26        945.87        23.46 o
   8   2   6        444.78        446.47        20.89 o
   9   2   6        279.29        262.92        24.89 o
  10   2   6        134.58        135.80        32.32 o
  11   2   6          4.23        -12.25        35.07 o
  12   2   6          4.90        -43.28        43.28 o
  13   2   6         33.67         52.82        85.63 o
   1   3   6      22769.49      23435.01       305.71 o
   2   3   6       1039.29       1108.90        18.68 o
   3   3   6      45979.74      48521.45       651.65 o
   4   3   6       4375.26       4170.83        57.37 o
   5   3   6      18618.69      19247.05       244.91 o
   6   3   6         34.78         64.90        12.95 o
   7   3   6       4028.86       4004.89        60.91 o
   8   3   6       3301.23       3233.09        53.06 o
   9   3   6       1638.55       1507.68        47.52 o
  10   3   6         80.09         66.42        29.23 o
  11   3   6          0.80         17.03        37.59 o
  12   3   6         96.87         51.08        43.80 o
  13   3   6          0.58         72.48        59.74 o
   0   4   6      79590.25      80529.45      1433.77 o
   1   4   6       9965.83       9928.69       131.01 o
   2   4   6       6623.28       6547.15        97.70 o
   3   4   6       2545.51       2610.30        38.48 o
   4   4   6      22101.90      22271.39       313.03 o
   5   4   6        194.84        206.73        14.16 o
   6   4   6      21435.84      22237.72       301.58 o
   7   4   6        233.15        255.41        17.45 o
   8   4   6       2626.96       2425.71        45.83 o
   9   4   6         13.87         23.52        23.89 o
  10   4   6       1710.85       1912.39        52.08 o
  11   4   6        120.74         37.25        42.71 o
  12   4   6        205.91        168.84        44.91 o
  13   4   6         22.37        -61.94        61.94 o
   1   5   6         22.21         59.30         8.77 o
   2   5   6       7900.13       8387.88       115.65 o
   3   5   6       3688.19       3393.44        51.07 o
   4   5   6       2231.65       2247.95        36.83 o
   5   5   6        989.14        942.74        19.20 o
   6   5   6       1162.74       1109.99        33.36 o
   7   5   6       1350.73       1238.14        31.11 o
   8   5   6        346.06        319.05        22.62 o
   9   5   6        140.34         99.75        24.93 o
  10   5   6        311.16        329.80        36.67 o
  11   5   6        129.40         77.89        39.42 o
  12   5   6         61.67         90.78        43.77 o
  13   5   6          7.29        -64.28        64.28 o
   0   6   6       7237.91       7410.32       134.73 o
   1   6   6      38294.73      40359.17       524.96 o
   2   6   6        487.57        526.59        13.01 o
   3   6   6       5862.66       5523.18        80.79 o
   4   6   6       9398.36       9925.73       142.15 o
   5   6   6          5.17        -12.29        12.29 o
   6   6   6       5334.58       5002.08       115.55 o
   7   6   6        281.08        293.83        21.07 o
   8   6   6         69.52         59.56        22.21 o
   9   6   6       1292.40       1415.75        38.47 o
  10   6   6       1141.67       1227.06        43.07 o
  11   6   6        162.48        119.18        40.57 o
  12   6   6         12.00         28.59        53.20 o
  13   6   6         52.89         54.83        58.63 o
   1   7   6       1247.86       1199.98        19.82 o
   2   7   6        318.22        343.63        15.62 o
   3   7   6          9.35         23.66        10.35 o
   4   7   6         78.64         34.77        18.74 o
   5   7   6       1889.48       1837.19        36.25 o
   6   7   6        126.86        191.82        18.42 o
   7   7   6        545.73        539.18        24.42 o
   8   7   6       2688.60       2634.37        51.80 o
   9   7   6        105.61        101.15        27.86 o
  10   7   6        300.43        268.53        33.04 o
  11   7   6          4.17        -11.98        43.00 o
  12   7   6        118.13        102.85        53.57 o
  13   7   6         12.62        -80.87        80.87 o
   0   8   6        107.97         63.52        14.23 o
   1   8   6       7442.19       7125.49        95.35 o
   2   8   6      13418.47      13098.84       173.53 o
   3   8   6       3907.13       3976.35        58.57 o
   4   8   6       6019.30       5789.25        86.09 o
   5   8   6         18.71         -3.23        15.88 o
   6   8   6       1925.76       1787.09        38.03 o
   7   8   6        140.47        121.28        20.83 o
   8   8   6       1955.70       1825.19        42.54 o
   9   8   6         81.90         47.18        28.77 o
  10   8   6        112.74        118.79        32.70 o
  11   8   6         72.30         69.54        50.58 o
  12   8   6        358.82        396.73        76.87 o
  13   8   6         91.23        186.75       107.18 o
   1   9   6        470.96        405.09        15.47 o
   2   9   6       3169.75       3148.97        45.36 o
   3   9   6      14656.01      14708.20       209.55 o
   4   9   6        337.17        367.57        18.30 o
   5   9   6       5140.64       4795.35        83.57 o
   6   9   6        261.88        298.99        21.24 o
   7   9   6       2181.70       2074.34        44.02 o
   8   9   6        173.34        165.64        26.93 o
   9   9   6        192.25        195.66        30.72 o
  10   9   6          1.19        -16.23        37.72 o
  11   9   6          9.77         -4.70        57.39 o
  12   9   6          1.91          2.07        55.44 o
   0  10   6       8157.98       7551.66       139.79 o
   1  10   6       1132.65       1036.10        20.41 o
   2  10   6       3430.77       3505.88        51.52 o
   3  10   6       1693.28       1760.84        32.43 o
   4  10   6       6075.73       5927.84        96.72 o
   5  10   6        246.56        274.30        20.20 o
   6  10   6       4398.17       4190.74        70.80 o
   7  10   6       2297.93       2213.02        46.36 o
   8  10   6        177.21        152.82        26.63 o
   9  10   6         95.55         41.16        40.94 o
  10  10   6        383.37        412.98        42.88 o
  11  10   6         56.27         16.10        45.13 o
  12  10   6        142.14         12.74        58.20 o
   1  11   6          2.20         28.08        12.07 o
   2  11   6       2443.01       2300.50        39.10 o
   3  11   6       3463.56       3296.35        56.82 o
   4  11   6         83.84         80.77        18.37 o
   5  11   6       1474.06       1302.76        32.28 o
   6  11   6       4774.07       4412.78        74.85 o
   7  11   6       1065.73       1057.99        33.97 o
   8  11   6          6.19        -19.81        30.01 o
   9  11   6          9.07        -37.95        37.95 o
  10  11   6        294.10        192.41        44.28 o
  11  11   6          2.48        -20.45        44.83 o
  12  11   6         63.91         12.41        84.99 o
   0  12   6       1045.99       1071.21        32.27 o
   1  12   6       6929.57       6702.84        92.48 o
   2  12   6       4741.73       4629.45        71.84 o
   3  12   6       1908.10       1838.09        38.60 o
   4  12   6       1211.28       1277.12        31.52 o
   5  12   6         69.73         66.12        21.06 o
   6  12   6       1376.85       1360.39        34.96 o
   7  12   6        147.70        188.81        27.26 o
   8  12   6        349.82        430.83        40.01 o
   9  12   6        620.66        614.29        50.81 o
  10  12   6         47.53        -22.68        45.27 o
  11  12   6        270.69        294.05        56.01 o
   1  13   6         18.63          5.20        16.68 o
   2  13   6        212.94        226.96        18.59 o
   3  13   6        287.43        273.88        21.25 o
   4  13   6        768.79        749.47        26.98 o
   5  13   6        145.93        153.73        22.67 o
   6  13   6         41.20         43.09        24.00 o
   7  13   6          5.75        -10.92        32.82 o
   8  13   6         45.18         11.03        38.01 o
   9  13   6         54.98          9.05        40.77 o
  10  13   6          1.54        -28.74        44.44 o
  11  13   6         31.15         27.06        50.65 o
   0  14   6          3.54          4.89        28.22 o
   1  14   6       3695.55       3480.66        83.78 o
   2  14   6       5453.15       5119.72       101.39 o
   3  14   6       2116.06       1966.32        43.00 o
   4  14   6        653.90        625.24        26.94 o
   5  14   6          9.35        -17.65        24.09 o
   6  14   6         78.44         92.07        33.55 o
   7  14   6         61.31         64.75        36.30 o
   8  14   6        649.80        710.98        45.74 o
   9  14   6         33.41         15.51        43.35 o
  10  14   6         26.41        -11.72        45.10 o
  11  14   6         26.16         49.74       102.41 o
   1  15   6        360.12        349.36        22.75 o
   2  15   6       1042.75        960.18        34.76 o
   3  15   6        836.12        886.96        30.04 o
   4  15   6        859.32        879.29        38.79 o
   5  15   6       1173.02       1236.67        59.51 o
   6  15   6        664.92        615.54        39.33 o
   7  15   6       1140.30       1276.96        52.21 o
   8  15   6         25.30         -6.74        43.11 o
   9  15   6          6.56          1.34        51.50 o
  10  15   6         14.61         -2.11        54.95 o
   0  16   6       1407.36       1312.01        62.89 o
   1  16   6          4.65        -19.56        23.59 o
   2  16   6        605.94        676.50        30.92 o
   3  16   6        367.49        385.50        29.11 o
   4  16   6        107.17        198.47        29.74 o
   5  16   6          9.57        -32.16        32.38 o
   6  16   6         22.40         -2.80        37.96 o
   7  16   6         90.57        167.87        41.16 o
   8  16   6         62.77         58.85        43.97 o
   9  16   6         24.59        -39.41        47.83 o
  10  16   6          1.14        -77.88        77.88 o
   1  17   6         84.52        101.00        28.39 o
   2  17   6         52.15          4.48        28.86 o
   3  17   6        654.51        656.46        35.68 o
   4  17   6        230.52        233.74        39.94 o
   5  17   6       1062.30       1077.16        63.08 o
   6  17   6        118.57        161.05        42.52 o
   7  17   6        325.26        217.77        46.77 o
   8  17   6          1.65          9.89        47.77 o
   9  17   6        126.41        112.00        51.25 o
   0  18   6        213.58        232.93        40.87 o
   1  18   6        928.61       1086.44        92.22 o
   2  18   6       1110.99       1231.00        55.78 o
   3  18   6        505.97        668.64        68.19 o
   4  18   6        122.06        145.00        38.13 o
   5  18   6        106.11         88.20        42.93 o
   6  18   6         62.56        117.30        55.05 o
   7  18   6        285.46        243.69        51.43 o
   8  18   6        261.10        326.74        53.50 o
   9  18   6         95.65        -11.54       108.62 o
   1  19   6         71.45         32.87        36.83 o
   2  19   6         48.05         33.70        39.25 o
   3  19   6         15.67         45.61        40.68 o
   4  19   6          0.03         24.30        43.66 o
   5  19   6          7.45        -47.32        47.32 o
   6  19   6          3.48        -44.10        46.11 o
   7  19   6          0.51        -51.03        51.03 o
   8  19   6          0.51        -26.97        53.02 o
   0  20   6        292.12        356.60        58.93 o
   1  20   6       1259.96       1424.30       104.19 o
   2  20   6        359.55        337.67        43.76 o
   3  20   6        317.77        424.93        46.12 o
   4  20   6          3.01        -21.48        47.39 o
   5  20   6        113.02         52.28        55.31 o
   6  20   6          0.44        -29.67        53.67 o
   7  20   6          8.24        -51.24        51.24 o
   1  21   6         97.26         87.40        52.23 o
   2  21   6         50.26         41.58        45.30 o
   3  21   6        343.44        405.75        56.82 o
   4  21   6        147.47        142.78        58.57 o
   5  21   6        592.87        744.06        87.17 o
   6  21   6         79.39         81.56        61.60 o
   7  21   6        105.51       -155.71       155.71 o
   0  22   6         60.91         46.42       132.17 o
   1  22   6         19.79         25.50        77.35 o
   2  22   6         92.75        129.50        49.75 o
   3  22   6          0.93        -54.05        54.05 o
   4  22   6         44.00        -38.12        91.50 o
   5  22   6         25.94        -61.25        61.25 o
   1  23   6         13.91         -1.14        77.82 o
   2  23   6          2.24         27.97        69.25 o
   3  23   6         24.33          7.43        86.89 o
   4  23   6         60.76         -1.81        77.36 o
   0  24   6         39.26          7.64       322.28 o
   1  24   6        304.77        398.28       114.46 o
   2  24   6         64.30        -50.70       159.33 o
   1   1   7         41.42         79.72         7.26 o
   2   1   7       2370.08       2122.89        30.06 o
   3   1   7      25764.03      28093.22       355.36 o
   4   1   7       1581.15       1265.60        21.03 o
   5   1   7       3132.25       3614.13        49.66 o
   6   1   7      18441.34      19587.27       249.85 o
   7   1   7       2456.70       2465.23        42.02 o
   8   1   7        736.73        627.69        25.25 o
   9   1   7        119.91        144.31        25.06 o
  10   1   7        482.77        478.55        31.76 o
  11   1   7         43.76         31.16        36.77 o
  12   1   7        339.83        585.21       116.54 o
  13   1   7          1.48        -14.09        68.45 o
   0   2   7       2951.54       3114.40        58.32 o
   1   2   7        491.24        562.12        11.00 o
   2   2   7      69525.12      69663.46       906.02 o
   3   2   7         33.71         51.60         7.35 o
   4   2   7       9987.64       9512.52       122.14 o
   5   2   7        832.26        895.49        17.83 o
   6   2   7       7608.37       7392.68       100.36 o
   7   2   7        404.36        388.51        17.93 o
   8   2   7       8904.23       8649.17       126.61 o
   9   2   7          6.72        -24.84        24.84 o
  10   2   7        148.48         84.45        29.03 o
  11   2   7        190.85        257.81        36.72 o
  12   2   7       1161.32       1219.22        56.28 o
  13   2   7          6.90        -82.07        82.07 o
   1   3   7        441.94        566.00        10.68 o
   2   3   7       2864.45       2924.33        40.57 o
   3   3   7       3406.63       3456.83        49.58 o
   4   3   7        456.71        408.18        12.38 o
   5   3   7        743.26        734.49        16.16 o
   6   3   7         44.95         35.85        13.87 o
   7   3   7       2082.86       2089.68        38.06 o
   8   3   7         52.38         23.35        19.88 o
   9   3   7        115.52        120.35        27.38 o
  10   3   7         13.37        -28.60        29.35 o
  11   3   7          9.09         -3.27        41.38 o
  12   3   7         57.92         16.66        43.17 o
  13   3   7          0.90         25.15        69.38 o
   0   4   7      12801.39      12192.29       219.47 o
   1   4   7       6708.30       6586.53        84.71 o
   2   4   7      67428.05      70330.84       951.64 o
   3   4   7         10.03         34.87         7.19 o
   4   4   7       1855.84       2134.76        33.80 o
   5   4   7       3339.13       3630.30        53.88 o
   6   4   7        601.47        678.59        25.09 o
   7   4   7        214.02        246.30        18.91 o
   8   4   7       2078.96       2147.47        47.06 o
   9   4   7        327.11        318.44        28.99 o
  10   4   7        185.74        167.34        31.28 o
  11   4   7        160.41         88.99        38.79 o
  12   4   7        275.51        176.59        45.64 o
  13   4   7          1.19        -57.94        58.73 o
   1   5   7       1071.62       1194.27        18.75 o
   2   5   7        481.58        383.24        10.51 o
   3   5   7      13824.28      13795.40       203.88 o
   4   5   7       5890.45       5767.21        84.21 o
   5   5   7        616.49        573.63        24.31 o
   6   5   7      10206.91       9840.24       142.04 o
   7   5   7        215.48        246.70        20.45 o
   8   5   7         41.28         20.38        21.44 o
   9   5   7        870.67        930.48        31.38 o
  10   5   7        561.38        539.61        46.38 o
  11   5   7          2.84        -39.50        39.50 o
  12   5   7        545.42        745.62        49.63 o
  13   5   7        182.57        233.18        55.45 o
   0   6   7      42197.09      44045.58       844.06 o
   1   6   7        933.50       1036.53        17.68 o
   2   6   7       7615.10       7178.22        99.77 o
   3   6   7         56.49         46.42        11.36 o
   4   6   7      18776.16      19344.84       285.18 o
   5   6   7       3593.56       3692.00        57.56 o
   6   6   7       6951.85       6482.69       100.82 o
   7   6   7         21.37         43.03        20.22 o
   8   6   7       2174.94       2212.21        46.60 o
   9   6   7          3.65        -21.60        24.58 o
  10   6   7        718.52        708.10        41.92 o
  11   6   7        133.00         52.73        40.65 o
  12   6   7        263.06        212.48        51.04 o
  13   6   7         28.06        -21.76        71.10 o
   1   7   7         52.20         63.69         8.03 o
   2   7   7       7432.37       7263.93       101.29 o
   3   7   7       6675.76       6961.53        97.78 o
   4   7   7       9583.31       9267.05       139.55 o
   5   7   7       1770.74       1782.20        36.11 o
   6   7   7       3040.30       2756.63        49.80 o
   7   7   7         33.71         -7.53        19.81 o
   8   7   7       3390.96       3199.95        62.74 o
   9   7   7         23.49         16.90        27.40 o
  10   7   7         57.60         23.88        32.12 o
  11   7   7         13.08         20.50        45.72 o
  12   7   7          7.84         56.76        55.60 o
  13   7   7          8.47        -73.19        73.19 o
   0   8   7        223.31        167.50        13.89 o
   1   8   7       2847.85       2806.56        39.20 o
   2   8   7      28411.85      29100.12       409.77 o
   3   8   7        373.13        431.90        16.61 o
   4   8   7          9.78         19.48        14.72 o
   5   8   7        246.44        259.88        19.37 o
   6   8   7       1227.18       1236.68        30.53 o
   7   8   7        243.22        240.18        22.35 o
   8   8   7       5131.54       5147.35        91.34 o
   9   8   7         32.22         -5.15        28.08 o
  10   8   7         21.68        -33.03        33.03 o
  11   8   7        116.27         50.02        64.61 o
  12   8   7        108.26        -13.64        56.68 o
   1   9   7       3755.33       3659.11        50.36 o
   2   9   7        126.95        132.39        12.21 o
   3   9   7          9.80         13.76        12.60 o
   4   9   7       2288.18       2193.02        41.13 o
   5   9   7       1119.79       1016.62        26.83 o
   6   9   7         75.73         80.13        23.02 o
   7   9   7        906.56       1002.00        30.04 o
   8   9   7       1057.01       1036.72        33.10 o
   9   9   7        252.16        198.41        34.71 o
  10   9   7        106.27        162.53        38.11 o
  11   9   7         57.69         58.63        52.71 o
  12   9   7        301.12        178.29        68.86 o
   0  10   7      62270.08      64094.08      1144.50 o
   1  10   7        422.35        395.40        13.18 o
   2  10   7       4556.54       4791.68        70.31 o
   3  10   7        145.48        105.39        14.93 o
   4  10   7       5978.68       5631.75       127.38 o
   5  10   7        705.33        681.44        24.44 o
   6  10   7        551.20        618.84        25.00 o
   7  10   7        480.81        513.62        27.03 o
   8  10   7          0.19        -29.97        29.97 o
   9  10   7        148.12        148.36        32.14 o
  10  10   7       1015.81       1074.26        78.84 o
  11  10   7          0.78         -6.50        70.98 o
  12  10   7         20.78         16.03        57.37 o
   1  11   7        248.25        283.62        14.51 o
   2  11   7        625.41        614.52        18.61 o
   3  11   7        317.03        298.00        18.47 o
   4  11   7       3048.47       3003.20        53.92 o
   5  11   7        118.09        126.65        21.32 o
   6  11   7       3404.46       3389.35        64.34 o
   7  11   7        582.02        615.82        31.65 o
   8  11   7        658.66        703.90        33.80 o
   9  11   7          0.13        -13.94        37.08 o
  10  11   7         14.25        -23.89        42.56 o
  11  11   7          2.25         -7.83        45.49 o
  12  11   7         12.64         -3.62       152.09 o
   0  12   7       5899.60       5397.21       112.75 o
   1  12   7        169.75        200.80        16.58 o
   2  12   7        128.87        126.68        16.41 o
   3  12   7          3.56          9.22        18.52 o
   4  12   7       2018.57       1800.12        41.12 o
   5  12   7        765.67        716.68        27.44 o
   6  12   7       1257.10       1298.92        35.08 o
   7  12   7          9.24        -27.26        27.26 o
   8  12   7        135.27        113.42        37.87 o
   9  12   7         94.35         57.74        39.85 o
  10  12   7        270.69        283.07        45.38 o
  11  12   7         41.04         -9.61        48.42 o
   1  13   7       1789.44       1724.75        35.01 o
   2  13   7        568.02        541.54        24.33 o
   3  13   7         87.56         62.84        20.33 o
   4  13   7       6427.38       5937.40       127.14 o
   5  13   7        892.46        877.12        30.27 o
   6  13   7       1813.16       1765.12        42.14 o
   7  13   7        322.94        306.81        35.86 o
   8  13   7       1659.37       1487.70        53.82 o
   9  13   7          8.30        -40.37        42.62 o
  10  13   7          4.27         24.99        46.82 o
  11  13   7         13.89         12.32        49.54 o
   0  14   7       5675.07       5781.18       160.86 o
   1  14   7         65.81         47.64        19.91 o
   2  14   7        975.12        854.06        27.38 o
   3  14   7        712.73        724.99        27.22 o
   4  14   7        723.79        830.62        29.07 o
   5  14   7        266.42        279.56        26.05 o
   6  14   7       1784.33       1731.08        42.73 o
   7  14   7        831.98        793.23        43.87 o
   8  14   7        221.26        170.05        41.14 o
   9  14   7         60.38         21.25        45.13 o
  10  14   7        156.16        205.36        49.12 o
  11  14   7         10.97        -92.03       100.47 o
   1  15   7        183.70        155.07        23.50 o
   2  15   7          7.37         22.00        22.79 o
   3  15   7          2.61         18.84        23.54 o
   4  15   7        626.19        573.17        28.26 o
   5  15   7        119.05         66.50        25.83 o
   6  15   7          1.57        -15.60        34.72 o
   7  15   7         14.88         10.14        39.20 o
   8  15   7         82.34         66.59        42.26 o
   9  15   7         12.76        -44.28        44.28 o
  10  15   7          8.50        -21.30        49.58 o
   0  16   7      14876.43      15393.61       737.48 o
   1  16   7       1092.43       1054.93        38.79 o
   2  16   7        930.77        969.24        37.90 o
   3  16   7         33.65         15.91        25.71 o
   4  16   7       3026.57       2975.66        58.23 o
   5  16   7         14.00         -2.35        32.97 o
   6  16   7        364.94        450.18        39.26 o
   7  16   7         10.08         13.19        43.50 o
   8  16   7         10.19        -52.11        52.11 o
   9  16   7         73.79         57.70        48.38 o
  10  16   7        445.84        493.48        73.41 o
   1  17   7          3.78         28.04        28.93 o
   2  17   7        205.44        142.60        29.44 o
   3  17   7          3.21         34.19        28.76 o
   4  17   7        491.57        482.81        36.21 o
   5  17   7        466.50        495.28        40.11 o
   6  17   7        580.73        668.96        46.19 o
   7  17   7         10.33        -43.23        43.23 o
   8  17   7         93.77        123.55        49.27 o
   9  17   7          3.64         79.12        49.84 o
   0  18   7        138.62        192.88        41.39 o
   1  18   7        344.26        441.42        49.71 o
   2  18   7         72.88        146.81        32.94 o
   3  18   7        119.71        108.92        51.15 o
   4  18   7        239.29        162.41        44.97 o
   5  18   7          4.53        -38.57        38.57 o
   6  18   7         27.33        107.15        63.27 o
   7  18   7          0.00        -17.39        47.56 o
   8  18   7         30.22         96.37        50.22 o
   9  18   7          4.34        -60.08       157.52 o
   1  19   7        482.11        428.60        37.54 o
   2  19   7        789.71        907.20        61.25 o
   3  19   7         35.73         35.23        42.29 o
   4  19   7        468.45        513.95        55.60 o
   5  19   7        223.83        231.70        50.03 o
   6  19   7        659.41        853.64        71.68 o
   7  19   7         16.75         85.97        50.07 o
   8  19   7        250.89        124.43       118.09 o
   0  20   7       1146.64       1216.18       143.73 o
   1  20   7        256.63        282.38        40.69 o
   2  20   7         27.82        -29.55        43.97 o
   3  20   7         40.50         47.98        46.11 o
   4  20   7        175.18        255.29        50.68 o
   5  20   7         50.78         31.91        70.98 o
   6  20   7        319.75        424.41        57.27 o
   7  20   7          5.15        -53.34        53.34 o
   1  21   7          2.15        -16.25        73.42 o
   2  21   7          0.57         -5.77        43.69 o
   3  21   7         83.53         56.43        47.80 o
   4  21   7         21.56         -2.55        63.70 o
   5  21   7         67.00         24.42        90.55 o
   6  21   7        166.07        159.34        64.96 o
   0  22   7        468.87        580.49       108.74 o
   1  22   7         18.67        -10.54        66.74 o
   2  22   7        321.15        530.58        69.97 o
   3  22   7         11.19         59.10        54.85 o
   4  22   7        163.25        158.13        62.20 o
   5  22   7          3.53        -37.88        73.10 o
   1  23   7         12.38        -59.91        80.84 o
   2  23   7          6.07         24.91        92.02 o
   3  23   7          0.51         36.74        72.87 o
   4  23   7        162.55        162.03        80.49 o
   0  24   7          3.53       -123.52       124.41 o
   1  24   7         52.61        156.65        97.22 o
   2  24   7         54.65         14.48       137.60 o
   0   0   8      59617.96      61835.57      1556.45 o
   1   0   8      25353.40      26631.00       476.24 o
   2   0   8       8874.11       9105.94       164.82 o
   3   0   8       6548.94       6391.49       117.00 o
   4   0   8       2607.44       2361.00        51.44 o
   5   0   8       2718.81       2930.83        59.53 o
   6   0   8       4575.65       4126.77        80.66 o
   7   0   8        165.46        222.36        26.23 o
   8   0   8       1880.35       1812.43        57.24 o
   9   0   8       3022.26       3175.30       101.42 o
  10   0   8        205.34        227.21        45.65 o
  11   0   8         41.48         71.99        54.63 o
  12   0   8        409.23        328.29        79.90 o
  13   0   8         69.30       -105.01       105.01 o
   1   1   8       9106.56      10037.28       127.95 o
   2   1   8          3.24         16.64         5.84 o
   3   1   8       1899.94       2108.80        30.07 o
   4   1   8       2547.80       2818.01        39.43 o
   5   1   8      19593.17      19915.97       253.57 o
   6   1   8        215.53        214.41        13.49 o
   7   1   8        171.05        176.22        16.73 o
   8   1   8        680.03        681.71        25.58 o
   9   1   8        908.66       1011.41        32.65 o
  10   1   8         19.60         53.13        31.39 o
  11   1   8        234.87        237.46        38.52 o
  12   1   8        126.61         58.55        47.49 o
  13   1   8          2.19         18.13        98.15 o
   0   2   8        325.10        363.19        11.46 o
   1   2   8      14018.63      14959.38       189.78 o
   2   2   8       5468.45       5620.66        75.20 o
   3   2   8       4058.56       3994.45        53.14 o
   4   2   8       1114.26       1300.04        21.87 o
   5   2   8        899.70       1061.67        20.19 o
   6   2   8          6.35         19.52        13.61 o
   7   2   8       1070.12       1145.22        25.87 o
   8   2   8        431.49        447.34        23.43 o
   9   2   8        693.89        708.54        32.22 o
  10   2   8          0.42        -19.18        30.59 o
  11   2   8         15.13        -15.55        35.37 o
  12   2   8         35.73         46.58        49.67 o
  13   2   8         99.28         56.78        67.77 o
   1   3   8      54963.75      56588.72       713.22 o
   2   3   8       1158.78       1190.28        18.82 o
   3   3   8       1587.34       1904.48        29.81 o
   4   3   8         95.89        107.91        10.26 o
   5   3   8      38011.93      38621.02       539.92 o
   6   3   8        495.63        452.43        18.44 o
   7   3   8        430.27        378.68        18.45 o
   8   3   8        184.64        159.72        21.70 o
   9   3   8       5275.85       4870.55        90.58 o
  10   3   8        127.42         98.17        31.59 o
  11   3   8        641.70        782.03        41.56 o
  12   3   8         58.48         68.76        45.56 o
  13   3   8          1.86        -92.96        92.96 o
   0   4   8       4237.92       4109.37        76.50 o
   1   4   8       8166.07       8439.51       111.68 o
   2   4   8      25359.07      26054.61       340.78 o
   3   4   8      15894.74      17468.45       236.36 o
   4   4   8       6844.56       6611.31        96.12 o
   5   4   8       1535.38       1638.33        29.39 o
   6   4   8        926.26        877.38        21.61 o
   7   4   8        113.10        122.90        19.19 o
   8   4   8       5023.45       4921.08        81.19 o
   9   4   8       3324.55       3399.41        69.29 o
  10   4   8        133.58         84.15        31.27 o
  11   4   8         72.86         49.31        37.75 o
  12   4   8        183.00        181.47        70.30 o
  13   4   8        153.97        208.21        59.29 o
   1   5   8        369.44        324.23         9.53 o
   2   5   8        229.74        282.54        11.82 o
   3   5   8       5632.90       5015.92        77.64 o
   4   5   8         49.36         34.00         9.82 o
   5   5   8       5852.76       6195.10        87.77 o
   6   5   8        675.68        696.20        24.84 o
   7   5   8       2125.90       1974.75        40.76 o
   8   5   8       1796.55       1694.00        39.29 o
   9   5   8        281.17        261.80        27.24 o
  10   5   8         55.62         23.43        32.13 o
  11   5   8         34.67         18.37        39.26 o
  12   5   8          3.19        -40.17        49.24 o
  13   5   8         43.02         67.60        65.26 o
   0   6   8       8071.36       8459.84       153.42 o
   1   6   8      50252.62      50714.11       661.83 o
   2   6   8       2017.85       2019.67        32.31 o
   3   6   8      15721.40      16046.70       236.76 o
   4   6   8        253.96        283.68        12.79 o
   5   6   8         13.88         53.01        27.88 o
   6   6   8       1841.36       1813.78        37.44 o
   7   6   8        126.45        125.77        20.89 o
   8   6   8        202.69        214.88        23.67 o
   9   6   8       2283.59       2286.21        49.79 o
  10   6   8          4.61          9.86        34.20 o
  11   6   8        178.59        219.60        41.66 o
  12   6   8        114.79        172.63        47.43 o
  13   6   8         54.78         96.25        75.77 o
   1   7   8      12068.67      11884.94       156.57 o
   2   7   8        153.75        147.83        10.84 o
   3   7   8       2644.10       2516.22        41.41 o
   4   7   8         52.84         91.18        18.78 o
   5   7   8      12960.71      12748.08       190.31 o
   6   7   8       1770.76       1795.15        38.18 o
   7   7   8        100.90         82.02        21.01 o
   8   7   8          6.86          9.24        23.97 o
   9   7   8       1211.66       1350.43        39.32 o
  10   7   8        137.58        172.04        49.79 o
  11   7   8        412.80        523.17        50.11 o
  12   7   8        115.07         26.96        56.81 o
  13   7   8        113.53        189.70        75.51 o
   0   8   8       6148.94       6338.20       117.44 o
   1   8   8        574.35        394.97        11.26 o
   2   8   8        847.64        797.77        18.66 o
   3   8   8       1666.03       1619.38        29.22 o
   4   8   8       4130.04       3877.72        63.09 o
   5   8   8        681.02        640.19        22.60 o
   6   8   8       1055.81       1058.30        28.14 o
   7   8   8       2081.98       1976.87        45.62 o
   8   8   8        499.67        551.19        28.38 o
   9   8   8         15.45         13.98        29.51 o
  10   8   8        741.53        769.36        40.69 o
  11   8   8        492.85        572.83        65.96 o
  12   8   8         22.68         -3.38        58.30 o
   1   9   8        235.60        266.06        19.80 o
   2   9   8         94.61        143.26        13.11 o
   3   9   8       7267.72       6931.52       102.07 o
   4   9   8       1370.67       1404.83        31.79 o
   5   9   8       4577.98       4076.25        67.42 o
   6   9   8          7.91         19.51        20.44 o
   7   9   8       2326.17       2328.35        47.34 o
   8   9   8          3.10         11.94        24.69 o
   9   9   8        216.96        179.49        30.99 o
  10   9   8         14.93         90.83        34.14 o
  11   9   8         28.16        120.47        54.63 o
  12   9   8          0.24        -62.35        62.35 o
   0  10   8        282.22        330.11        19.04 o
   1  10   8         59.64        115.96        11.20 o
   2  10   8        846.65        800.12        20.15 o
   3  10   8        441.35        455.26        19.93 o
   4  10   8        873.76        878.95        25.43 o
   5  10   8        651.02        615.43        27.92 o
   6  10   8         18.15          1.70        21.46 o
   7  10   8         28.19         13.00        23.90 o
   8  10   8        707.75        693.14        30.67 o
   9  10   8        403.33        438.02        33.65 o
  10  10   8         56.11         88.47        42.48 o
  11  10   8         17.05         38.29        55.39 o
  12  10   8         43.67        -20.48       123.46 o
   1  11   8       1908.53       1939.35        35.25 o
   2  11   8        130.62         92.53        15.20 o
   3  11   8       7889.38       7468.84       120.18 o
   4  11   8        270.09        283.47        21.37 o
   5  11   8          6.98         -3.45        21.09 o
   6  11   8         15.74        -18.68        25.05 o
   7  11   8       3123.58       3064.68        58.99 o
   8  11   8        514.02        547.92        31.51 o
   9  11   8        197.05        250.22        36.97 o
  10  11   8         10.70        -20.53        44.21 o
  11  11   8        120.44         87.46        62.35 o
   0  12   8       1553.96       1639.31        45.45 o
   1  12   8      10763.44       9796.62       188.15 o
   2  12   8        291.12        308.86        17.98 o
   3  12   8       3806.28       3570.46        61.54 o
   4  12   8       2185.35       2092.87        43.85 o
   5  12   8        127.78        101.77        22.98 o
   6  12   8        834.70        811.72        30.27 o
   7  12   8        230.20        294.36        27.85 o
   8  12   8         80.56         67.79        31.40 o
   9  12   8        490.35        612.24        45.87 o
  10  12   8        186.34        203.72        43.97 o
  11  12   8        213.11        111.93        71.88 o
   1  13   8        485.19        461.12        29.48 o
   2  13   8         13.60          9.08        19.71 o
   3  13   8          0.66         15.19        20.65 o
   4  13   8         15.70         27.56        22.40 o
   5  13   8       1532.42       1549.72        48.94 o
   6  13   8        179.83        178.91        25.96 o
   7  13   8        116.35         46.01        30.89 o
   8  13   8         41.17         45.06        39.64 o
   9  13   8          1.03        -37.23        40.15 o
  10  13   8          1.44        -33.79        45.86 o
  11  13   8         30.18        100.63        50.73 o
   0  14   8        972.04       1057.99        41.83 o
   1  14   8       1111.40       1077.90        29.68 o
   2  14   8        482.14        524.04        24.69 o
   3  14   8       1089.60       1130.81        37.75 o
   4  14   8       1323.33       1278.60        33.88 o
   5  14   8        703.49        618.81        29.38 o
   6  14   8        145.06        159.62        27.46 o
   7  14   8        106.14         83.85        36.32 o
   8  14   8          2.51          7.71        41.07 o
   9  14   8          9.87        -26.46        43.99 o
  10  14   8         79.54         42.76        48.80 o
  11  14   8        135.43         78.52        94.30 o
   1  15   8          2.01        -22.25        22.25 o
   2  15   8        286.82        303.36        26.57 o
   3  15   8       7347.86       7271.14       151.03 o
   4  15   8         90.39         97.05        25.65 o
   5  15   8       1331.20       1378.17        38.32 o
   6  15   8         80.66        133.09        33.49 o
   7  15   8       1708.37       1806.78        62.44 o
   8  15   8        162.58        113.59        44.00 o
   9  15   8          0.34        -45.50        45.50 o
  10  15   8         26.18        -50.37        50.37 o
   0  16   8        318.15        552.86        56.95 o
   1  16   8        100.60        115.64        27.78 o
   2  16   8         11.41          6.09        27.77 o
   3  16   8         30.43         26.96        27.71 o
   4  16   8        430.50        522.69        35.46 o
   5  16   8          8.16        -18.63        32.25 o
   6  16   8          9.47         11.50        36.93 o
   7  16   8        169.15        137.81        43.08 o
   8  16   8         31.43        -57.03        57.03 o
   9  16   8         32.49          7.03        47.34 o
  10  16   8          9.82         98.39       191.92 o
   1  17   8        171.40        160.65        29.92 o
   2  17   8        228.77        212.31        31.79 o
   3  17   8       1129.46       1135.65        54.05 o
   4  17   8        137.43        104.53        33.44 o
   5  17   8        266.91        255.90        38.75 o
   6  17   8        165.95        164.10        40.47 o
   7  17   8        619.67        623.60        47.43 o
   8  17   8         45.56         80.88        49.37 o
   9  17   8          6.78         -0.91        56.80 o
   0  18   8        246.78        154.97        45.91 o
   1  18   8       1568.96       1726.11        78.66 o
   2  18   8        332.43        387.06        33.79 o
   3  18   8        326.40        388.39        45.35 o
   4  18   8        552.55        579.49        46.34 o
   5  18   8         28.89        -37.54        43.14 o
   6  18   8        144.25        156.53        43.52 o
   7  18   8        246.90        171.50        50.03 o
   8  18   8         33.71         48.35        50.87 o
   9  18   8         58.97         37.54       110.30 o
   1  19   8         29.29         13.32        33.85 o
   2  19   8          8.61         25.52        34.12 o
   3  19   8        261.17        313.34        44.01 o
   4  19   8          0.53        -14.07        44.94 o
   5  19   8          6.23         20.19        48.69 o
   6  19   8          1.08         -3.23        50.03 o
   7  19   8          1.18          0.32        47.83 o
   8  19   8          9.23        -53.21       104.61 o
   0  20   8        190.33         85.25        58.10 o
   1  20   8       1365.31       1580.17        84.16 o
   2  20   8        162.62        199.72        44.78 o
   3  20   8        426.57        519.48        48.24 o
   4  20   8         27.86         36.51        48.84 o
   5  20   8        139.74         92.59        85.83 o
   6  20   8         14.86         -6.19        59.26 o
   7  20   8          1.62        -14.67        68.51 o
   1  21   8         11.78         -8.32        52.90 o
   2  21   8          8.36          1.23        53.26 o
   3  21   8        523.82        581.84        52.74 o
   4  21   8          1.54        -53.76        53.76 o
   5  21   8        226.23        400.64        63.94 o
   6  21   8         42.40         40.37        72.04 o
   0  22   8         61.73        162.20       182.87 o
   1  22   8         14.01        -14.98        56.81 o
   2  22   8          6.80         20.67        53.82 o
   3  22   8          0.88        -39.37        53.23 o
   4  22   8          9.97         20.79        83.67 o
   5  22   8          4.74        -63.20        71.98 o
   1  23   8         34.35        149.76       100.35 o
   2  23   8          1.07        -52.62        72.91 o
   3  23   8        141.10        201.33        69.74 o
   4  23   8          1.58         73.13        97.74 o
   0  24   8          0.34        -80.37       128.71 o
   1  24   8        306.12        324.71       114.80 o
   1   1   9      59591.25      61995.52       780.99 o
   2   1   9      22283.72      22742.79       297.31 o
   3   1   9       4925.90       4908.88        64.50 o
   4   1   9      19711.77      19597.43       249.15 o
   5   1   9      19165.91      20493.67       269.30 o
   6   1   9       7670.74       7531.29       106.12 o
   7   1   9       3615.50       3472.13        59.13 o
   8   1   9        352.86        366.41        23.36 o
   9   1   9       1894.54       1868.53        45.25 o
  10   1   9          6.19        -30.46        30.46 o
  11   1   9        318.40        320.25        47.92 o
  12   1   9         15.66        -13.24        48.08 o
  13   1   9        249.66        201.57        73.16 o
   0   2   9      50201.80      50241.12       895.29 o
   1   2   9       3112.06       3112.79        41.54 o
   2   2   9      10138.33      10627.22       144.99 o
   3   2   9       1437.19       1363.61        21.67 o
   4   2   9      16237.87      17223.07       219.52 o
   5   2   9         18.10         23.43        10.19 o
   6   2   9        796.16        698.19        19.67 o
   7   2   9       1636.95       1624.88        32.85 o
   8   2   9        383.46        500.82        25.92 o
   9   2   9        365.60        342.22        32.23 o
  10   2   9        839.70        861.56        37.71 o
  11   2   9        646.03        729.28        44.41 o
  12   2   9        126.32        196.77        59.42 o
  13   2   9        255.70        245.67        68.74 o
   1   3   9      10032.79      10374.36       132.63 o
   2   3   9        573.02        590.02        12.01 o
   3   3   9       3461.59       3233.17        47.05 o
   4   3   9       2196.67       2394.92        37.58 o
   5   3   9        408.20        408.43        21.25 o
   6   3   9        267.98        279.01        16.04 o
   7   3   9        376.04        395.76        20.18 o
   8   3   9         69.09         95.06        24.72 o
   9   3   9        850.69        740.40        33.53 o
  10   3   9         50.42         25.23        32.63 o
  11   3   9        269.33        307.03        37.91 o
  12   3   9         15.07         10.13        53.71 o
  13   3   9        245.10        181.91        73.38 o
   0   4   9      34687.68      35677.38       637.22 o
   1   4   9       1804.81       1973.75        28.04 o
   2   4   9      10072.34      10202.18       134.65 o
   3   4   9       1069.65       1161.67        21.82 o
   4   4   9       1197.71       1255.36        23.92 o
   5   4   9        105.53        123.66        13.23 o
   6   4   9        120.20        108.26        17.08 o
   7   4   9        500.97        498.64        22.80 o
   8   4   9       1318.82       1329.89        33.95 o
   9   4   9          5.55         -9.01        26.93 o
  10   4   9        928.72       1033.08        40.40 o
  11   4   9         52.10         10.52        37.89 o
  12   4   9        171.85        191.61        70.34 o
  13   4   9         19.57        -58.24        58.24 o
   1   5   9      19219.69      19329.05       245.18 o
   2   5   9       8294.06       7975.93       115.04 o
   3   5   9      19524.02      19798.78       291.42 o
   4   5   9      16718.50      16925.86       239.29 o
   5   5   9      11756.34      11666.77       166.89 o
   6   5   9       4438.90       4482.86        73.09 o
   7   5   9       6046.79       5969.38        95.21 o
   8   5   9         24.83        -10.69        23.85 o
   9   5   9       2044.83       2038.25        51.50 o
  10   5   9         24.62         -8.64        32.08 o
  11   5   9        206.09        173.90        39.26 o
  12   5   9         64.00        116.93        45.48 o
  13   5   9        267.32        173.37        73.11 o
   0   6   9       5681.60       6207.64       113.92 o
   1   6   9       1782.84       1768.01        26.48 o
   2   6   9        515.76        463.95        13.71 o
   3   6   9       1028.77       1041.28        24.13 o
   4   6   9         74.45        115.85        14.72 o
   5   6   9       1677.14       1695.11        34.93 o
   6   6   9        100.96         73.36        18.11 o
   7   6   9       2525.36       2510.98        48.84 o
   8   6   9        242.14        216.87        24.43 o
   9   6   9        161.93        163.24        29.47 o
  10   6   9         39.89        -19.58        33.54 o
  11   6   9        526.50        534.74        46.98 o
  12   6   9          4.50        -46.57        46.57 o
  13   6   9         84.32        105.46        63.21 o
   1   7   9        380.99        357.88        11.76 o
   2   7   9      11392.70      10853.13       155.18 o
   3   7   9       1847.63       1725.08        31.72 o
   4   7   9      12145.32      11404.40       170.63 o
   5   7   9        116.18        106.00        17.32 o
   6   7   9       7191.84       6625.57       103.94 o
   7   7   9        361.34        376.48        24.18 o
   8   7   9       1918.91       1773.13        41.19 o
   9   7   9         44.53          6.11        27.70 o
  10   7   9         41.68        -39.45        39.45 o
  11   7   9         30.15         24.29        41.45 o
  12   7   9         80.69        -61.88        80.94 o
   0   8   9       7327.68       6755.01       124.76 o
   1   8   9         18.73         21.52         8.92 o
   2   8   9       5792.22       5182.02        74.46 o
   3   8   9       1150.44       1133.94        26.42 o
   4   8   9        379.62        389.68        18.71 o
   5   8   9         61.57         41.55        17.93 o
   6   8   9        415.57        391.93        22.38 o
   7   8   9        585.34        596.72        30.90 o
   8   8   9        291.88        338.96        27.28 o
   9   8   9        350.75        336.58        29.27 o
  10   8   9        407.71        481.31        42.10 o
  11   8   9         32.51         64.58        58.34 o
  12   8   9         78.43         -4.51        58.22 o
   1   9   9       6700.70       6339.18        83.62 o
   2   9   9          5.70        -12.51        12.51 o
   3   9   9       8666.81       8144.81       124.21 o
   4   9   9         19.66          9.12        18.06 o
   5   9   9       3181.23       3036.44        57.53 o
   6   9   9        298.74        257.69        23.91 o
   7   9   9       3514.52       3390.60        61.72 o
   8   9   9          1.59        -25.55        25.55 o
   9   9   9        421.50        559.36        33.83 o
  10   9   9         48.87         -2.93        35.55 o
  11   9   9        305.82        314.09        67.98 o
  12   9   9         14.20        -57.66        58.17 o
   0  10   9      19974.83      20246.16       364.92 o
   1  10   9        350.88        315.57        15.73 o
   2  10   9      16935.12      17096.52       243.25 o
   3  10   9        665.14        676.46        22.46 o
   4  10   9        562.88        566.29        22.33 o
   5  10   9         35.01         13.18        19.83 o
   6  10   9         81.10         61.79        23.16 o
   7  10   9        446.52        472.15        27.02 o
   8  10   9        821.19        921.02        34.05 o
   9  10   9         15.39         10.85        30.24 o
  10  10   9        368.92        362.51        40.47 o
  11  10   9         26.45        -32.29        73.91 o
  12  10   9        129.27        120.72        79.51 o
   1  11   9        597.26        566.21        18.37 o
   2  11   9       3998.14       3868.76        59.19 o
   3  11   9          2.79         19.77        18.62 o
   4  11   9       4071.86       3751.65        64.59 o
   5  11   9        213.31        256.14        22.54 o
   6  11   9       1550.95       1557.22        38.56 o
   7  11   9        108.07        106.05        25.31 o
   8  11   9        296.72        321.82        30.67 o
   9  11   9          7.54        -32.68        32.68 o
  10  11   9         11.69          4.67        49.96 o
  11  11   9         76.54        129.72        61.30 o
   0  12   9         57.10         51.63        28.61 o
   1  12   9        525.27        535.59        22.37 o
   2  12   9        400.75        487.13        22.29 o
   3  12   9         90.15        129.44        20.17 o
   4  12   9         90.59         73.82        21.95 o
   5  12   9          5.86        -22.81        22.81 o
   6  12   9          6.27        -14.43        24.57 o
   7  12   9        370.04        308.36        33.82 o
   8  12   9         97.56         76.09        32.42 o
   9  12   9         77.38         51.91        44.22 o
  10  12   9          1.42        -44.66        44.66 o
  11  12   9         91.76         23.50        55.22 o
   1  13   9       3368.70       3337.54        58.32 o
   2  13   9       3820.93       3587.08        62.42 o
   3  13   9       2942.57       2861.02        53.84 o
   4  13   9       2104.55       2095.12        45.48 o
   5  13   9        590.34        639.94        28.16 o
   6  13   9       1325.33       1356.78        36.83 o
   7  13   9        741.78        838.90        34.11 o
   8  13   9        544.50        459.76        42.88 o
   9  13   9        301.22        271.74        42.19 o
  10  13   9         21.20        -25.00        47.07 o
  11  13   9         94.75        171.01        83.09 o
   0  14   9       1276.29       1256.43        45.28 o
   1  14   9        759.02        772.59        27.10 o
   2  14   9       3004.28       2970.98        64.39 o
   3  14   9         36.37          1.60        26.56 o
   4  14   9          0.74         -4.69        24.10 o
   5  14   9         59.28         71.81        25.55 o
   6  14   9         39.42          9.20        27.22 o
   7  14   9        181.40        123.22        36.30 o
   8  14   9        697.73        817.43        48.17 o
   9  14   9          5.08        -28.99        43.44 o
  10  14   9        121.67        112.87        48.62 o
   1  15   9        161.31        127.13        30.63 o
   2  15   9          3.17          0.19        26.08 o
   3  15   9       1150.68       1118.58        35.47 o
   4  15   9        324.96        279.44        26.76 o
   5  15   9         46.35         62.26        26.87 o
   6  15   9        491.52        441.07        32.03 o
   7  15   9        551.57        469.72        41.40 o
   8  15   9        101.03        109.52        43.53 o
   9  15   9         46.40         98.06        47.78 o
  10  15   9          0.43        -31.72        56.33 o
   0  16   9       6492.63       6558.03       347.90 o
   1  16   9        608.92        599.36        32.60 o
   2  16   9       3271.13       3219.22        94.15 o
   3  16   9         28.68         22.24        31.75 o
   4  16   9         90.00         60.87        27.38 o
   5  16   9        424.55        362.08        30.48 o
   6  16   9          6.11        -11.31        39.42 o
   7  16   9          3.30        -41.02        41.02 o
   8  16   9        122.35        128.62        46.64 o
   9  16   9         11.61          7.06        54.56 o
  10  16   9        144.18        347.66       117.19 o
   1  17   9        947.92       1142.62        41.05 o
   2  17   9        299.96        282.63        32.20 o
   3  17   9         79.63        119.92        31.60 o
   4  17   9       1325.99       1395.74        42.80 o
   5  17   9        138.71        163.84        37.08 o
   6  17   9        419.96        534.45        45.75 o
   7  17   9         55.22        -36.66        51.41 o
   8  17   9         57.96        -17.04        48.57 o
   9  17   9         57.16        102.12        76.42 o
   0  18   9        166.61        214.26        54.01 o
   1  18   9        141.88        151.66        32.23 o
   2  18   9        434.07        480.38        37.09 o
   3  18   9         55.29         29.85        32.89 o
   4  18   9        238.34        175.02        48.02 o
   5  18   9          0.03        -43.04        44.93 o
   6  18   9         44.30         37.83        45.20 o
   7  18   9          0.35        -19.10        48.35 o
   8  18   9         17.45        -49.68        49.68 o
   1  19   9         25.03         19.88        34.44 o
   2  19   9        606.07        644.03        40.59 o
   3  19   9        167.04        207.94        43.62 o
   4  19   9       1308.25       1483.74        84.60 o
   5  19   9          1.58        -36.97        49.14 o
   6  19   9        445.21        619.12        60.63 o
   7  19   9         88.36        121.91        52.84 o
   8  19   9        138.02        162.43       107.18 o
   0  20   9        344.02        228.55        62.93 o
   1  20   9         41.06         19.36        42.65 o
   2  20   9        441.21        596.52        50.03 o
   3  20   9         41.25        -28.85        44.58 o
   4  20   9         19.11        -32.12        46.55 o
   5  20   9          0.94        -58.20        58.20 o
   6  20   9         27.50        -23.38        59.35 o
   7  20   9         32.14          0.00       123.12 o
   1  21   9          3.34        -38.06        49.31 o
   2  21   9         15.97         17.92        48.67 o
   3  21   9          0.29        -48.18        48.18 o
   4  21   9        203.89        237.63        54.66 o
   5  21   9         77.23         71.59        58.73 o
   6  21   9         32.82        -18.84        76.81 o
   0  22   9        839.40       1161.04       200.03 o
   1  22   9          2.86        -56.15        58.00 o
   2  22   9        391.24        335.65        61.81 o
   3  22   9         24.74        -51.85        51.85 o
   4  22   9         20.00        -55.18        55.18 o
   5  22   9         25.14         14.81        74.34 o
   1  23   9         23.05        -54.84        72.30 o
   2  23   9         44.25         26.40        63.18 o
   3  23   9         20.56        -64.75        67.23 o
   0   0  10       9666.78       9957.66       256.35 o
   1   0  10      49191.23      50025.88       892.09 o
   2   0  10       9191.27      10169.16       183.97 o
   3   0  10         55.66        114.47        20.78 o
   4   0  10        254.49        428.18        62.27 o
   5   0  10        405.38        424.82        19.59 o
   6   0  10        870.82        804.53        29.68 o
   7   0  10       4600.84       4469.95       113.62 o
   8   0  10         99.46        135.64        39.27 o
   9   0  10        385.57        415.09        49.14 o
  10   0  10        225.79        189.74        62.09 o
  11   0  10       2227.38       2303.73       190.25 o
  12   0  10         72.49        -19.34        62.02 o
  13   0  10        117.04         -2.51        98.98 o
   1   1  10       7549.99       7850.40       100.81 o
   2   1  10       5638.22       5809.18        75.63 o
   3   1  10      34044.80      34232.52       432.58 o
   4   1  10        556.01        699.60        15.21 o
   5   1  10        175.77        129.75        11.47 o
   6   1  10         96.62        143.02        14.82 o
   7   1  10       6641.65       6306.15        98.42 o
   8   1  10         54.55         52.69        24.28 o
   9   1  10       1350.04       1380.02        40.26 o
  10   1  10        194.04        149.86        34.69 o
  11   1  10        243.11        255.89        42.28 o
  12   1  10         37.22        -23.58        48.97 o
  13   1  10        156.17        114.60        62.33 o
   0   2  10       1414.91       1584.19        34.56 o
   1   2  10       6707.58       7079.96        91.41 o
   2   2  10         25.23         13.05         7.05 o
   3   2  10      15570.63      17413.73       236.95 o
   4   2  10          1.76         17.74         8.98 o
   5   2  10       1684.93       1580.74        29.27 o
   6   2  10         39.55         66.20        14.63 o
   7   2  10        429.36        470.76        21.31 o
   8   2  10        232.29        283.74        25.70 o
   9   2  10        318.83        320.40        31.74 o
  10   2  10          3.04        -27.48        31.34 o
  11   2  10        195.83        187.57        41.83 o
  12   2  10          6.19        -48.38        48.38 o
  13   2  10         78.07         71.34        65.68 o
   1   3  10       4186.75       4327.96        56.96 o
   2   3  10        206.82        246.37         8.87 o
   3   3  10      44402.37      43330.70       565.05 o
   4   3  10       1553.87       1530.83        27.94 o
   5   3  10        485.74        649.21        17.83 o
   6   3  10        884.54        925.82        22.54 o
   7   3  10      19674.26      19320.72       298.48 o
   8   3  10        107.67        109.66        25.13 o
   9   3  10         17.30          3.88        28.05 o
  10   3  10        452.59        468.34        35.36 o
  11   3  10        678.64        650.47        39.77 o
  12   3  10         28.63         -6.07        52.37 o
  13   3  10        263.66        355.45        70.42 o
   0   4  10       8707.47       9250.85       167.66 o
   1   4  10       3067.68       2980.29        40.72 o
   2   4  10       1964.80       2021.88        30.31 o
   3   4  10         10.07         17.84         9.06 o
   4   4  10       7413.71       7723.39       111.37 o
   5   4  10        822.59        847.08        20.45 o
   6   4  10        460.60        424.44        20.35 o
   7   4  10       2236.06       2165.99        44.69 o
   8   4  10        688.46        733.19        31.03 o
   9   4  10         20.10         29.81        28.35 o
  10   4  10         10.51         44.40        33.73 o
  11   4  10        491.56        617.37        43.81 o
  12   4  10         11.37        -46.36        46.36 o
  13   4  10         39.53        -24.87        71.67 o
   1   5  10       3204.37       2870.67        39.62 o
   2   5  10         85.77        113.23         8.12 o
   3   5  10        392.25        428.83        13.82 o
   4   5  10        607.83        622.36        17.92 o
   5   5  10      14769.48      14023.99       209.00 o
   6   5  10        220.69        239.53        19.54 o
   7   5  10        713.52        704.72        26.63 o
   8   5  10        148.86        117.93        23.65 o
   9   5  10        433.21        437.62        32.34 o
  10   5  10        104.21         55.62        32.98 o
  11   5  10         68.33         25.09        47.07 o
  12   5  10          0.51        -18.40        45.93 o
  13   5  10         11.47         -8.13        70.21 o
   0   6  10        889.62        903.83        24.43 o
   1   6  10      26227.01      26502.81       335.39 o
   2   6  10       2470.71       2543.84        41.08 o
   3   6  10       6858.09       6584.61       100.54 o
   4   6  10         88.09         81.08        14.85 o
   5   6  10       1730.36       1742.07        36.45 o
   6   6  10       1695.90       1648.57        36.35 o
   7   6  10        170.99        178.52        22.46 o
   8   6  10          2.67         17.24        37.08 o
   9   6  10        111.92        122.52        30.65 o
  10   6  10        346.40        436.18        36.01 o
  11   6  10        998.03       1100.49        50.37 o
  12   6  10          1.49        -25.58        46.00 o
   1   7  10       8896.96       8593.86       114.97 o
   2   7  10        281.87        362.81        13.21 o
   3   7  10      20653.14      20273.55       298.82 o
   4   7  10        498.41        479.94        19.11 o
   5   7  10       1203.22       1059.47        27.08 o
   6   7  10          0.48         12.52        19.54 o
   7   7  10       3731.21       3767.24        66.04 o
   8   7  10         47.77        -24.16        24.16 o
   9   7  10       1121.34       1190.85        59.79 o
  10   7  10         12.67        -15.21        35.73 o
  11   7  10        389.92        366.63        59.37 o
  12   7  10        104.02         12.68        47.93 o
   0   8  10       6022.82       5862.72       109.36 o
   1   8  10       1088.68        869.67        18.69 o
   2   8  10         17.43         30.00        15.97 o
   3   8  10       8726.65       8594.17       130.24 o
   4   8  10       2131.49       2126.72        40.96 o
   5   8  10        520.87        538.12        22.30 o
   6   8  10          3.61        -20.47        20.47 o
   7   8  10          3.85         23.78        21.91 o
   8   8  10        518.83        524.66        28.53 o
   9   8  10       1360.46       1379.26        52.25 o
  10   8  10          2.85         16.03        39.72 o
  11   8  10         94.04         13.88        45.13 o
  12   8  10          1.99         -1.77        55.75 o
   1   9  10        771.84        703.80        17.25 o
   2   9  10       1542.65       1560.72        30.83 o
   3   9  10       7170.63       6806.78       105.28 o
   4   9  10          2.63         -1.67        16.94 o
   5   9  10       6270.75       5855.25        93.20 o
   6   9  10         14.15         11.21        20.94 o
   7   9  10       1649.10       1685.09        42.50 o
   8   9  10         33.35         26.35        26.57 o
   9   9  10        353.71        320.73        31.02 o
  10   9  10         51.88         77.09        39.93 o
  11   9  10          8.89         57.23        46.54 o
  12   9  10         51.00         -8.15        73.75 o
   0  10  10        577.80        627.12        22.87 o
   1  10  10       2659.30       2434.37        40.43 o
   2  10  10       2412.99       2339.27        39.96 o
   3  10  10          0.86        -17.44        17.44 o
   4  10  10       1080.65       1008.00        31.48 o
   5  10  10        137.14        137.32        21.23 o
   6  10  10         38.14         32.41        22.63 o
   7  10  10       1509.82       1549.04        39.00 o
   8  10  10        261.29        221.42        28.94 o
   9  10  10          2.48          5.29        31.56 o
  10  10  10          9.84          5.75        40.71 o
  11  10  10        192.86        192.29        54.25 o
  12  10  10          7.99        -76.38       114.06 o
   1  11  10       8371.57       7869.83       123.16 o
   2  11  10         79.98         33.86        18.17 o
   3  11  10          7.72         61.70        19.39 o
   4  11  10         87.43         97.89        21.10 o
   5  11  10      18011.88      17111.38       266.20 o
   6  11  10         74.81         98.37        24.00 o
   7  11  10          1.71        -11.27        26.00 o
   8  11  10        249.12        229.68        32.66 o
   9  11  10       1300.07       1372.09        43.74 o
  10  11  10          7.11         39.23        43.76 o
  11  11  10         57.90         52.41        59.07 o
   0  12  10        339.63        261.14        28.02 o
   1  12  10       6001.44       5684.55        90.49 o
   2  12  10         20.97         26.20        19.48 o
   3  12  10       2028.17       1911.23        43.15 o
   4  12  10         34.91         13.73        21.45 o
   5  12  10         36.92         63.95        23.34 o
   6  12  10        548.84        570.62        28.54 o
   7  12  10          9.75        -25.96        26.12 o
   8  12  10        232.98        265.93        32.94 o
   9  12  10        762.82        839.93        47.83 o
  10  12  10         16.84         43.10        48.69 o
  11  12  10         73.39         20.00        59.98 o
   1  13  10         26.82          1.06        20.06 o
   2  13  10         86.82        107.53        20.89 o
   3  13  10       2260.40       2081.36        44.31 o
   4  13  10         47.62         49.01        23.38 o
   5  13  10        594.89        577.72        27.72 o
   6  13  10          3.17        -26.44        26.44 o
   7  13  10         50.07         74.31        29.26 o
   8  13  10         23.79         -7.12        32.92 o
   9  13  10        110.62         48.22        43.54 o
  10  13  10         15.59         -1.62        46.33 o
   0  14  10       1134.49       1132.71        43.25 o
   1  14  10       3594.07       3290.21        88.48 o
   2  14  10         13.81         35.69        24.79 o
   3  14  10       2358.91       2141.21        47.00 o
   4  14  10        457.26        463.48        28.32 o
   5  14  10        265.78        255.43        27.53 o
   6  14  10        136.42         93.72        28.51 o
   7  14  10          0.57        -29.44        29.44 o
   8  14  10         23.97         38.77        42.93 o
   9  14  10        454.62        412.01        48.59 o
  10  14  10         21.90         -4.41        48.00 o
   1  15  10       2504.86       2478.42        56.43 o
   2  15  10        154.51        132.85        28.17 o
   3  15  10        258.77        228.91        27.82 o
   4  15  10        179.12        199.16        27.60 o
   5  15  10       3552.27       3922.10        93.90 o
   6  15  10         77.89         69.21        28.85 o
   7  15  10         65.28         87.72        39.56 o
   8  15  10         46.94         59.38        42.99 o
   9  15  10        465.34        443.93        51.39 o
  10  15  10          3.23         14.06        68.03 o
   0  16  10         88.25         38.09        36.99 o
   1  16  10          3.77         -8.15        28.43 o
   2  16  10         30.25         86.64        29.67 o
   3  16  10        433.80        409.31        31.93 o
   4  16  10         58.39         44.65        28.68 o
   5  16  10         17.86          8.99        29.11 o
   6  16  10          4.56        -17.21        35.75 o
   7  16  10         27.36         49.81        40.43 o
   8  16  10          2.77         32.54        46.54 o
   9  16  10         12.52        -11.42        60.56 o
   1  17  10        811.62        784.30        36.11 o
   2  17  10         17.85         -2.75        49.37 o
   3  17  10        501.02        556.92        35.39 o
   4  17  10         24.19        -32.20        32.20 o
   5  17  10       1180.58       1307.55        67.58 o
   6  17  10          9.83        -41.36        41.36 o
   7  17  10        123.55        126.23        47.24 o
   8  17  10         17.09         -2.86        52.11 o
   9  17  10        122.56         34.19        77.41 o
   0  18  10        211.06        132.65        49.75 o
   1  18  10       1519.36       1644.62        72.18 o
   2  18  10        215.99        204.10        34.97 o
   3  18  10        544.40        559.21        44.54 o
   4  18  10         77.02         -0.96        39.34 o
   5  18  10         50.50         51.60        45.32 o
   6  18  10          3.08        -46.95        46.95 o
   7  18  10         28.62         74.85        48.94 o
   8  18  10         43.78         47.56        51.94 o
   1  19  10        311.77        396.37        43.47 o
   2  19  10          7.33         22.35        34.93 o
   3  19  10         81.06         28.25        36.51 o
   4  19  10          0.43        -44.57        44.60 o
   5  19  10        178.71        173.72        51.87 o
   6  19  10         26.43        -37.34        57.24 o
   7  19  10         44.25        110.35        56.83 o
   8  19  10          1.13        -86.95       105.13 o
   0  20  10        127.91        156.59        73.96 o
   1  20  10        826.69        866.89        54.75 o
   2  20  10          6.18         -7.30        38.50 o
   3  20  10        204.31        277.14        46.35 o
   4  20  10          0.10        -16.74        45.56 o
   5  20  10          0.40        -36.09        52.60 o
   6  20  10          8.47        -58.29        58.29 o
   1  21  10        423.03        448.24        64.84 o
   2  21  10         27.94          9.83        66.13 o
   3  21  10        142.57        217.05        50.74 o
   4  21  10         10.35         -0.69        52.62 o
   5  21  10        477.51        637.45        81.26 o
   6  21  10         19.05       -133.98       137.60 o
   0  22  10         44.24        -15.64       111.85 o
   1  22  10          0.16        -57.67        57.67 o
   2  22  10         15.64         47.73        61.38 o
   3  22  10         16.37        -34.42        52.80 o
   4  22  10         11.09        -85.58        85.58 o
   5  22  10          9.44         36.26        98.29 o
   1  23  10         43.33         65.40        85.12 o
   2  23  10          3.13         92.15        69.37 o
   3  23  10        267.39        255.07       128.40 o
   1   1  11      10579.81      10185.19       130.31 o
   2   1  11      10815.76      10417.68       133.48 o
   3   1  11         63.06         45.29         9.18 o
   4   1  11      35878.86      36838.03       466.15 o
   5   1  11       8409.24       8248.22       107.71 o
   6   1  11       3020.23       2696.30        46.06 o
   7   1  11       1569.43       1419.26        33.71 o
   8   1  11       4165.83       4003.86        72.47 o
   9   1  11        543.58        508.96        31.34 o
  10   1  11        335.96        372.89        42.66 o
  11   1  11        354.38        323.89        46.51 o
  12   1  11         97.99        150.43        45.76 o
  13   1  11         25.24        -71.82        71.82 o
   0   2  11      76193.97      76349.20      1360.20 o
   1   2  11        140.73        107.03         7.98 o
   2   2  11       4237.29       4394.17        58.20 o
   3   2  11        157.20        202.69         9.57 o
   4   2  11      35286.78      37195.16       503.53 o
   5   2  11       1761.43       1830.59        32.86 o
   6   2  11       7558.69       7392.57       104.37 o
   7   2  11         22.30          6.58        20.38 o
   8   2  11        381.32        426.20        27.96 o
   9   2  11       1493.07       1508.03        43.06 o
  10   2  11       2170.39       2291.71        98.28 o
  11   2  11         19.53        -24.44        43.42 o
  12   2  11          0.28        -50.59        50.59 o
  13   2  11         77.83         71.14        67.75 o
   1   3  11       8039.31       7808.27       100.63 o
   2   3  11         69.08         68.67         8.13 o
   3   3  11       1511.08       1561.38        24.74 o
   4   3  11         22.30         18.14        11.30 o
   5   3  11       3551.76       3242.86        49.77 o
   6   3  11        891.50        901.38        24.13 o
   7   3  11       1503.52       1449.13        33.99 o
   8   3  11         15.75        -20.49        26.32 o
   9   3  11        245.99        197.79        30.93 o
  10   3  11          9.60         -2.58        32.31 o
  11   3  11         10.56          9.20        38.98 o
  12   3  11         50.53         49.20        49.95 o
  13   3  11         12.46        117.89        74.87 o
   0   4  11      30416.46      30922.24       552.65 o
   1   4  11        100.04        130.91        10.51 o
   2   4  11       6128.96       5827.51        76.30 o
   3   4  11        163.90        171.61         9.81 o
   4   4  11        107.05        136.88        14.65 o
   5   4  11         18.41         44.92        18.61 o
   6   4  11       1287.00       1239.52        31.99 o
   7   4  11         54.53         36.78        21.24 o
   8   4  11        511.72        517.14        29.91 o
   9   4  11        419.75        473.99        32.46 o
  10   4  11       1343.94       1397.19        62.40 o
  11   4  11          3.42        -37.98        37.98 o
  12   4  11          1.59        -12.44        54.88 o
  13   4  11         49.55         69.51        88.85 o
   1   5  11      12830.50      12531.78       171.20 o
   2   5  11       3657.01       3410.84        46.76 o
   3   5  11       4771.54       4690.00        70.08 o
   4   5  11      16851.61      16400.26       242.94 o
   5   5  11       2186.49       2129.91        40.91 o
   6   5  11       2992.72       2731.84        50.30 o
   7   5  11       1058.75       1003.02        38.39 o
   8   5  11       1247.73       1221.63        39.65 o
   9   5  11        488.92        508.54        32.91 o
  10   5  11        118.59        169.50        34.50 o
  11   5  11        495.15        387.20        41.39 o
  12   5  11         41.74         14.72        50.22 o
   0   6  11       4811.54       4448.72        84.11 o
   1   6  11        224.96        263.22        10.12 o
   2   6  11      16216.49      16870.92       239.76 o
   3   6  11        490.23        608.04        19.02 o
   4   6  11       2251.07       1938.62        37.39 o
   5   6  11        861.16        850.82        24.48 o
   6   6  11       2311.22       2213.80        43.69 o
   7   6  11         18.19        -16.24        21.76 o
   8   6  11       1333.67       1271.72        34.77 o
   9   6  11        167.42        164.78        31.44 o
  10   6  11        171.92        186.56        35.43 o
  11   6  11         42.59         45.06        40.10 o
  12   6  11        107.91         86.56        51.27 o
   1   7  11        390.45        379.16        11.69 o
   2   7  11       4024.54       3589.58        55.75 o
   3   7  11       1260.53       1171.85        27.21 o
   4   7  11       7169.81       6376.27        98.86 o
   5   7  11        752.69        812.52        25.00 o
   6   7  11       2717.71       2440.99        47.50 o
   7   7  11        470.10        424.13        24.84 o
   8   7  11       1527.57       1512.99        38.19 o
   9   7  11          6.19        -29.99        29.99 o
  10   7  11         94.79        -15.53        34.98 o
  11   7  11          2.71        -44.07        44.07 o
  12   7  11          0.79        -47.59        47.59 o
   0   8  11      37437.54      37404.48       668.71 o
   1   8  11        665.77        597.87        14.80 o
   2   8  11        248.60        227.83        13.53 o
   3   8  11       1514.27       1489.97        32.29 o
   4   8  11       7024.67       6723.52       104.27 o
   5   8  11          2.22        -16.00        19.37 o
   6   8  11       3215.71       3097.69        56.98 o
   7   8  11          0.05        -22.89        22.89 o
   8   8  11         30.76         14.18        25.07 o
   9   8  11         42.26         69.56        28.80 o
  10   8  11        926.23       1024.18        48.42 o
  11   8  11          0.34         -3.42        57.14 o
  12   8  11          2.85        -51.16        51.16 o
   1   9  11       7504.05       7516.08       110.00 o
   2   9  11          9.60         17.63        13.84 o
   3   9  11       2944.39       2655.51        48.34 o
   4   9  11         79.27         58.94        18.23 o
   5   9  11       1218.08       1266.68        31.59 o
   6   9  11        625.28        515.62        25.20 o
   7   9  11       1103.04       1090.42        33.73 o
   8   9  11          4.02        -18.01        28.75 o
   9   9  11        168.08        232.78        31.04 o
  10   9  11        283.53        195.50        65.87 o
  11   9  11        330.41        276.55        47.14 o
  12   9  11         25.20        -54.14        93.56 o
   0  10  11      11128.34      10828.86       243.46 o
   1  10  11         19.01         11.34        14.21 o
   2  10  11      13488.95      12505.36       195.07 o
   3  10  11         99.52        139.39        18.85 o
   4  10  11        306.14        329.26        22.47 o
   5  10  11        185.59        149.48        23.57 o
   6  10  11          6.88        -22.91        22.91 o
   7  10  11        327.58        357.07        26.95 o
   8  10  11       1418.96       1550.23        41.90 o
   9  10  11         11.31         26.35        32.03 o
  10  10  11         76.73        131.19        43.18 o
  11  10  11        233.85        221.06        60.58 o
  12  10  11        181.79        141.22       144.84 o
   1  11  11         18.58         -1.65        16.50 o
   2  11  11       1847.13       1700.25        37.14 o
   3  11  11        470.99        444.54        22.46 o
   4  11  11       2671.43       2457.11        48.41 o
   5  11  11       1499.92       1454.50        36.55 o
   6  11  11       1566.69       1654.73        42.03 o
   7  11  11        185.34        233.81        28.30 o
   8  11  11        190.58        263.15        31.39 o
   9  11  11         14.36        -33.03        33.03 o
  10  11  11          6.72         -6.00        46.44 o
  11  11  11          4.43         -8.55        56.64 o
   0  12  11        281.55        251.06        28.10 o
   1  12  11        234.82        223.62        20.23 o
   2  12  11       5146.57       4848.98        97.24 o
   3  12  11         39.52         -9.08        21.27 o
   4  12  11        174.93        174.90        23.63 o
   5  12  11         95.66         78.17        24.35 o
   6  12  11        878.03        940.22        35.42 o
   7  12  11        103.60         46.92        28.74 o
   8  12  11        829.82        852.58        37.10 o
   9  12  11         38.75         67.42        37.03 o
  10  12  11         42.88        102.40        49.61 o
  11  12  11          9.92         22.60        72.87 o
   1  13  11        193.28        213.83        23.97 o
   2  13  11       3799.98       3472.88        73.61 o
   3  13  11       1295.97       1414.82        35.76 o
   4  13  11        868.45        908.75        31.04 o
   5  13  11        349.89        363.20        28.93 o
   6  13  11       1837.17       1745.26        43.49 o
   7  13  11       1083.03       1136.48        38.11 o
   8  13  11        153.43        178.03        36.94 o
   9  13  11        185.41        217.97        50.35 o
  10  13  11        157.43        123.48        48.46 o
   0  14  11       1401.15       1277.00        57.22 o
   1  14  11          5.67        -17.32        25.76 o
   2  14  11       1519.70       1520.78        40.99 o
   3  14  11         57.29         41.96        23.50 o
   4  14  11         19.70         15.01        25.54 o
   5  14  11        397.24        399.71        28.64 o
   6  14  11         75.90         56.07        28.70 o
   7  14  11          4.18          3.32        30.39 o
   8  14  11        344.76        408.23        42.07 o
   9  14  11         22.28         -4.20        46.67 o
  10  14  11          8.80        -48.68        48.68 o
   1  15  11          1.61        -26.99        26.99 o
   2  15  11        159.64        158.36        27.79 o
   3  15  11          1.35         -4.94        26.84 o
   4  15  11       1050.75       1005.53        34.89 o
   5  15  11         11.07         43.62        27.69 o
   6  15  11        754.21        684.70        34.10 o
   7  15  11         84.15         64.49        40.59 o
   8  15  11          7.71        -38.17        45.92 o
   9  15  11          8.13        -48.83        48.83 o
  10  15  11         80.82        135.44       104.64 o
   0  16  11       2662.71       2521.87       166.21 o
   1  16  11         12.67         -4.15        28.80 o
   2  16  11       3572.34       3420.33       111.77 o
   3  16  11        122.13        147.23        31.46 o
   4  16  11         77.97         90.27        31.61 o
   5  16  11         20.56          4.40        30.06 o
   6  16  11          5.39         -7.62        31.89 o
   7  16  11         54.28          0.17        41.13 o
   8  16  11        291.38        374.16        49.09 o
   9  16  11          8.05        -19.78        61.76 o
   1  17  11        281.54        313.44        52.26 o
   2  17  11        247.16        215.80        33.82 o
   3  17  11        412.66        550.43        36.11 o
   4  17  11        417.61        429.09        35.82 o
   5  17  11         13.62         25.13        34.05 o
   6  17  11        212.77        290.04        40.78 o
   7  17  11         96.96         74.78        47.74 o
   8  17  11          0.48        -21.30        52.52 o
   9  17  11          6.41        -69.09        76.84 o
   0  18  11        116.56        132.61        56.34 o
   1  18  11          0.09         12.07        36.83 o
   2  18  11        850.53        751.27        39.41 o
   3  18  11         11.62          1.75        34.01 o
   4  18  11        242.54        218.04        35.76 o
   5  18  11         18.34         30.43        43.23 o
   6  18  11          7.85         -1.95        50.03 o
   7  18  11          0.77        -61.40        61.40 o
   8  18  11          0.22          3.31        68.48 o
   1  19  11        177.69        143.05        41.04 o
   2  19  11        533.87        514.12        46.10 o
   3  19  11        142.66        155.39        38.00 o
   4  19  11        645.87        757.55        51.81 o
   5  19  11         16.85         65.08        46.51 o
   6  19  11        450.05        533.72        58.46 o
   7  19  11         28.66         64.40        60.59 o
   0  20  11        101.19        155.78        58.95 o
   1  20  11        101.40        104.44        43.41 o
   2  20  11        557.07        584.17        47.56 o
   3  20  11         64.98         85.13        47.24 o
   4  20  11          3.10         45.56        47.76 o
   5  20  11         38.93         -5.89        54.36 o
   6  20  11         10.63        -47.47        74.01 o
   1  21  11          0.47         26.78        45.24 o
   2  21  11        157.20        -43.01        59.62 o
   3  21  11         63.72         63.09        49.76 o
   4  21  11        191.36        194.53        50.36 o
   5  21  11          8.05          6.62        61.64 o
   0  22  11        827.33        887.74       116.03 o
   1  22  11          3.36        -54.50        54.50 o
   2  22  11        470.62        528.53       126.83 o
   3  22  11         60.83        -19.66        78.27 o
   4  22  11          3.12        -81.73        81.73 o
   1  23  11          5.56        -61.32        61.32 o
   2  23  11         29.43        -13.56        76.54 o
   3  23  11         21.97        -42.73       107.98 o
   0   0  12       4210.94       3913.47       105.09 o
   1   0  12       7538.81       7090.87       130.07 o
   2   0  12      64300.16      65169.67      1161.47 o
   3   0  12       2028.39       2564.84        52.51 o
   4   0  12       5491.25       5082.68        96.15 o
   5   0  12        450.21        479.27        21.90 o
   6   0  12       5687.77       5335.93       118.69 o
   7   0  12        221.07        194.82        29.77 o
   8   0  12       8039.87       7741.91       187.80 o
   9   0  12       2786.78       2751.40        98.33 o
  10   0  12        444.20        467.41        73.17 o
  11   0  12        257.81        313.40        59.67 o
  12   0  12        778.60        804.91        74.14 o
  13   0  12          9.48         -3.62       141.22 o
   1   1  12        605.43        798.94        15.91 o
   2   1  12        842.42        937.48        17.74 o
   3   1  12        160.72        177.05        10.71 o
   4   1  12        624.73        603.89        15.08 o
   5   1  12       4342.77       3974.05        59.44 o
   6   1  12       1429.95       1422.27        32.27 o
   7   1  12       1103.66       1043.62        28.55 o
   8   1  12        283.31        326.93        29.04 o
   9   1  12         71.33         76.84        30.93 o
  10   1  12        185.65        186.10        37.63 o
  11   1  12         95.56        153.90        41.67 o
  12   1  12        181.40        257.63        55.65 o
  13   1  12          0.47        -40.81        76.97 o
   0   2  12       1540.71       1635.62        43.45 o
   1   2  12       3156.09       3102.43        42.64 o
   2   2  12       2242.76       2127.22        31.03 o
   3   2  12      13123.03      14013.35       184.89 o
   4   2  12         18.76         22.98        10.04 o
   5   2  12        578.34        619.08        19.86 o
   6   2  12         41.69         53.15        15.73 o
   7   2  12        211.51        159.91        24.07 o
   8   2  12        300.47        299.33        28.06 o
   9   2  12        906.01        960.85        36.77 o
  10   2  12          2.39          6.28        36.07 o
  11   2  12         33.25          4.82        44.93 o
  12   2  12         54.03         22.90        46.36 o
  13   2  12         82.06        158.75       104.26 o
   1   3  12         62.69         50.21         8.60 o
   2   3  12       6453.24       6547.34        85.40 o
   3   3  12        286.28        346.67        18.90 o
   4   3  12       2283.29       2122.21        35.12 o
   5   3  12       4223.98       3995.22        59.93 o
   6   3  12       5103.30       5022.33        81.00 o
   7   3  12       2240.40       2110.95        48.23 o
   8   3  12         62.84         43.22        27.10 o
   9   3  12       1928.66       1814.24        53.83 o
  10   3  12        952.01        982.36        40.70 o
  11   3  12        133.84        201.93        45.06 o
  12   3  12        179.40        264.81        51.60 o
  13   3  12         67.99         11.51        91.64 o
   0   4  12      27649.71      28982.77       518.75 o
   1   4  12       2614.62       2526.18        36.07 o
   2   4  12      29282.55      28752.24       364.10 o
   3   4  12       1652.18       1615.16        27.09 o
   4   4  12       2854.88       2663.77        44.02 o
   5   4  12          2.22         -3.95        16.64 o
   6   4  12       5426.39       5210.97        83.68 o
   7   4  12        571.63        594.78        25.17 o
   8   4  12       2554.26       2553.17        59.53 o
   9   4  12        490.06        477.60        33.23 o
  10   4  12       1175.69       1182.65        43.72 o
  11   4  12         52.68          2.86        41.11 o
  12   4  12        316.04        368.39        52.17 o
   1   5  12        237.97        299.83        10.66 o
   2   5  12        114.21        132.03         9.14 o
   3   5  12      12316.38      12058.57       165.96 o
   4   5  12        820.63        746.97        23.07 o
   5   5  12       3835.66       3637.63        61.33 o
   6   5  12        702.54        665.21        24.39 o
   7   5  12       1701.76       1572.21        37.10 o
   8   5  12        248.00        230.45        28.95 o
   9   5  12         23.20         38.81        29.95 o
  10   5  12         13.24        -10.56        34.42 o
  11   5  12          8.29        -31.25        40.56 o
  12   5  12         66.77         27.39        51.05 o
   0   6  12         82.66        110.09        13.79 o
   1   6  12       6576.94       6345.03        86.02 o
   2   6  12       6838.27       6849.94        92.89 o
   3   6  12       4536.87       4352.13        69.85 o
   4   6  12       2222.65       2183.65        41.04 o
   5   6  12         19.95          7.49        17.51 o
   6   6  12       1538.26       1564.44        37.89 o
   7   6  12       1469.37       1427.92        35.98 o
   8   6  12        791.65        906.89        34.20 o
   9   6  12        897.63       1003.59        38.28 o
  10   6  12         12.60        -33.42        33.42 o
  11   6  12        310.85        295.83        41.55 o
  12   6  12        226.00        228.61        52.29 o
   1   7  12       3748.35       3512.39        50.17 o
   2   7  12        105.04        183.98        13.32 o
   3   7  12         73.15        103.98        16.17 o
   4   7  12       1562.84       1518.23        33.38 o
   5   7  12       2973.42       2863.35        51.98 o
   6   7  12       3991.12       3691.62        64.28 o
   7   7  12         99.95        108.32        23.47 o
   8   7  12        258.41        290.49        27.30 o
   9   7  12         91.99        100.60        32.29 o
  10   7  12        348.03        357.95        37.45 o
  11   7  12         46.41          6.07        41.40 o
  12   7  12         64.28        138.21        50.45 o
   0   8  12      10027.40       9464.74       186.05 o
   1   8  12       4035.10       3734.65        56.26 o
   2   8  12       3783.29       3510.48        58.47 o
   3   8  12       2253.18       2144.23        41.04 o
   4   8  12       4841.49       4531.23        74.05 o
   5   8  12       1018.01        991.31        28.23 o
   6   8  12       3097.94       2989.51        55.77 o
   7   8  12        229.42        209.60        25.66 o
   8   8  12        499.18        463.50        29.03 o
   9   8  12        310.03        298.48        34.50 o
  10   8  12        433.21        434.79        41.69 o
  11   8  12        146.37        118.97        45.88 o
  12   8  12         16.57        -11.28        56.82 o
   1   9  12        548.62        615.72        18.28 o
   2   9  12        791.04        760.12        22.67 o
   3   9  12       1876.81       1752.14        45.83 o
   4   9  12         63.48         87.26        19.49 o
   5   9  12        942.65        944.05        27.87 o
   6   9  12        421.67        467.58        25.74 o
   7   9  12       2675.57       2475.20        51.47 o
   8   9  12        130.80         87.41        28.22 o
   9   9  12        182.74        230.38        35.21 o
  10   9  12         45.91         49.60        39.93 o
  11   9  12          2.16         28.63        50.13 o
  12   9  12         59.96        -53.41       106.72 o
   0  10  12       1214.24       1204.99        41.31 o
   1  10  12        481.76        430.86        17.36 o
   2  10  12       6260.62       5862.81        92.38 o
   3  10  12        269.93        244.56        21.07 o
   4  10  12       3570.36       3193.47        57.02 o
   5  10  12         64.86         40.37        23.02 o
   6  10  12        795.68        780.19        29.58 o
   7  10  12        469.10        442.47        30.67 o
   8  10  12       2106.11       2099.27        49.24 o
   9  10  12         35.64          7.30        32.08 o
  10  10  12         39.36         34.38        41.60 o
  11  10  12          9.25        -49.05        49.05 o
   1  11  12        136.81        106.68        17.95 o
   2  11  12        171.02        126.85        19.81 o
   3  11  12       3001.29       2885.82        53.34 o
   4  11  12        978.03        905.05        28.56 o
   5  11  12       4020.50       3760.46        66.93 o
   6  11  12          5.45          9.02        25.83 o
   7  11  12       1559.61       1532.58        40.52 o
   8  11  12        582.30        563.21        32.61 o
   9  11  12          5.61        -23.83        33.40 o
  10  11  12         22.00        -13.16        42.47 o
  11  11  12          7.53        -59.25        59.25 o
   0  12  12       2491.86       2442.33        67.53 o
   1  12  12       5697.75       5350.98        95.79 o
   2  12  12         44.02         51.89        22.14 o
   3  12  12       1500.80       1426.20        34.88 o
   4  12  12       1642.25       1595.50        38.34 o
   5  12  12          2.45        -16.79        24.36 o
   6  12  12        197.92        231.23        27.12 o
   7  12  12        190.77        196.51        31.12 o
   8  12  12          7.21        -17.55        31.04 o
   9  12  12        131.12         92.05        35.61 o
  10  12  12        214.31        307.41        57.77 o
  11  12  12        158.12        238.91       110.83 o
   1  13  12          0.64          5.08        24.01 o
   2  13  12         22.78         25.62        24.79 o
   3  13  12        692.16        750.81        29.84 o
   4  13  12         11.87          1.01        24.14 o
   5  13  12        673.10        694.66        30.55 o
   6  13  12         14.77         -8.07        27.83 o
   7  13  12          4.99        -30.06        30.06 o
   8  13  12         15.74         -4.92        33.48 o
   9  13  12         12.27        -45.46        45.46 o
  10  13  12         19.23         10.63        52.11 o
   0  14  12       4923.95       4781.78       142.52 o
   1  14  12       1374.63       1418.02        39.69 o
   2  14  12        261.76        283.50        28.37 o
   3  14  12       1321.09       1288.11        37.34 o
   4  14  12       1322.61       1346.93        36.81 o
   5  14  12         56.37         48.40        27.08 o
   6  14  12        423.76        462.11        32.43 o
   7  14  12        213.95        164.46        32.26 o
   8  14  12         27.48          2.51        33.92 o
   9  14  12         97.06        108.77        49.32 o
  10  14  12        192.53        289.28        62.75 o
   1  15  12          6.23        -27.03        27.03 o
   2  15  12          3.63        -28.20        28.20 o
   3  15  12       1910.73       1974.88        51.31 o
   4  15  12        521.45        453.15        31.88 o
   5  15  12       1083.60       1098.04        42.44 o
   6  15  12         15.25         44.01        30.22 o
   7  15  12        685.67        804.98        38.57 o
   8  15  12        205.80        147.26        43.09 o
   9  15  12         12.06        -34.71        48.87 o
  10  15  12          4.11        194.96       193.73 o
   0  16  12         55.19        101.75        49.49 o
   1  16  12        635.03        655.40        35.49 o
   2  16  12        175.64        155.74        30.77 o
   3  16  12         88.15         63.95        32.55 o
   4  16  12         28.72         31.59        32.84 o
   5  16  12         22.28         16.66        32.85 o
   6  16  12         42.87         28.36        32.20 o
   7  16  12         41.54         41.45        41.39 o
   8  16  12          3.22         47.92        49.34 o
   9  16  12          3.36        -42.86        67.54 o
   1  17  12        208.97        212.70        35.17 o
   2  17  12         29.91          7.40        32.25 o
   3  17  12        614.27        666.98        38.57 o
   4  17  12        185.60        150.04        34.68 o
   5  17  12        358.26        398.05        37.70 o
   6  17  12         49.37         70.58        42.83 o
   7  17  12        276.59        316.99        47.36 o
   8  17  12         64.44         27.66        51.37 o
   9  17  12         21.14       -104.40       104.40 o
   0  18  12        417.60        447.74        60.14 o
   1  18  12       1170.67       1226.43        53.83 o
   2  18  12         89.34         54.74        34.99 o
   3  18  12         94.08        122.51        35.76 o
   4  18  12        199.11        256.57        36.93 o
   5  18  12          5.52        -46.37        46.37 o
   6  18  12        126.81        169.73        54.39 o
   7  18  12        106.31         70.43        58.19 o
   8  18  12          0.07         -4.61        76.77 o
   1  19  12         14.84         -1.31        41.09 o
   2  19  12         32.54        -37.93        37.93 o
   3  19  12        396.69        415.37        45.63 o
   4  19  12         17.51         44.77        44.68 o
   5  19  12          0.22        -50.06        50.06 o
   6  19  12          5.52         54.10        55.41 o
   7  19  12          3.84         59.72        75.82 o
   0  20  12          6.69         25.56        58.92 o
   1  20  12        325.55        340.82        67.96 o
   2  20  12        165.50        196.55        45.43 o
   3  20  12        128.14        177.74        45.17 o
   4  20  12        184.66        118.12        48.79 o
   5  20  12         13.06        -15.59        52.66 o
   6  20  12          4.49        -60.21        74.84 o
   1  21  12         29.06          8.11        68.26 o
   2  21  12         10.77        -53.72        53.72 o
   3  21  12        113.31        102.48        57.21 o
   4  21  12        113.43        137.13        65.52 o
   5  21  12        178.41        196.30        67.11 o
   0  22  12        114.46        170.77        71.64 o
   1  22  12          0.01        -26.52        56.63 o
   2  22  12         23.26         33.85        61.95 o
   3  22  12          2.91         38.23        92.51 o
   4  22  12         12.23        -61.35        75.40 o
   1  23  12          2.54        -48.80        72.68 o
   2  23  12          0.23         38.49        79.55 o
   1   1  13       8046.30       8408.54       108.71 o
   2   1  13       3370.30       3261.67        45.08 o
   3   1  13        210.31        272.72        11.49 o
   4   1  13       3596.62       3306.17        47.07 o
   5   1  13       4610.34       4552.27        66.93 o
   6   1  13       5032.09       4865.25        78.15 o
   7   1  13        400.92        404.88        23.32 o
   8   1  13          1.43        -23.78        26.20 o
   9   1  13        393.06        418.14        37.43 o
  10   1  13        280.04        269.39        39.28 o
  11   1  13          1.32        -21.12        43.85 o
  12   1  13        199.72        268.02        50.26 o
   0   2  13       3281.64       3373.22        65.53 o
   1   2  13       9318.60       9944.98       127.93 o
   2   2  13      40985.69      40862.12       516.10 o
   3   2  13        113.40        123.39        10.84 o
   4   2  13       8019.49       7461.21       101.05 o
   5   2  13        612.21        583.72        20.19 o
   6   2  13       2414.89       2301.18        44.93 o
   7   2  13         16.77         -1.46        24.30 o
   8   2  13       5165.28       4972.87        96.07 o
   9   2  13        541.41        636.61        39.18 o
  10   2  13        326.66        267.89        49.09 o
  11   2  13         31.90        -12.28        44.44 o
  12   2  13        775.20        983.67        55.23 o
   1   3  13       1945.99       2188.92        32.25 o
   2   3  13         34.63         41.27         9.71 o
   3   3  13       1669.60       1588.48        29.71 o
   4   3  13        110.24        153.92        13.36 o
   5   3  13        467.81        467.28        18.68 o
   6   3  13        640.75        709.82        24.56 o
   7   3  13          1.40         22.65        23.66 o
   8   3  13         31.21         28.71        27.01 o
   9   3  13        151.15        127.71        30.06 o
  10   3  13         75.33         59.50        37.52 o
  11   3  13          1.69         28.73        45.79 o
  12   3  13         61.89         32.39        51.60 o
   0   4  13       3274.17       2931.41        57.99 o
   1   4  13       8555.41       8543.91       110.40 o
   2   4  13      13714.12      14138.81       180.77 o
   3   4  13       2201.76       2133.55        33.71 o
   4   4  13       1023.52       1045.76        25.98 o
   5   4  13        138.09        162.61        17.97 o
   6   4  13        136.91        135.90        19.89 o
   7   4  13        894.01        929.19        32.53 o
   8   4  13       2956.28       2975.23        63.67 o
   9   4  13         81.53         92.55        31.22 o
  10   4  13        236.30        224.30        36.80 o
  11   4  13         20.32          1.43        43.44 o
  12   4  13        119.71         62.14        49.16 o
   1   5  13       2348.48       2318.78        34.20 o
   2   5  13       7903.25       7922.00       103.03 o
   3   5  13         30.92         40.21        14.43 o
   4   5  13       1937.64       1811.85        36.47 o
   5   5  13       2498.25       2337.39        44.60 o
   6   5  13       7464.56       7199.65       112.53 o
   7   5  13         25.09         42.77        22.62 o
   8   5  13        279.61        269.82        31.30 o
   9   5  13        234.66        295.06        33.37 o
  10   5  13        137.44        123.44        34.98 o
  11   5  13        248.91        195.23        43.77 o
  12   5  13        328.25        441.94        53.19 o
   0   6  13       8520.47       7996.98       146.84 o
   1   6  13        420.86        520.51        13.66 o
   2   6  13       9635.62       9517.68       132.42 o
   3   6  13        554.51        555.47        20.99 o
   4   6  13       6409.44       5868.46        96.23 o
   5   6  13          4.29         52.03        18.92 o
   6   6  13       8532.27       7981.96       123.93 o
   7   6  13        260.99        183.32        28.50 o
   8   6  13       1213.64       1230.88        39.88 o
   9   6  13        340.12        345.17        34.63 o
  10   6  13        552.81        575.62        39.70 o
  11   6  13         27.75         10.71        46.23 o
  12   6  13        128.14        164.68        54.43 o
   1   7  13       1833.07       1848.37        30.51 o
   2   7  13       2685.64       2515.48        40.88 o
   3   7  13       3263.61       3149.24        54.04 o
   4   7  13       3656.64       3270.32        56.62 o
   5   7  13       1827.29       1774.06        43.66 o
   6   7  13       1398.56       1359.61        34.29 o
   7   7  13         31.01         31.07        24.23 o
   8   7  13        390.32        398.19        30.25 o
   9   7  13        252.42        244.04        33.09 o
  10   7  13         30.90        -14.21        38.02 o
  11   7  13         40.18         10.44        43.13 o
  12   7  13         37.29        -17.19        58.11 o
   0   8  13         79.94         85.56        19.89 o
   1   8  13       2832.30       2693.54        43.56 o
   2   8  13       8895.29       8496.35       129.07 o
   3   8  13       3632.41       3381.79        57.81 o
   4   8  13        237.27        210.54        20.14 o
   5   8  13          1.17        -19.77        19.77 o
   6   8  13        370.49        380.77        24.65 o
   7   8  13        317.25        298.14        26.75 o
   8   8  13       1939.99       2062.50        50.89 o
   9   8  13        683.07        666.05        37.78 o
  10   8  13         16.27         12.25        36.10 o
  11   8  13         27.13        -27.10        46.66 o
  12   8  13        103.36        108.96        86.24 o
   1   9  13       1010.51        902.74        21.72 o
   2   9  13          1.52         -0.42        16.58 o
   3   9  13       1440.43       1314.88        31.39 o
   4   9  13        382.71        341.94        22.16 o
   5   9  13        226.68        221.18        22.58 o
   6   9  13          1.17         -0.94        25.16 o
   7   9  13        145.59        177.42        27.47 o
   8   9  13        228.65        209.38        29.43 o
   9   9  13        117.74         57.31        33.39 o
  10   9  13        176.65        155.65        41.34 o
  11   9  13        126.75        162.28        48.02 o
   0  10  13      13055.30      12595.05       269.26 o
   1  10  13       7246.84       6926.24       102.82 o
   2  10  13        491.46        534.86        21.97 o
   3  10  13        156.87        180.24        20.56 o
   4  10  13       1370.35       1384.37        34.13 o
   5  10  13          0.57          7.51        23.24 o
   6  10  13       3694.44       3710.12        67.04 o
   7  10  13         59.63         56.35        27.19 o
   8  10  13         64.93        118.42        31.70 o
   9  10  13         49.16         32.37        33.90 o
  10  10  13        777.01        921.88        50.72 o
  11  10  13         32.61         44.45        48.18 o
   1  11  13          9.04          4.32        22.01 o
   2  11  13        102.20         73.48        20.24 o
   3  11  13        347.93        406.99        23.16 o
   4  11  13       1958.97       1857.44        41.84 o
   5  11  13       2795.59       2616.34        52.59 o
   6  11  13        647.73        659.49        31.16 o
   7  11  13        299.85        383.70        30.71 o
   8  11  13         36.30         48.32        30.24 o
   9  11  13         99.22        133.78        33.58 o
  10  11  13          2.56        -47.11        47.11 o
  11  11  13          2.49        -71.25        73.47 o
   0  12  13       5797.48       5604.96       168.50 o
   1  12  13        546.61        573.65        29.14 o
   2  12  13       1437.14       1390.88        35.75 o
   3  12  13        153.85        108.15        22.69 o
   4  12  13       1925.85       1871.46        51.17 o
   5  12  13         17.48         49.03        25.57 o
   6  12  13        583.79        677.40        32.30 o
   7  12  13        214.76        197.47        31.84 o
   8  12  13        126.23         76.61        31.71 o
   9  12  13         10.77        -35.73        35.73 o
  10  12  13        152.16         89.40        50.48 o
   1  13  13          1.38          5.11        25.18 o
   2  13  13        198.44        167.55        26.50 o
   3  13  13       1811.52       1690.66        42.03 o
   4  13  13       1100.16       1138.43        34.20 o
   5  13  13        418.36        437.61        29.52 o
   6  13  13        327.66        363.64        30.07 o
   7  13  13        369.72        321.16        31.74 o
   8  13  13        496.06        478.92        35.08 o
   9  13  13          4.45          9.93        37.19 o
  10  13  13         14.15        -61.54        61.54 o
   0  14  13       2518.13       2627.19       112.37 o
   1  14  13        945.31       1012.87        44.54 o
   2  14  13        616.93        572.35        35.14 o
   3  14  13        323.29        327.68        30.51 o
   4  14  13        143.53        212.91        30.81 o
   5  14  13        251.02        256.52        30.74 o
   6  14  13        371.92        400.81        34.06 o
   7  14  13        303.16        374.33        34.72 o
   8  14  13        239.61        229.01        38.81 o
   9  14  13         92.87        143.23        47.35 o
  10  14  13        128.83        161.88        73.82 o
   1  15  13         11.28        -24.16        28.74 o
   2  15  13         32.93         24.84        28.31 o
   3  15  13        359.46        338.35        32.07 o
   4  15  13        498.93        514.37        33.89 o
   5  15  13         52.29         17.06        29.43 o
   6  15  13         46.28          1.35        30.98 o
   7  15  13         15.15        -18.36        33.01 o
   8  15  13          4.66        -20.71        43.36 o
   9  15  13          0.78        -23.94        48.46 o
   0  16  13       4342.67       4079.90       211.68 o
   1  16  13       1267.07       1346.70        47.69 o
   2  16  13         23.33        -31.17        31.17 o
   3  16  13        710.59        738.98        37.72 o
   4  16  13        619.95        633.43        44.88 o
   5  16  13          4.10        -33.28        33.48 o
   6  16  13        659.37        760.50        37.88 o
   7  16  13         54.97         36.31        39.82 o
   8  16  13         25.07        -45.93        45.93 o
   9  16  13          7.04        -38.58        75.49 o
   1  17  13         11.45        -19.18        37.21 o
   2  17  13          3.75        -19.03        33.31 o
   3  17  13        151.37        139.58        34.29 o
   4  17  13        400.48        336.60        37.28 o
   5  17  13        298.62        336.90        38.67 o
   6  17  13        115.55         80.85        38.18 o
   7  17  13        155.91        171.51        49.72 o
   8  17  13        144.21        134.69        76.88 o
   0  18  13         68.97         89.96        57.26 o
   1  18  13          3.78          8.75        39.40 o
   2  18  13        470.56        600.64        54.80 o
   3  18  13          0.23        -38.87        38.87 o
   4  18  13        201.06        103.80        36.89 o
   5  18  13         12.95         16.20        39.48 o
   6  18  13         22.92         34.07        51.40 o
   7  18  13          0.00        -22.06        62.45 o
   8  18  13         37.17       -115.88       159.33 o
   1  19  13         25.67         20.66        43.52 o
   2  19  13        203.79        210.66        43.12 o
   3  19  13        424.51        458.17        42.34 o
   4  19  13        452.15        483.90        42.37 o
   5  19  13         26.04         35.95        54.92 o
   6  19  13        134.64        194.11        59.17 o
   7  19  13        171.63        159.33       123.12 o
   0  20  13        294.75        288.49        66.80 o
   1  20  13        219.80        286.15        47.12 o
   2  20  13        142.53         64.48        49.65 o
   3  20  13        117.08         89.20        41.90 o
   4  20  13        328.39        294.55        51.47 o
   5  20  13          6.70        -51.38        51.38 o
   6  20  13         92.64         44.37       115.01 o
   1  21  13          1.64        -28.73        54.23 o
   2  21  13        124.01        133.76        47.10 o
   3  21  13          3.60        -59.84        59.84 o
   4  21  13        105.17         50.14        53.65 o
   5  21  13          4.34        -21.13        87.67 o
   0  22  13        231.95        239.88        76.08 o
   1  22  13        104.72        147.61        52.88 o
   2  22  13        205.06        255.44        65.93 o
   3  22  13          2.15          8.47        80.24 o
   4  22  13         21.24        -42.78        93.12 o
   1  23  13          2.56        -17.33        98.23 o
   0   0  14      36532.96      35922.65       908.84 o
   1   0  14       7386.65       7335.54       135.34 o
   2   0  14       3131.57       3131.22        62.45 o
   3   0  14       1692.26       1625.13        39.00 o
   4   0  14       7951.52       7627.89       141.40 o
   5   0  14        825.74        811.24        32.22 o
   6   0  14       3822.78       3567.63        86.67 o
   7   0  14         77.59          8.61        35.88 o
   8   0  14       1214.82       1140.15        60.56 o
   9   0  14       1889.15       2043.80        82.83 o
  10   0  14        877.48        861.28        64.97 o
  11   0  14         30.02         -9.11        64.73 o
  12   0  14         18.34        133.15        76.59 o
   1   1  14      10572.75      10562.25       135.84 o
   2   1  14          5.19         -3.73         9.75 o
   3   1  14        202.13        199.31        12.97 o
   4   1  14       2536.55       2589.94        38.55 o
   5   1  14       6833.74       6691.87        99.08 o
   6   1  14        713.11        725.83        23.93 o
   7   1  14        197.19        208.20        25.62 o
   8   1  14        410.92        409.80        32.68 o
   9   1  14        173.33        140.21        36.51 o
  10   1  14        137.86        186.75        45.34 o
  11   1  14        126.48        145.77        46.33 o
  12   1  14          2.64         58.83        50.79 o
   0   2  14      12460.54      13270.30       239.94 o
   1   2  14        301.56        283.83        11.70 o
   2   2  14        807.99        782.18        17.30 o
   3   2  14       2511.81       2538.89        37.55 o
   4   2  14        939.83        904.10        21.03 o
   5   2  14        800.01        771.63        20.87 o
   6   2  14        430.75        458.14        24.99 o
   7   2  14        182.62        121.83        24.78 o
   8   2  14        187.36        194.35        28.71 o
   9   2  14        104.18        164.97        33.60 o
  10   2  14        108.20         73.06        38.62 o
  11   2  14         91.94         77.24        43.29 o
  12   2  14         12.38         32.81        50.64 o
   1   3  14      17705.41      17963.46       228.83 o
   2   3  14       1375.41       1374.38        23.61 o
   3   3  14       1499.73       1666.47        27.66 o
   4   3  14       5286.02       4827.76        70.32 o
   5   3  14      10389.41       9975.63       150.84 o
   6   3  14        257.86        269.90        25.06 o
   7   3  14        504.22        471.84        28.62 o
   8   3  14       1242.24       1282.08        41.04 o
   9   3  14       1312.23       1345.55        45.75 o
  10   3  14          3.56        -40.20        40.20 o
  11   3  14        224.95        242.73        44.39 o
  12   3  14          4.41         44.97        64.70 o
   0   4  14      21870.97      21840.52       392.29 o
   1   4  14       1905.40       1844.26        28.98 o
   2   4  14         26.61         45.83        10.02 o
   3   4  14       1671.27       1646.91        28.74 o
   4   4  14       6803.46       6472.10       100.67 o
   5   4  14        363.31        374.78        19.98 o
   6   4  14       9198.22       8397.81       129.76 o
   7   4  14        145.88        125.96        26.11 o
   8   4  14         56.30         85.29        28.63 o
   9   4  14       1495.94       1561.92        46.25 o
  10   4  14        855.95        944.49        45.83 o
  11   4  14        129.50         58.67        55.94 o
  12   4  14         35.43         -0.68        54.68 o
   1   5  14          8.74         23.67        10.28 o
   2   5  14        303.82        281.59        11.88 o
   3   5  14       3906.44       3731.30        61.30 o
   4   5  14       1377.95       1294.01        30.10 o
   5   5  14       1435.02       1373.49        32.20 o
   6   5  14       1119.60       1095.95        30.22 o
   7   5  14       2015.43       1880.54        45.14 o
   8   5  14          0.86         10.20        28.62 o
   9   5  14          3.66        -32.03        32.03 o
  10   5  14        145.02         97.92        36.27 o
  11   5  14         13.32        -41.97        41.97 o
  12   5  14         15.87         33.10        53.45 o
   0   6  14      19424.84      19909.98       358.36 o
   1   6  14       3455.72       3152.24        44.55 o
   2   6  14       2236.63       2087.30        35.62 o
   3   6  14        130.41        188.58        24.26 o
   4   6  14       1560.63       1512.71        33.61 o
   5   6  14        481.29        472.59        23.22 o
   6   6  14         84.96         93.24        21.88 o
   7   6  14        140.08        147.25        25.01 o
   8   6  14          1.75          4.88        28.44 o
   9   6  14        774.01        856.88        38.34 o
  10   6  14        833.79        882.62        43.14 o
  11   6  14         90.29        105.37        41.19 o
  12   6  14          0.28         21.58        71.15 o
   1   7  14       3748.33       3547.32        54.14 o
   2   7  14          3.18         -3.39        16.10 o
   3   7  14       2816.01       2493.96        47.81 o
   4   7  14       2367.23       2348.98        47.70 o
   5   7  14       7175.99       6979.98       114.48 o
   6   7  14        565.19        603.99        29.39 o
   7   7  14        857.95        866.42        31.20 o
   8   7  14        586.11        654.21        44.30 o
   9   7  14        511.28        539.86        36.79 o
  10   7  14         74.30         87.46        36.79 o
  11   7  14        188.49        194.39        43.68 o
  12   7  14         74.88         92.13       104.60 o
   0   8  14        514.76        441.94        23.66 o
   1   8  14       5547.16       5490.62        86.54 o
   2   8  14       6991.33       6431.59       100.02 o
   3   8  14        139.03        128.39        18.41 o
   4   8  14       2029.12       1940.23        40.78 o
   5   8  14       2606.66       2365.31        47.95 o
   6   8  14        284.75        297.36        26.45 o
   7   8  14        246.57        239.72        26.50 o
   8   8  14       1346.30       1432.90        47.33 o
   9   8  14         29.08         46.53        33.08 o
  10   8  14         81.96         97.18        38.81 o
  11   8  14        287.90        322.42        44.86 o
  12   8  14        110.88         68.90        73.73 o
   1   9  14        768.74        704.96        20.42 o
   2   9  14       3046.47       2791.80        50.52 o
   3   9  14       2269.47       1983.15        41.17 o
   4   9  14        646.26        589.74        24.26 o
   5   9  14       1998.70       1981.99        44.07 o
   6   9  14        381.73        390.97        26.93 o
   7   9  14        786.38        814.80        41.31 o
   8   9  14        381.44        377.66        34.96 o
   9   9  14        133.31         86.20        35.25 o
  10   9  14          0.25        -41.25        41.25 o
  11   9  14         13.93         -0.82        46.68 o
   0  10  14       2563.83       2266.37        62.66 o
   1  10  14        482.02        428.49        22.37 o
   2  10  14        210.03        178.96        19.77 o
   3  10  14        679.84        671.27        25.14 o
   4  10  14        750.45        782.97        30.02 o
   5  10  14         29.59         20.38        23.80 o
   6  10  14       1607.64       1661.59        40.92 o
   7  10  14         25.26         -9.72        27.00 o
   8  10  14          0.59         51.37        29.70 o
   9  10  14        268.87        227.29        38.95 o
  10  10  14        151.80        176.28        41.82 o
  11  10  14         12.43        -47.62        47.62 o
   1  11  14        661.55        639.91        27.59 o
   2  11  14        132.25        118.80        23.77 o
   3  11  14       4118.93       3759.59        73.15 o
   4  11  14         10.37         11.65        24.40 o
   5  11  14        130.13        141.88        30.17 o
   6  11  14        447.15        472.81        30.30 o
   7  11  14        745.07        759.32        33.89 o
   8  11  14        144.12        156.92        31.02 o
   9  11  14         44.82          9.29        37.44 o
  10  11  14         51.81         28.32        44.07 o
  11  11  14         69.96         53.25        76.10 o
   0  12  14        997.65        916.26        40.38 o
   1  12  14       1480.15       1336.12        37.43 o
   2  12  14       4910.38       4946.96        97.22 o
   3  12  14       1255.73       1318.98        34.29 o
   4  12  14          2.18        -23.45        23.45 o
   5  12  14        191.55        201.94        27.17 o
   6  12  14        174.90        183.07        29.41 o
   7  12  14         28.83         10.78        29.15 o
   8  12  14        180.46        242.33        32.99 o
   9  12  14        187.24        235.05        38.90 o
  10  12  14         11.84         14.61        50.21 o
   1  13  14        383.56        343.24        27.83 o
   2  13  14         73.66        118.27        28.16 o
   3  13  14         48.93         27.77        27.43 o
   4  13  14        148.14        132.00        26.83 o
   5  13  14        477.91        451.24        29.62 o
   6  13  14        204.02        207.61        30.04 o
   7  13  14          1.58        -31.02        31.02 o
   8  13  14         46.19          5.00        33.72 o
   9  13  14          2.42        -19.08        38.40 o
  10  13  14          1.82        -71.58        71.58 o
   0  14  14         88.38         51.01        48.70 o
   1  14  14        281.08        366.62        39.65 o
   2  14  14       2133.17       2048.17        53.14 o
   3  14  14        267.40        255.50        29.44 o
   4  14  14        190.44        234.56        31.45 o
   5  14  14        218.33        166.44        29.94 o
   6  14  14        216.93        224.50        32.16 o
   7  14  14        225.89        212.41        35.11 o
   8  14  14        111.78        115.89        35.96 o
   9  14  14          1.17        -47.20        47.20 o
  10  14  14          0.05       -112.63       132.17 o
   1  15  14         62.51         77.06        29.52 o
   2  15  14        714.10        720.39        40.53 o
   3  15  14       1911.34       1947.59        53.23 o
   4  15  14        584.94        660.39        37.60 o
   5  15  14         85.91        108.41        31.85 o
   6  15  14        838.42        838.31        37.86 o
   7  15  14        743.44        757.73        39.12 o
   8  15  14         31.47         12.84        37.15 o
   9  15  14          2.88        -26.72        51.36 o
   0  16  14        915.25        807.36        59.56 o
   1  16  14         57.84         -2.75        35.69 o
   2  16  14        292.51        311.40        32.93 o
   3  16  14        240.48        214.70        33.42 o
   4  16  14         31.15         75.52        34.27 o
   5  16  14         68.49          0.34        35.00 o
   6  16  14          0.71         90.47        35.47 o
   7  16  14         36.81          8.42        36.05 o
   8  16  14        182.39        192.69        48.08 o
   9  16  14          3.51        -33.84       124.92 o
   1  17  14          2.68        -38.47        38.47 o
   2  17  14          9.81         15.64        34.48 o
   3  17  14        881.05        868.46        42.04 o
   4  17  14        104.02        117.11        36.32 o
   5  17  14        145.60        200.96        37.35 o
   6  17  14        166.83        135.34        42.97 o
   7  17  14        747.41        772.94        55.09 o
   8  17  14          7.86        -46.79        65.75 o
   0  18  14        295.72        216.74        62.67 o
   1  18  14        262.47        274.43        43.55 o
   2  18  14        292.58        359.09        43.84 o
   3  18  14         99.57        158.15        37.72 o
   4  18  14          0.97        -11.26        39.38 o
   5  18  14         57.78         23.83        39.57 o
   6  18  14         46.48         12.05        47.80 o
   7  18  14         41.26         47.23        57.62 o
   1  19  14          6.29         15.27        44.91 o
   2  19  14          2.73        -43.20        43.20 o
   3  19  14        192.76        222.95        39.95 o
   4  19  14          4.64         21.05        41.27 o
   5  19  14          0.35        -15.95        48.38 o
   6  19  14         40.22        -42.21        58.34 o
   0  20  14        606.40        679.79       119.69 o
   1  20  14        191.65        110.37        62.10 o
   2  20  14        197.04        250.88        47.94 o
   3  20  14        143.89         85.91        48.42 o
   4  20  14        182.33        197.49        49.95 o
   5  20  14         11.12        -40.58        51.20 o
   6  20  14          2.96        -25.44        92.16 o
   1  21  14         70.30         49.12        48.93 o
   2  21  14         52.20         -6.64        49.39 o
   3  21  14         93.74         93.10        57.94 o
   4  21  14        138.31         94.26        63.50 o
   5  21  14         78.84        210.35       111.03 o
   0  22  14          0.54         69.78        74.96 o
   1  22  14          0.09        -47.19        52.22 o
   2  22  14        179.55        204.33        70.56 o
   3  22  14         19.88        -55.24        87.61 o
   1   1  15       4244.66       4402.44        59.58 o
   2   1  15       5346.24       5302.73        70.80 o
   3   1  15      30745.48      30387.51       385.02 o
   4   1  15       9476.54       9091.28       122.47 o
   5   1  15         15.37         27.29        16.47 o
   6   1  15        428.76        409.01        23.28 o
   7   1  15       4701.14       4548.66        84.66 o
   8   1  15        183.02        204.81        33.43 o
   9   1  15        540.05        639.06        41.79 o
  10   1  15         69.54         -1.97        42.09 o
  11   1  15        313.44        303.71        46.22 o
  12   1  15          0.10         42.92        54.11 o
   0   2  15       8982.04       8862.21       162.50 o
   1   2  15      18535.85      18419.40       234.48 o
   2   2  15          4.20         49.35        14.73 o
   3   2  15        976.96       1013.16        21.04 o
   4   2  15       3128.31       2872.41        45.55 o
   5   2  15       1313.93       1338.74        30.28 o
   6   2  15        299.63        294.18        24.60 o
   7   2  15       1426.40       1463.24        39.80 o
   8   2  15        154.53         94.45        28.17 o
   9   2  15          1.50        -36.44        36.44 o
  10   2  15        375.05        332.41        42.86 o
  11   2  15        552.05        573.98        49.95 o
  12   2  15         39.48         38.52        51.11 o
   1   3  15       1602.18       1390.60        24.25 o
   2   3  15         98.10        115.33        11.27 o
   3   3  15       5428.67       5384.47        74.76 o
   4   3  15        140.78        141.94        20.79 o
   5   3  15       1914.14       1847.26        39.14 o
   6   3  15        379.77        345.60        25.54 o
   7   3  15       1189.63       1284.95        37.85 o
   8   3  15          7.92        -28.13        28.13 o
   9   3  15        422.67        342.93        37.29 o
  10   3  15         91.88         84.99        40.77 o
  11   3  15        129.81        154.17        45.65 o
  12   3  15         13.92        -70.66        70.66 o
   0   4  15      14968.23      16148.07       291.70 o
   1   4  15       9294.02       8684.02       112.93 o
   2   4  15       3643.13       3565.02        49.84 o
   3   4  15       2273.22       2168.40        38.85 o
   4   4  15         79.67         83.80        17.07 o
   5   4  15         17.72         30.42        19.60 o
   6   4  15        430.93        459.28        25.17 o
   7   4  15        942.25        965.91        34.44 o
   8   4  15         40.13         56.09        29.49 o
   9   4  15         54.24         73.25        33.97 o
  10   4  15        113.19        117.71        40.76 o
  11   4  15        210.50        252.52        46.76 o
  12   4  15         44.28        -20.10        56.75 o
   1   5  15       4901.41       4665.12        63.12 o
   2   5  15       3796.19       3703.40        53.92 o
   3   5  15      27035.49      25980.31       381.29 o
   4   5  15        799.76        769.43        25.38 o
   5   5  15        975.10        960.76        27.29 o
   6   5  15       1255.91       1212.96        32.13 o
   7   5  15       5741.48       5484.53        99.44 o
   8   5  15        356.41        336.09        30.77 o
   9   5  15        906.76        904.42        39.46 o
  10   5  15         21.95         29.74        35.81 o
  11   5  15        205.53        189.02        46.43 o
  12   5  15         68.09        -18.11        63.89 o
   0   6  15         41.75         78.19        16.95 o
   1   6  15         33.93         26.19        11.98 o
   2   6  15        961.88        916.46        22.70 o
   3   6  15        495.27        507.48        20.61 o
   4   6  15        542.06        510.14        22.38 o
   5   6  15        576.03        582.78        24.37 o
   6   6  15         55.45         71.29        22.92 o
   7   6  15        135.62        178.53        27.79 o
   8   6  15        470.08        477.94        33.27 o
   9   6  15        432.80        405.43        35.64 o
  10   6  15         38.71         -2.08        36.94 o
  11   6  15        150.37        192.64        44.61 o
  12   6  15         90.64        -16.18        83.24 o
   1   7  15       1994.03       1986.44        35.62 o
   2   7  15       1603.75       1500.81        32.89 o
   3   7  15       3552.84       3410.20        58.52 o
   4   7  15       1819.96       1778.49        38.72 o
   5   7  15       4242.26       3974.31        68.28 o
   6   7  15        511.31        446.06        25.60 o
   7   7  15       1072.49       1054.99        34.08 o
   8   7  15         84.43         90.43        31.04 o
   9   7  15        172.86        153.22        35.27 o
  10   7  15         17.37        -28.46        38.22 o
  11   7  15         66.05         84.34        42.23 o
  12   7  15          0.42        -91.22        91.22 o
   0   8  15       1185.74       1136.23        40.54 o
   1   8  15       3366.71       3133.36        49.67 o
   2   8  15       1321.92       1242.02        31.92 o
   3   8  15        612.90        597.96        23.78 o
   4   8  15        872.98        890.12        28.79 o
   5   8  15         30.17         19.82        21.98 o
   6   8  15        151.43        120.76        24.36 o
   7   8  15        882.23        933.42        32.99 o
   8   8  15          1.73        -18.44        31.02 o
   9   8  15          1.06         -5.67        34.62 o
  10   8  15        186.02        204.46        39.27 o
  11   8  15        194.18        167.95        48.03 o
   1   9  15       4058.91       3796.43        63.26 o
   2   9  15        182.63        165.19        19.89 o
   3   9  15       3219.81       3057.41        55.07 o
   4   9  15         52.18         -3.40        21.80 o
   5   9  15       3614.21       3234.12        60.08 o
   6   9  15        104.79         73.51        25.80 o
   7   9  15        903.77       1042.07        34.74 o
   8   9  15         49.36         -9.63        32.43 o
   9   9  15        286.57        299.87        39.15 o
  10   9  15        143.55         45.11        40.61 o
  11   9  15        200.33        173.46        47.65 o
   0  10  15        148.65        111.29        28.40 o
   1  10  15       6558.61       6193.55       108.37 o
   2  10  15       4388.21       4163.10        70.08 o
   3  10  15       2766.69       2634.23        50.63 o
   4  10  15        124.08         99.48        23.24 o
   5  10  15         52.98         41.81        25.01 o
   6  10  15        176.89        175.75        29.75 o
   7  10  15         23.08          8.32        28.39 o
   8  10  15        358.63        430.82        35.01 o
   9  10  15        654.73        683.47        41.35 o
  10  10  15         30.90        -20.80        41.88 o
  11  10  15         16.31        -60.94        60.94 o
   1  11  15         17.83         22.62        23.54 o
   2  11  15        113.81        101.86        24.08 o
   3  11  15       2396.80       2245.71        46.60 o
   4  11  15        863.02        863.32        35.19 o
   5  11  15       1325.05       1291.43        43.40 o
   6  11  15        611.15        668.12        32.29 o
   7  11  15        343.49        289.59        32.76 o
   8  11  15          5.63        -12.82        32.59 o
   9  11  15          2.93          4.21        46.07 o
  10  11  15          3.56        -43.97        43.97 o
  11  11  15         10.87        -58.97        66.56 o
   0  12  15        726.85        650.34        48.02 o
   1  12  15         55.60         56.08        24.36 o
   2  12  15       1635.80       1568.87        42.13 o
   3  12  15        697.90        668.25        29.97 o
   4  12  15          6.20         -6.48        24.78 o
   5  12  15        336.20        294.16        27.82 o
   6  12  15          2.58        -28.16        28.16 o
   7  12  15         84.91         75.36        31.35 o
   8  12  15         29.25         90.49        34.21 o
   9  12  15         87.93         36.73        41.41 o
  10  12  15          0.05        -44.46        44.46 o
   1  13  15       2828.26       2593.75        58.04 o
   2  13  15       1344.33       1127.78        44.67 o
   3  13  15         81.45         56.94        28.41 o
   4  13  15        511.58        486.81        31.38 o
   5  13  15       3271.01       3363.90        64.52 o
   6  13  15        678.35        669.53        33.71 o
   7  13  15         89.70         64.68        31.91 o
   8  13  15        151.49        111.22        35.54 o
   9  13  15        357.72        356.41        40.09 o
  10  13  15         37.54         -2.06        59.79 o
   0  14  15          2.54         64.22        44.48 o
   1  14  15       1093.40       1197.50        39.70 o
   2  14  15        250.17        209.11        28.49 o
   3  14  15        247.65        234.39        32.94 o
   4  14  15          2.02        -31.62        31.62 o
   5  14  15          2.15         27.80        30.99 o
   6  14  15         57.90         64.27        30.97 o
   7  14  15        382.16        414.95        35.53 o
   8  14  15        438.34        566.83        38.82 o
   9  14  15        119.97        117.72        41.63 o
   1  15  15        105.85        105.66        34.36 o
   2  15  15        113.09         90.67        30.84 o
   3  15  15          2.08         16.61        32.13 o
   4  15  15        266.27        260.30        34.62 o
   5  15  15        399.72        328.13        42.88 o
   6  15  15         58.65        115.74        36.57 o
   7  15  15          0.63        -30.20        36.68 o
   8  15  15         26.01        -16.27        38.60 o
   9  15  15         79.91        -53.38        70.92 o
   0  16  15       1706.99       1497.35        98.78 o
   1  16  15       2075.03       2100.02        67.58 o
   2  16  15        620.29        714.99        37.81 o
   3  16  15        460.02        522.46        36.26 o
   4  16  15         42.35         24.10        34.95 o
   5  16  15          2.08         26.91        34.89 o
   6  16  15          0.57         -3.56        35.66 o
   7  16  15          0.54          9.97        37.82 o
   8  16  15         70.06         54.01        56.23 o
   1  17  15        878.12        903.23        47.59 o
   2  17  15         34.80         -0.75        36.83 o
   3  17  15          5.30         -7.11        35.13 o
   4  17  15        142.92         89.86        36.85 o
   5  17  15       1070.57       1208.85        48.55 o
   6  17  15         58.91         76.96        39.09 o
   7  17  15         29.93         60.29        50.31 o
   8  17  15          8.46         -0.96        79.96 o
   0  18  15        346.82        439.79        63.80 o
   1  18  15        331.13        281.98        42.81 o
   2  18  15         54.96        -42.12        42.12 o
   3  18  15          5.58         58.27        38.01 o
   4  18  15         42.19         14.12        38.74 o
   5  18  15          3.50         -1.35        40.49 o
   6  18  15          2.82         22.14        46.14 o
   7  18  15         14.73         79.23        81.16 o
   1  19  15        880.38        848.09        84.00 o
   2  19  15         77.88         17.95        43.45 o
   3  19  15        187.89        203.39        42.61 o
   4  19  15        223.24        225.60        43.12 o
   5  19  15        500.96        603.11        46.57 o
   6  19  15         93.70        109.84        62.41 o
   0  20  15          0.37        -41.69        68.36 o
   1  20  15        286.85        236.24        52.35 o
   2  20  15        108.11        189.09        55.36 o
   3  20  15        108.24        155.84        48.29 o
   4  20  15          1.39         -2.63        44.24 o
   5  20  15         13.61        -45.49        65.13 o
   1  21  15          0.11        -23.14        51.03 o
   2  21  15         38.63         -0.02        50.80 o
   3  21  15          7.09        -49.50        68.99 o
   4  21  15         68.10        -18.90       115.98 o
   0  22  15        267.69        321.71       101.39 o
   1  22  15        338.63        540.50        80.85 o
   2  22  15         51.01        101.95        77.55 o
   0   0  16       5979.82       5124.31       137.77 o
   1   0  16      21505.01      22640.62       407.14 o
   2   0  16       4807.87       4302.83        83.75 o
   3   0  16       1523.76       1486.60        38.19 o
   4   0  16       9521.60       9255.94       194.90 o
   5   0  16       1105.74       1042.45        38.34 o
   6   0  16        683.34        721.52        39.33 o
   7   0  16       1551.52       1479.40        90.94 o
   8   0  16         36.94         49.31        46.17 o
   9   0  16         34.38         10.89        53.31 o
  10   0  16       1138.64       1046.86        94.60 o
  11   0  16        652.48        768.17        73.64 o
  12   0  16        120.88        123.45        71.93 o
   1   1  16      10416.61      10104.89       130.57 o
   2   1  16        247.30        208.15        15.89 o
   3   1  16       4820.81       4398.92        60.44 o
   4   1  16       2902.25       2885.83        48.28 o
   5   1  16       2034.17       1888.96        39.22 o
   6   1  16       1184.59       1137.36        33.14 o
   7   1  16       3593.82       3273.14        70.54 o
   8   1  16        283.29        237.15        34.91 o
   9   1  16        301.93        246.91        37.47 o
  10   1  16         22.53         56.71        41.50 o
  11   1  16        418.65        394.26        49.17 o
  12   1  16          1.86         23.90        53.32 o
   0   2  16       2759.78       2411.51        51.46 o
   1   2  16        543.62        577.10        15.31 o
   2   2  16       3336.62       3534.54        49.61 o
   3   2  16        623.71        635.25        17.42 o
   4   2  16       2528.68       2610.08        42.98 o
   5   2  16        148.01        168.67        21.18 o
   6   2  16        517.06        468.17        27.01 o
   7   2  16        246.33        239.78        26.92 o
   8   2  16        252.17        216.08        33.70 o
   9   2  16          9.25        -37.69        37.69 o
  10   2  16        325.44        272.95        43.03 o
  11   2  16         21.99         67.39        50.13 o
  12   2  16         24.64        -57.28        57.28 o
   1   3  16       5134.33       4710.66        64.02 o
   2   3  16       3827.16       3390.26        48.22 o
   3   3  16      21556.65      21113.78       287.00 o
   4   3  16       5418.66       4926.47        79.20 o
   5   3  16        625.05        585.63        24.66 o
   6   3  16       2718.02       2503.05        54.15 o
   7   3  16       4334.95       4211.47        80.21 o
   8   3  16       1942.53       1905.12        52.41 o
   9   3  16        391.44        446.91        41.84 o
  10   3  16          9.88        -41.79        41.79 o
  11   3  16        363.58        303.64        47.10 o
  12   3  16          0.01        -61.69        61.69 o
   0   4  16       3262.98       3363.51        82.88 o
   1   4  16         47.68         15.34        11.54 o
   2   4  16         18.34         28.08        11.75 o
   3   4  16         16.31         35.90        17.74 o
   4   4  16        428.89        512.06        21.21 o
   5   4  16         24.90         16.37        18.85 o
   6   4  16        841.60        870.99        30.99 o
   7   4  16       1184.96       1100.71        36.52 o
   8   4  16        408.78        354.98        32.18 o
   9   4  16        117.32        161.91        33.82 o
  10   4  16        110.07        115.81        45.17 o
  11   4  16        158.60        162.54        46.76 o
  12   4  16          1.44         -5.44        60.07 o
   1   5  16       3621.17       3356.78        47.88 o
   2   5  16         23.06          8.78        14.87 o
   3   5  16         22.24         41.20        17.08 o
   4   5  16        897.69        909.18        25.95 o
   5   5  16       1762.79       1627.57        36.94 o
   6   5  16       4295.71       4184.54        75.27 o
   7   5  16         14.63         25.49        28.40 o
   8   5  16        404.83        351.33        32.77 o
   9   5  16        339.43        395.98        37.62 o
  10   5  16          3.51        -27.88        41.40 o
  11   5  16         13.29        -30.18        44.34 o
  12   5  16          0.51        -45.77       114.06 o
   0   6  16      17479.58      17635.94       318.39 o
   1   6  16       4134.88       4064.56        61.17 o
   2   6  16       2563.38       2317.96        43.33 o
   3   6  16       1291.44       1208.53        29.41 o
   4   6  16       3473.19       3209.87        56.82 o
   5   6  16          5.10        -19.63        21.06 o
   6   6  16        887.13        782.58        28.86 o
   7   6  16        177.80        210.12        29.93 o
   8   6  16         40.30         27.97        31.24 o
   9   6  16          2.39          8.39        33.77 o
  10   6  16        724.85        769.86        43.28 o
  11   6  16        115.27         93.85        48.11 o
  12   6  16         18.22        116.12       113.92 o
   1   7  16       9548.35       9435.10       132.18 o
   2   7  16         15.44         53.59        23.95 o
   3   7  16       5917.01       5347.03        85.45 o
   4   7  16       2614.52       2431.49        47.71 o
   5   7  16       2192.20       2149.93        45.49 o
   6   7  16         81.61         65.02        23.97 o
   7   7  16       1871.63       1794.67        46.27 o
   8   7  16         30.02        -25.54        31.18 o
   9   7  16        737.75        810.06        41.97 o
  10   7  16         65.58         34.36        38.23 o
  11   7  16        103.89        106.21        47.07 o
   0   8  16       1063.36       1034.34        42.10 o
   1   8  16       3180.91       2972.72        50.50 o
   2   8  16       3991.02       3886.18        65.35 o
   3   8  16       1026.71       1030.14        28.48 o
   4   8  16       2276.14       2129.19        44.80 o
   5   8  16          1.00         -8.75        22.98 o
   6   8  16        112.40        121.13        25.11 o
   7   8  16        783.84        796.76        43.58 o
   8   8  16        513.72        475.85        36.41 o
   9   8  16        128.25        144.41        37.37 o
  10   8  16         79.54         71.54        39.19 o
  11   8  16         53.15         48.88        45.55 o
   1   9  16        282.48        319.98        24.21 o
   2   9  16       1562.02       1435.24        39.75 o
   3   9  16       2375.74       2238.65        47.66 o
   4   9  16       6166.56       5787.03        97.64 o
   5   9  16        506.68        504.71        27.80 o
   6   9  16       1248.28       1320.74        36.79 o
   7   9  16        344.98        399.38        35.99 o
   8   9  16        616.42        596.58        37.18 o
   9   9  16         97.81        141.74        37.59 o
  10   9  16         23.34        -29.27        40.50 o
  11   9  16          9.61        -23.41        59.36 o
   0  10  16       3400.97       3152.42        92.18 o
   1  10  16        660.61        664.31        28.38 o
   2  10  16        467.14        440.10        24.99 o
   3  10  16        153.24        149.66        22.66 o
   4  10  16        356.16        346.96        24.86 o
   5  10  16        410.97        427.34        27.76 o
   6  10  16       1089.69       1071.59        34.74 o
   7  10  16        432.69        504.21        34.25 o
   8  10  16         15.79         14.94        33.69 o
   9  10  16          9.12        -40.19        40.19 o
  10  10  16         75.76         54.65        45.51 o
  11  10  16         58.06         89.36        60.70 o
   1  11  16       4239.62       4150.73        78.71 o
   2  11  16         70.01         37.03        25.10 o
   3  11  16         57.26         11.59        22.85 o
   4  11  16       1998.50       1746.98        41.35 o
   5  11  16       4348.78       4019.92        93.35 o
   6  11  16       1605.17       1578.37        41.72 o
   7  11  16        386.55        430.08        33.39 o
   8  11  16        437.90        452.18        37.80 o
   9  11  16        489.87        529.97        42.05 o
  10  11  16         74.00         80.72        44.89 o
   0  12  16       2044.15       1894.91        74.81 o
   1  12  16        861.32        821.63        34.35 o
   2  12  16       1638.42       1621.49        43.72 o
   3  12  16        206.78        232.12        29.95 o
   4  12  16        774.12        744.14        30.74 o
   5  12  16         23.89         36.01        27.45 o
   6  12  16         33.70         -5.48        31.39 o
   7  12  16        134.99         72.83        31.64 o
   8  12  16         83.61         68.34        34.41 o
   9  12  16        132.78        175.55        41.10 o
  10  12  16        192.07        128.22        53.36 o
   1  13  16          2.47          4.53        28.34 o
   2  13  16        855.87        816.79        35.97 o
   3  13  16         10.00         11.68        32.71 o
   4  13  16        260.08        233.40        31.56 o
   5  13  16          5.10         10.35        28.57 o
   6  13  16        104.01        172.88        31.54 o
   7  13  16          5.85        -10.16        32.90 o
   8  13  16         45.87         40.05        34.46 o
   9  13  16         25.23        -45.28        45.28 o
  10  13  16         13.20        -30.69        98.56 o
   0  14  16       1234.03       1292.42        66.13 o
   1  14  16       1186.94       1261.93        46.19 o
   2  14  16       2929.12       2743.92        92.57 o
   3  14  16        377.46        294.15        43.93 o
   4  14  16        145.77        154.12        32.13 o
   5  14  16         52.87        122.19        34.46 o
   6  14  16         85.11         49.20        31.62 o
   7  14  16          2.56        -32.95        32.95 o
   8  14  16        298.51        329.41        38.62 o
   9  14  16         65.14        -42.19        42.19 o
   1  15  16       1396.98       1459.55        51.32 o
   2  15  16       1340.95       1382.87        46.71 o
   3  15  16         64.91         87.03        40.93 o
   4  15  16        513.35        549.66        39.16 o
   5  15  16        890.14        959.40        44.79 o
   6  15  16        612.06        662.96        43.16 o
   7  15  16         64.82        108.25        38.28 o
   8  15  16         74.17         31.46        40.10 o
   9  15  16         82.59         60.00        69.67 o
   0  16  16        535.02        481.07        57.61 o
   1  16  16         62.52         80.79        39.47 o
   2  16  16         13.26         12.22        34.70 o
   3  16  16         10.08        -34.26        34.26 o
   4  16  16          3.69         -6.98        34.27 o
   5  16  16         16.57         18.79        36.26 o
   6  16  16         91.03        141.57        39.13 o
   7  16  16          0.72         10.02        39.76 o
   8  16  16         25.51        -15.16        52.79 o
   1  17  16        311.19        270.35        41.44 o
   2  17  16         75.79         49.16        40.55 o
   3  17  16          6.36          4.92        37.17 o
   4  17  16        254.29        300.21        39.90 o
   5  17  16        385.07        382.40        41.35 o
   6  17  16        480.39        423.47        44.65 o
   7  17  16         16.57          2.04        42.15 o
   8  17  16         76.25         89.29        95.63 o
   0  18  16        624.71        742.86        81.17 o
   1  18  16         76.25         17.79        41.86 o
   2  18  16        582.86        664.06        48.79 o
   3  18  16         67.25         97.93        40.70 o
   4  18  16         51.31         20.96        40.73 o
   5  18  16         18.02         61.66        40.45 o
   6  18  16          1.60        -43.45        43.45 o
   7  18  16          0.78        159.51       101.65 o
   1  19  16        135.47        191.29        47.32 o
   2  19  16         35.93         19.12        44.72 o
   3  19  16         57.76         29.13        47.83 o
   4  19  16        160.44        180.07        43.01 o
   5  19  16          1.35        -38.22        43.58 o
   6  19  16          7.89        -73.89        73.89 o
   0  20  16        193.11        169.24        67.42 o
   1  20  16        176.20        139.11        50.06 o
   2  20  16        344.50        297.12        49.93 o
   3  20  16         80.55         44.97        48.09 o
   4  20  16         11.71        -46.85        46.85 o
   5  20  16          3.15        -27.48        76.67 o
   1  21  16         93.97         55.71        52.07 o
   2  21  16        188.81        136.36        55.82 o
   3  21  16          7.82        -12.40        58.66 o
   4  21  16        239.31         36.21       162.95 o
   0  22  16         32.01        196.02       213.65 o
   1  22  16         58.46        171.29        75.51 o
   1   1  17       8008.45       7256.47        95.38 o
   2   1  17         40.09         45.01        12.33 o
   3   1  17        133.68        132.71        13.54 o
   4   1  17         24.26         27.28        16.13 o
   5   1  17      19455.87      18444.93       283.39 o
   6   1  17         40.00         50.93        23.65 o
   7   1  17        195.26        197.33        35.07 o
   8   1  17       1066.35       1035.77        44.79 o
   9   1  17       1173.59       1143.23        48.77 o
  10   1  17        154.87        218.74        43.99 o
  11   1  17        204.01        240.46        49.66 o
  12   1  17         60.38        -82.67        82.67 o
   0   2  17       8985.93       8594.61       158.81 o
   1   2  17      10470.64      10244.72       132.65 o
   2   2  17       3544.19       3397.64        48.79 o
   3   2  17       7958.99       7450.59       112.22 o
   4   2  17       7871.43       7822.37       115.08 o
   5   2  17       1072.09        990.66        30.84 o
   6   2  17       1621.27       1561.45        41.01 o
   7   2  17          1.21        -26.78        27.81 o
   8   2  17       1063.47        926.77        44.38 o
   9   2  17       1608.20       1615.27        55.09 o
  10   2  17        416.59        460.47        45.36 o
  11   2  17          7.17        -45.84        45.84 o
  12   2  17         38.50         59.34       100.35 o
   1   3  17       3082.96       2972.85        43.67 o
   2   3  17        262.61        275.81        13.74 o
   3   3  17       2524.98       2291.21        41.36 o
   4   3  17        307.75        353.50        20.86 o
   5   3  17         26.39         74.93        22.22 o
   6   3  17       1041.27       1018.31        33.53 o
   7   3  17        780.91        674.08        32.70 o
   8   3  17         64.35         90.18        32.96 o
   9   3  17         51.26         27.07        38.44 o
  10   3  17         96.30          6.80        43.27 o
  11   3  17         44.36         38.20        49.04 o
  12   3  17          0.51        -74.23       106.72 o
   0   4  17       4802.49       4707.81        91.40 o
   1   4  17       8472.31       8142.00       106.58 o
   2   4  17        205.15        200.12        15.24 o
   3   4  17       4446.66       4361.04        71.48 o
   4   4  17       2302.58       2221.07        44.13 o
   5   4  17        550.82        577.64        29.02 o
   6   4  17          5.41         29.28        26.54 o
   7   4  17        409.29        459.36        31.41 o
   8   4  17         78.71         57.99        34.16 o
   9   4  17        388.49        399.68        38.68 o
  10   4  17        169.73        100.05        42.83 o
  11   4  17         80.79         51.46        47.73 o
  12   4  17         12.11         68.80       123.12 o
   1   5  17       8976.48       8628.03       112.84 o
   2   5  17         64.14         75.45        16.92 o
   3   5  17          8.86        -12.87        17.90 o
   4   5  17       2062.53       1932.14        41.05 o
   5   5  17      15583.42      14688.44       219.93 o
   6   5  17         40.94         60.27        30.33 o
   7   5  17        165.21        106.18        29.26 o
   8   5  17        669.63        601.30        36.23 o
   9   5  17       1123.57       1081.24        42.51 o
  10   5  17         28.89         -7.96        42.80 o
  11   5  17        129.51        190.88        47.29 o
   0   6  17       3752.51       3572.53        78.18 o
   1   6  17        175.28        203.91        16.06 o
   2   6  17       2530.25       2371.60        45.02 o
   3   6  17        339.59        302.08        19.97 o
   4   6  17       1120.11       1024.09        28.67 o
   5   6  17        751.84        816.26        28.52 o
   6   6  17         29.00         -3.74        25.73 o
   7   6  17        378.68        354.17        31.79 o
   8   6  17        547.43        534.85        40.92 o
   9   6  17          2.34         -4.66        36.09 o
  10   6  17        109.72        109.29        44.24 o
  11   6  17         59.07          0.36        51.50 o
   1   7  17        247.78        230.21        17.88 o
   2   7  17        237.11        239.57        20.16 o
   3   7  17       3435.21       3177.59        56.97 o
   4   7  17        800.36        741.52        27.03 o
   5   7  17       1314.31       1266.24        34.02 o
   6   7  17         44.49         62.53        25.19 o
   7   7  17       2175.08       2093.74        52.99 o
   8   7  17        105.36         97.00        32.99 o
   9   7  17         18.68        -35.97        35.97 o
  10   7  17         32.86         -5.38        39.61 o
  11   7  17          1.15        -10.10        49.18 o
   0   8  17       3002.07       2776.29        87.88 o
   1   8  17       3468.42       3207.31        59.05 o
   2   8  17       1199.45       1128.69        36.85 o
   3   8  17       3555.33       3254.89        58.24 o
   4   8  17        714.14        716.26        27.36 o
   5   8  17        117.44        138.90        24.92 o
   6   8  17        587.02        614.46        29.54 o
   7   8  17        258.14        255.16        32.08 o
   8   8  17         52.76        -34.19        34.19 o
   9   8  17        535.66        671.67        48.88 o
  10   8  17        153.90        132.86        41.43 o
  11   8  17         60.58         42.94        52.22 o
   1   9  17       2791.34       2709.20        56.60 o
   2   9  17         16.91         14.23        19.85 o
   3   9  17        881.32        943.64        30.18 o
   4   9  17          0.54          6.84        23.27 o
   5   9  17        488.70        583.67        28.77 o
   6   9  17        293.07        306.00        28.42 o
   7   9  17       1289.04       1296.87        41.94 o
   8   9  17         77.17         28.36        34.58 o
   9   9  17        213.48        209.33        37.89 o
  10   9  17         56.48        -31.70        40.98 o
  11   9  17        158.77        211.91        64.36 o
   0  10  17         56.16         70.94        35.22 o
   1  10  17       5459.04       5152.49        93.33 o
   2  10  17       3245.79       3007.77        65.90 o
   3  10  17       1130.17       1122.17        33.03 o
   4  10  17         59.15         55.78        26.04 o
   5  10  17        139.96        168.58        26.71 o
   6  10  17        190.89        194.26        29.90 o
   7  10  17        227.30        224.15        31.71 o
   8  10  17        212.61        160.23        36.33 o
   9  10  17        111.14        149.12        39.83 o
  10  10  17         19.70        -29.03        45.16 o
   1  11  17         72.94         86.13        25.74 o
   2  11  17         21.40         10.59        27.54 o
   3  11  17       1690.87       1702.96        44.52 o
   4  11  17          7.72          4.62        24.53 o
   5  11  17       1118.91       1137.28        35.95 o
   6  11  17          4.11          0.10        30.89 o
   7  11  17        345.70        366.58        33.33 o
   8  11  17         39.99          0.69        36.65 o
   9  11  17         16.92        -18.89        42.58 o
  10  11  17          8.50        -45.11        45.11 o
   0  12  17        154.89         94.71        44.14 o
   1  12  17        253.47        274.47        29.00 o
   2  12  17       2004.55       1895.08        48.68 o
   3  12  17       1290.14       1284.83        40.37 o
   4  12  17        428.77        421.34        31.20 o
   5  12  17        174.78        117.78        30.68 o
   6  12  17        864.46        859.81        49.17 o
   7  12  17        168.18        123.78        35.11 o
   8  12  17        441.18        444.26        37.73 o
   9  12  17         33.33         13.87        40.11 o
  10  12  17         10.42         13.51        53.92 o
   1  13  17         36.37         60.61        33.04 o
   2  13  17        109.12         81.24        29.81 o
   3  13  17       4562.77       4540.18       104.41 o
   4  13  17         18.95         28.41        31.49 o
   5  13  17        269.80        255.46        34.44 o
   6  13  17        355.94        385.17        33.44 o
   7  13  17       1430.35       1546.95        46.53 o
   8  13  17         49.04         82.87        37.93 o
   9  13  17          3.99        -42.25        42.25 o
   0  14  17        276.75        201.74        48.96 o
   1  14  17       1112.38       1103.10        46.36 o
   2  14  17        297.55        333.10        33.43 o
   3  14  17        270.09        260.69        33.13 o
   4  14  17         12.28        -15.32        33.78 o
   5  14  17         20.62         36.92        36.57 o
   6  14  17        162.61        162.06        40.83 o
   7  14  17        191.44        180.81        35.26 o
   8  14  17         10.82        -16.24        43.85 o
   9  14  17         41.52         30.60        52.29 o
   1  15  17          3.62         21.38        44.31 o
   2  15  17          5.99         13.20        33.81 o
   3  15  17         50.98         24.71        34.07 o
   4  15  17         30.70         55.68        38.07 o
   5  15  17         70.64         83.17        35.83 o
   6  15  17         12.94         36.07        38.65 o
   7  15  17        388.72        298.30        39.78 o
   8  15  17          6.99         -3.51        45.95 o
   0  16  17         18.22        -12.30        63.24 o
   1  16  17       1694.33       1713.93        76.75 o
   2  16  17        701.86        639.61        45.93 o
   3  16  17        298.52        383.37        36.70 o
   4  16  17         14.17        -26.77        37.17 o
   5  16  17         33.91        -21.37        35.91 o
   6  16  17         16.91         64.81        39.47 o
   7  16  17         41.09         45.71        41.19 o
   8  16  17         41.44        -49.51        56.23 o
   1  17  17         52.71         -7.81        42.22 o
   2  17  17          0.16        -40.96        40.96 o
   3  17  17       1143.42       1307.10        73.11 o
   4  17  17          0.26        -15.18        37.46 o
   5  17  17         38.17         24.94        39.72 o
   6  17  17         16.05        -41.89        41.89 o
   7  17  17         80.45        189.83        49.86 o
   0  18  17         22.83        -62.16        62.16 o
   1  18  17        176.46        198.35        44.95 o
   2  18  17        149.04         27.81        45.68 o
   3  18  17        170.15        189.94        45.15 o
   4  18  17          6.12         -0.83        39.27 o
   5  18  17         95.55        193.77        43.65 o
   6  18  17         21.99        -43.67        43.67 o
   1  19  17          2.04         17.91        48.41 o
   2  19  17        153.21        170.82        47.53 o
   3  19  17        714.92        633.12        52.86 o
   4  19  17          4.27          9.21        46.20 o
   5  19  17        178.30        205.48        45.10 o
   6  19  17         69.84         36.46        80.13 o
   0  20  17          3.29         -4.63        77.59 o
   1  20  17        211.03        235.06        50.22 o
   2  20  17          2.50          2.44        47.72 o
   3  20  17          4.13        -21.68        50.14 o
   4  20  17        111.85        136.46        65.52 o
   1  21  17          1.28        -11.47        57.97 o
   2  21  17         35.57         34.93        81.24 o
   3  21  17          4.45        -13.51        89.76 o
   0   0  18        451.69        433.37        49.65 o
   1   0  18       1631.80       1636.05        41.02 o
   2   0  18      25930.82      25553.64       459.59 o
   3   0  18        377.30        390.23        23.19 o
   4   0  18       3553.43       3428.12        83.31 o
   5   0  18        641.71        614.14        39.17 o
   6   0  18       3246.75       3184.37       104.07 o
   7   0  18        101.13        102.78        47.24 o
   8   0  18       4397.41       4295.01       135.12 o
   9   0  18         20.27         37.98        54.47 o
  10   0  18          3.64        -22.86        58.05 o
  11   0  18         43.90         14.59        68.13 o
   1   1  18         11.06         17.94        12.88 o
   2   1  18         62.50         59.60        13.28 o
   3   1  18        741.59        806.60        20.37 o
   4   1  18        299.09        290.53        18.59 o
   5   1  18       1113.71        998.76        31.50 o
   6   1  18       2733.76       2545.46        59.51 o
   7   1  18          3.00        -32.29        32.29 o
   8   1  18         16.28         32.26        39.18 o
   9   1  18         99.42         72.20        39.21 o
  10   1  18        238.87        242.26        45.45 o
  11   1  18          1.57         11.86        47.34 o
  12   1  18        101.21        358.49       184.68 o
   0   2  18       1742.07       1670.69        41.23 o
   1   2  18         32.64         43.21        13.00 o
   2   2  18       4004.24       3912.69        55.23 o
   3   2  18        132.29        166.12        20.52 o
   4   2  18        108.96        107.65        18.59 o
   5   2  18        213.61        161.94        23.67 o
   6   2  18        248.75        256.75        27.28 o
   7   2  18        143.08        100.06        30.82 o
   8   2  18       1196.03       1153.19        46.54 o
   9   2  18          8.72        -16.38        38.00 o
  10   2  18         43.46         52.56        42.23 o
  11   2  18         49.19         14.81        47.30 o
   1   3  18        428.02        398.12        15.17 o
   2   3  18       3713.57       3484.02        50.26 o
   3   3  18       1203.18       1116.45        28.05 o
   4   3  18        832.44        925.03        26.67 o
   5   3  18       1903.03       1625.67        41.19 o
   6   3  18       4595.53       4554.36        84.40 o
   7   3  18        159.54        121.02        28.01 o
   8   3  18        182.46        110.05        33.73 o
   9   3  18         71.97         77.54        40.96 o
  10   3  18        255.45        266.34        54.23 o
  11   3  18         68.31         35.11        49.46 o
   0   4  18       3602.28       3587.77        72.60 o
   1   4  18        183.96        219.78        14.41 o
   2   4  18      13452.07      12957.58       186.39 o
   3   4  18        195.36        193.45        22.46 o
   4   4  18       2792.86       2471.17        47.89 o
   5   4  18       2156.80       2037.19        45.97 o
   6   4  18        759.29        822.75        32.98 o
   7   4  18         21.14          8.11        29.46 o
   8   4  18       2899.01       2848.09        76.17 o
   9   4  18          7.77         36.23        39.02 o
  10   4  18        144.40        176.14        44.46 o
  11   4  18          7.36          2.08        48.37 o
   1   5  18        172.28        195.50        16.57 o
   2   5  18         93.94         93.99        18.11 o
   3   5  18         21.34          2.72        20.47 o
   4   5  18       2996.31       2773.11        52.05 o
   5   5  18        102.95         87.69        23.13 o
   6   5  18       1714.54       1637.92        43.40 o
   7   5  18         83.81         71.03        29.45 o
   8   5  18        253.01        229.31        34.31 o
   9   5  18         20.91         30.32        38.07 o
  10   5  18          5.34         90.58        45.25 o
  11   5  18          6.60        115.50        49.82 o
   0   6  18       3326.75       3015.41        64.20 o
   1   6  18        280.81        287.22        19.35 o
   2   6  18      10021.34       9478.62       143.75 o
   3   6  18       2686.83       2492.95        48.01 o
   4   6  18        240.96        325.42        23.79 o
   5   6  18         12.59          7.28        23.32 o
   6   6  18        392.90        361.88        28.46 o
   7   6  18        129.74        159.28        36.81 o
   8   6  18       1520.75       1637.84        48.32 o
   9   6  18         10.81        -30.70        35.80 o
  10   6  18        172.68        188.68        49.63 o
  11   6  18          3.03        -35.98        49.44 o
   1   7  18        544.19        561.39        22.78 o
   2   7  18        343.14        322.81        21.20 o
   3   7  18       1172.08       1093.00        30.39 o
   4   7  18          4.56          4.41        22.18 o
   5   7  18        412.92        396.17        26.19 o
   6   7  18       1569.91       1602.66        44.72 o
   7   7  18        200.54        220.99        34.11 o
   8   7  18        200.66        174.31        50.34 o
   9   7  18         90.35        108.31        39.05 o
  10   7  18         38.07          2.56        45.98 o
  11   7  18         17.85         69.14        68.08 o
   0   8  18      10960.30      10483.22       226.86 o
   1   8  18         38.39         55.13        23.24 o
   2   8  18        266.00        313.83        22.06 o
   3   8  18         14.89         -5.05        20.62 o
   4   8  18       8103.03       7848.07       123.38 o
   5   8  18        219.01        209.05        27.62 o
   6   8  18       2096.19       2065.58        47.70 o
   7   8  18         63.21        115.22        32.54 o
   8   8  18        110.99         90.89        36.46 o
   9   8  18          1.43          4.32        36.98 o
  10   8  18        243.96        247.19        43.71 o
  11   8  18         21.14         19.04        64.50 o
   1   9  18          0.97         -2.98        24.43 o
   2   9  18       1535.62       1569.69        49.49 o
   3   9  18       1250.27       1234.77        33.12 o
   4   9  18       2639.45       2588.33        54.39 o
   5   9  18          0.52         22.35        24.47 o
   6   9  18       2297.20       2276.48        51.25 o
   7   9  18        591.05        565.14        34.87 o
   8   9  18        603.29        594.93        39.00 o
   9   9  18         19.47        -19.97        39.39 o
  10   9  18         98.59         69.45        43.18 o
   0  10  18        280.50        282.01        59.58 o
   1  10  18          2.46         25.42        24.70 o
   2  10  18       4644.15       4326.74        82.08 o
   3  10  18        104.52        119.14        26.70 o
   4  10  18        739.38        821.03        30.63 o
   5  10  18         19.01          9.81        25.80 o
   6  10  18        231.18        224.79        30.15 o
   7  10  18         10.65         26.61        30.21 o
   8  10  18        633.10        680.52        41.85 o
   9  10  18         29.92        -12.56        39.45 o
  10  10  18         65.25        -43.49        43.49 o
   1  11  18        295.65        312.99        28.58 o
   2  11  18        700.03        688.04        32.64 o
   3  11  18         16.39         44.16        28.83 o
   4  11  18       1585.71       1511.89        43.64 o
   5  11  18         74.57         75.36        28.06 o
   6  11  18        640.38        589.32        33.85 o
   7  11  18        369.73        459.69        35.59 o
   8  11  18        466.58        466.55        39.59 o
   9  11  18         84.05          1.22        44.21 o
  10  11  18         54.33         12.70        49.36 o
   0  12  18       6805.01       6362.61       180.68 o
   1  12  18        182.42        147.76        36.96 o
   2  12  18        998.15        938.79        37.00 o
   3  12  18         18.68         28.34        29.95 o
   4  12  18       1250.63       1328.03        42.65 o
   5  12  18          3.71          5.93        32.35 o
   6  12  18        187.18        252.59        34.86 o
   7  12  18          8.62        -17.64        34.64 o
   8  12  18         60.77         40.09        38.02 o
   9  12  18         23.53        -41.77        41.77 o
   1  13  18        119.88        163.44        35.47 o
   2  13  18        104.34        136.96        30.84 o
   3  13  18          1.02         23.56        38.26 o
   4  13  18        430.78        429.72        35.05 o
   5  13  18         14.59          2.59        34.13 o
   6  13  18         83.39         78.84        32.39 o
   7  13  18         63.24         63.40        36.32 o
   8  13  18          4.81         29.49        41.19 o
   9  13  18         15.54         -9.98        44.75 o
   0  14  18       4855.70       4627.80       235.20 o
   1  14  18          4.77         -9.56        36.08 o
   2  14  18          4.71        -34.06        34.06 o
   3  14  18         79.87         27.93        33.23 o
   4  14  18       1253.69       1152.05        43.10 o
   5  14  18          7.67        -15.74        35.42 o
   6  14  18        250.86        225.02        38.47 o
   7  14  18          1.97        -34.59        34.59 o
   8  14  18          2.81        -35.79        38.30 o
   9  14  18          4.42        -57.03        57.03 o
   1  15  18        118.19        152.72        38.98 o
   2  15  18        388.89        466.02        42.51 o
   3  15  18        592.63        667.54        41.10 o
   4  15  18       1577.46       1560.45        51.66 o
   5  15  18          4.31        -36.19        36.19 o
   6  15  18        338.41        391.26        40.38 o
   7  15  18         28.26          3.52        41.06 o
   8  15  18        185.06         97.21        45.12 o
   0  16  18        243.93        212.04        57.81 o
   1  16  18         10.86        -35.00        55.09 o
   2  16  18        209.02        204.38        42.02 o
   3  16  18        295.31        240.70        39.34 o
   4  16  18         10.87        -30.79        39.11 o
   5  16  18          9.35         22.27        38.85 o
   6  16  18         61.68        138.97        42.43 o
   7  16  18          6.76         24.28        46.49 o
   8  16  18         53.06        107.08        57.87 o
   1  17  18          6.70        -56.77        56.77 o
   2  17  18         28.01         29.29        43.18 o
   3  17  18         26.44         50.17        42.36 o
   4  17  18        655.71        660.04        45.44 o
   5  17  18         33.14        -34.96        40.34 o
   6  17  18        157.29        224.03        43.43 o
   7  17  18          3.20         17.47        49.85 o
   0  18  18       1487.91       1568.99        88.17 o
   1  18  18         96.30         34.11        45.61 o
   2  18  18        257.44        340.68        47.81 o
   3  18  18         10.22        -45.77        45.77 o
   4  18  18        348.23        283.76        46.28 o
   5  18  18         27.86        115.23        42.76 o
   6  18  18        121.93        123.64        49.67 o
   1  19  18         10.71        -48.54        48.54 o
   2  19  18          9.70        -19.33        49.61 o
   3  19  18          1.02         26.53        51.46 o
   4  19  18        109.32         -7.18        50.75 o
   5  19  18        164.87        288.54        56.69 o
   0  20  18        242.43        302.76        76.58 o
   1  20  18         71.88        142.94        66.37 o
   2  20  18        153.23        204.74        53.95 o
   3  20  18          3.01        -60.23        60.23 o
   4  20  18         12.96         31.44        77.21 o
   1  21  18          5.43          4.65        71.08 o
   2  21  18        129.84        118.09        91.57 o
   1   1  19       1896.06       1912.32        32.78 o
   2   1  19         70.15         82.69        14.24 o
   3   1  19       2200.22       2044.77        35.89 o
   4   1  19        656.25        658.31        24.64 o
   5   1  19       2106.30       2093.86        48.00 o
   6   1  19       1083.87       1173.88        43.15 o
   7   1  19       1130.49       1058.44        43.40 o
   8   1  19        160.89        140.00        38.04 o
   9   1  19         54.95         52.73        41.67 o
  10   1  19         50.68         80.34        47.21 o
  11   1  19          3.30         26.93        49.31 o
   0   2  19      10597.34      10654.05       195.74 o
   1   2  19       8102.09       7955.74       105.25 o
   2   2  19       7321.91       6911.48        92.01 o
   3   2  19       1066.99       1053.66        27.90 o
   4   2  19       2512.98       2346.16        48.38 o
   5   2  19        892.22        831.63        31.10 o
   6   2  19       4688.76       4421.13        82.90 o
   7   2  19         72.19         63.86        49.10 o
   8   2  19       1272.68       1207.63        49.06 o
   9   2  19        489.12        595.96        45.84 o
  10   2  19        499.00        513.81        48.27 o
  11   2  19         28.56         15.16        48.99 o
   1   3  19         73.25         87.32        14.15 o
   2   3  19        347.51        377.22        16.85 o
   3   3  19         50.42         55.83        18.91 o
   4   3  19         14.22         35.64        20.04 o
   5   3  19       1039.58        989.45        33.14 o
   6   3  19         21.44         61.51        27.67 o
   7   3  19         28.88          3.61        31.45 o
   8   3  19         58.32        101.51        38.12 o
   9   3  19         11.01        -41.51        42.56 o
  10   3  19          1.28        -29.38        44.75 o
  11   3  19          2.81        -42.23        50.77 o
   0   4  19       2411.76       2372.78        58.68 o
   1   4  19       5670.95       5283.49        72.24 o
   2   4  19        514.64        491.20        21.62 o
   3   4  19       4781.04       4501.67        74.31 o
   4   4  19         11.12         31.11        21.18 o
   5   4  19        364.22        407.22        34.70 o
   6   4  19       1147.53       1231.09        44.17 o
   7   4  19        176.87        192.71        30.32 o
   8   4  19        251.71        252.55        35.37 o
   9   4  19        353.99        451.82        44.62 o
  10   4  19          2.54         18.19        44.99 o
  11   4  19        131.56        150.20        51.00 o
   1   5  19       1149.91       1167.17        28.03 o
   2   5  19          0.48        -18.73        18.73 o
   3   5  19       1835.33       1753.01        38.75 o
   4   5  19        325.09        342.61        23.79 o
   5   5  19       6509.90       6291.64       106.07 o
   6   5  19        503.05        506.99        31.50 o
   7   5  19         27.58         31.48        30.03 o
   8   5  19        278.54        288.92        35.40 o
   9   5  19        291.73        338.76        44.11 o
  10   5  19        267.79        250.19        47.41 o
  11   5  19          0.44        -59.24        59.24 o
   0   6  19       6167.38       5960.40       138.74 o
   1   6  19        117.57        113.42        18.19 o
   2   6  19       4817.06       4437.75        73.79 o
   3   6  19         39.09         52.53        20.89 o
   4   6  19       5815.26       5460.92        89.29 o
   5   6  19        240.15        256.29        33.44 o
   6   6  19       1925.32       1874.44        48.67 o
   7   6  19         26.29         27.07        31.46 o
   8   6  19        809.67        781.36        39.42 o
   9   6  19         10.01        -39.27        39.27 o
  10   6  19        359.66        429.31        50.45 o
  11   6  19          5.04        -66.21        74.75 o
   1   7  19       1301.10       1351.60        34.76 o
   2   7  19        440.25        447.18        22.72 o
   3   7  19       2540.27       2388.09        48.21 o
   4   7  19          1.62          0.47        23.20 o
   5   7  19       1365.30       1474.69        43.40 o
   6   7  19        140.13        133.45        29.37 o
   7   7  19        214.91        226.67        36.57 o
   8   7  19        186.61        113.58        33.93 o
   9   7  19        270.34        274.66        38.23 o
  10   7  19          2.39         48.23        42.95 o
  11   7  19         35.71          5.51       117.70 o
   0   8  19       2719.09       2582.14        78.82 o
   1   8  19       2873.37       2709.79        57.49 o
   2   8  19        559.79        559.44        30.48 o
   3   8  19        716.78        761.81        29.46 o
   4   8  19       1110.50       1059.56        31.86 o
   5   8  19         63.71         83.12        26.80 o
   6   8  19       1037.10       1057.72        35.98 o
   7   8  19        461.59        551.57        38.31 o
   8   8  19        112.58        146.04        38.16 o
   9   8  19        314.02        310.03        42.14 o
  10   8  19         94.43         52.12        42.57 o
   1   9  19        680.26        569.17        29.86 o
   2   9  19        316.40        322.31        28.08 o
   3   9  19        199.57        241.88        24.59 o
   4   9  19         97.14        118.59        24.49 o
   5   9  19         16.20         -6.44        27.31 o
   6   9  19         20.68         15.14        29.11 o
   7   9  19         19.66          0.41        34.67 o
   8   9  19        312.87        349.05        42.58 o
   9   9  19         21.80         62.82        39.87 o
  10   9  19         52.76          6.36        44.99 o
   0  10  19        998.18        887.15        70.55 o
   1  10  19       3755.61       3536.30        79.65 o
   2  10  19        681.63        638.88        33.18 o
   3  10  19        275.93        308.78        30.38 o
   4  10  19       2419.84       2362.03        51.30 o
   5  10  19          2.72        -27.82        27.82 o
   6  10  19        131.99         95.87        29.88 o
   7  10  19        249.03        284.95        35.82 o
   8  10  19        117.40        127.61        37.65 o
   9  10  19        411.18        430.09        55.35 o
  10  10  19         99.42        152.36        47.81 o
   1  11  19        696.27        661.30        34.18 o
   2  11  19         27.17        -16.58        28.66 o
   3  11  19         90.76         89.34        28.95 o
   4  11  19         63.84         72.50        30.60 o
   5  11  19       1177.50       1280.57        38.81 o
   6  11  19        101.84        118.16        31.82 o
   7  11  19        139.00        164.26        33.22 o
   8  11  19          0.14         12.65        39.70 o
   9  11  19          5.22         44.98        41.39 o
  10  11  19          0.08          1.75        57.49 o
   0  12  19       1173.09       1130.03        62.90 o
   1  12  19        210.26        297.78        36.30 o
   2  12  19       1139.51       1119.88        40.21 o
   3  12  19         11.55        -21.79        30.40 o
   4  12  19       1200.46       1241.69        42.44 o
   5  12  19        140.34        110.82        31.80 o
   6  12  19        183.15        150.06        32.29 o
   7  12  19          3.76        -34.19        34.19 o
   8  12  19         85.26        135.85        44.26 o
   9  12  19         33.83        -32.31        43.39 o
   1  13  19        105.79         47.67        36.42 o
   2  13  19        190.20        170.91        45.21 o
   3  13  19        433.36        508.39        37.58 o
   4  13  19         30.78          8.29        36.52 o
   5  13  19        720.76        820.26        44.67 o
   6  13  19          6.64        -34.13        34.13 o
   7  13  19        387.57        380.14        44.30 o
   8  13  19        101.60         33.03        41.25 o
   9  13  19        133.35        108.59        49.61 o
   0  14  19          5.10         94.67        52.57 o
   1  14  19        992.37       1010.52        46.77 o
   2  14  19         88.44         51.49        37.76 o
   3  14  19        756.82        800.39        39.86 o
   4  14  19         13.59         24.08        36.74 o
   5  14  19        101.54         54.12        36.15 o
   6  14  19         21.39         61.33        44.78 o
   7  14  19        123.39        147.33        40.96 o
   8  14  19         75.16         98.63        41.83 o
   1  15  19          4.17         37.53        40.38 o
   2  15  19         42.17         18.30        42.26 o
   3  15  19        156.95        185.15        36.24 o
   4  15  19         54.52         16.58        37.06 o
   5  15  19          5.63          6.59        36.97 o
   6  15  19         18.44         -4.92        41.38 o
   7  15  19         31.38         67.55        45.32 o
   8  15  19         40.21        115.63        59.03 o
   0  16  19        384.45        463.89        64.42 o
   1  16  19        872.46        870.12        48.75 o
   2  16  19        254.81        290.50        43.65 o
   3  16  19        289.70        366.11        40.74 o
   4  16  19        302.19        340.52        41.31 o
   5  16  19          9.72         61.31        41.26 o
   6  16  19         78.73         94.55        45.35 o
   7  16  19        148.03        168.06        51.98 o
   1  17  19          8.17        -25.86        43.82 o
   2  17  19         46.68         -8.12        46.11 o
   3  17  19         72.87        152.77        44.35 o
   4  17  19          4.93         70.02        39.03 o
   5  17  19        165.01        217.24        42.67 o
   6  17  19         74.32         62.85        45.54 o
   0  18  19          0.52        -33.89        70.56 o
   1  18  19        104.25        104.58        59.32 o
   2  18  19         32.78         -6.10        47.12 o
   3  18  19        213.31        197.78        50.06 o
   4  18  19          0.87        -46.51        46.51 o
   5  18  19         37.33        -23.18        43.15 o
   6  18  19          8.70         13.18        60.57 o
   1  19  19         35.46         67.54        50.04 o
   2  19  19          8.36        -18.05        49.21 o
   3  19  19        419.67        436.85        53.48 o
   4  19  19          0.36         18.11        69.71 o
   5  19  19        102.84        166.17        76.23 o
   0  20  19         10.87         20.87        77.91 o
   1  20  19        152.90        158.75        55.26 o
   2  20  19        109.34        179.86        64.26 o
   3  20  19         67.69         30.44       278.83 o
   0   0  20      35170.29      34702.54       881.66 o
   1   0  20        202.32        181.46        22.03 o
   2   0  20         30.29         37.44        21.53 o
   3   0  20       1687.09       1666.09        58.10 o
   4   0  20       1861.76       1835.05        54.91 o
   5   0  20         52.38        116.12        39.40 o
   6   0  20       4195.92       3843.66       121.31 o
   7   0  20        263.06        354.15        48.92 o
   8   0  20         32.02        -35.65        81.37 o
   9   0  20        140.70        113.87        63.43 o
  10   0  20       1238.19       1204.35        89.38 o
  11   0  20         22.87          6.31        82.85 o
   1   1  20        601.04        623.45        18.57 o
   2   1  20        584.26        604.27        19.09 o
   3   1  20       2044.05       2034.01        39.70 o
   4   1  20       2873.07       2770.04        57.32 o
   5   1  20          6.07         15.87        26.80 o
   6   1  20         50.26         56.66        32.30 o
   7   1  20        767.84        798.04        41.88 o
   8   1  20        243.71        224.01        38.73 o
   9   1  20        205.85        217.32        42.86 o
  10   1  20         29.52        -18.22        50.13 o
  11   1  20          0.90         55.09        50.73 o
   0   2  20       2909.91       2795.86        61.19 o
   1   2  20          3.80         31.73        14.65 o
   2   2  20        507.77        481.51        18.23 o
   3   2  20        177.57        186.83        20.77 o
   4   2  20         76.57         37.17        24.57 o
   5   2  20        265.12        226.43        25.56 o
   6   2  20         52.71         44.24        29.06 o
   7   2  20        235.56        253.40        35.83 o
   8   2  20        244.46        261.87        39.02 o
   9   2  20         17.89         76.69        43.67 o
  10   2  20         59.14         33.28        46.75 o
  11   2  20         16.18         -9.55        56.10 o
   1   3  20       3723.20       3643.11        53.00 o
   2   3  20       2842.86       2662.57        49.55 o
   3   3  20       1539.85       1436.01        34.39 o
   4   3  20       4957.71       4583.90        79.75 o
   5   3  20       1379.63       1313.82        38.06 o
   6   3  20         73.88        101.67        27.59 o
   7   3  20        477.13        507.42        38.89 o
   8   3  20        972.69        908.56        46.06 o
   9   3  20        308.44        344.62        43.86 o
  10   3  20         39.62         27.90        49.14 o
  11   3  20         12.45        -47.98        69.08 o
   0   4  20       9962.45       9300.39       183.16 o
   1   4  20        430.16        433.37        22.24 o
   2   4  20        931.74        918.33        26.81 o
   3   4  20        127.69        145.28        20.83 o
   4   4  20       4064.80       3853.90        66.73 o
   5   4  20         21.07          2.90        25.35 o
   6   4  20       3590.11       3363.07        69.29 o
   7   4  20        820.64        770.83        36.68 o
   8   4  20        225.09        262.51        39.00 o
   9   4  20         39.16         74.89        44.76 o
  10   4  20        435.99        376.72        49.36 o
  11   4  20        230.80        119.15       119.04 o
   1   5  20        143.00        108.61        18.98 o
   2   5  20        549.29        529.58        23.23 o
   3   5  20         22.15         21.84        21.38 o
   4   5  20       3600.06       3331.92        60.96 o
   5   5  20        515.92        529.44        30.22 o
   6   5  20        518.18        531.34        38.38 o
   7   5  20        185.29        160.73        32.42 o
   8   5  20          2.45        -36.36        36.36 o
   9   5  20         27.07          4.08        42.29 o
  10   5  20         40.79         -8.62        47.95 o
  11   5  20          0.38       -107.18       107.18 o
   0   6  20      10500.53      10321.92       223.69 o
   1   6  20         18.03         -3.35        19.28 o
   2   6  20        628.08        601.77        24.95 o
   3   6  20          2.85         11.37        21.62 o
   4   6  20         37.93         80.87        26.72 o
   5   6  20         26.67         36.43        24.64 o
   6   6  20       1382.92       1429.94        43.35 o
   7   6  20        298.85        327.87        34.49 o
   8   6  20         82.44        137.32        36.18 o
   9   6  20          2.70        -28.33        40.06 o
  10   6  20        708.65        741.05        52.54 o
  11   6  20         44.11        112.25       162.95 o
   1   7  20       1650.11       1534.78        40.73 o
   2   7  20         78.37        110.70        21.72 o
   3   7  20       4031.09       3874.42        71.69 o
   4   7  20         38.95         63.61        23.97 o
   5   7  20        325.88        265.21        27.25 o
   6   7  20        267.32        309.23        32.10 o
   7   7  20        787.37        857.72        39.96 o
   8   7  20         36.51         51.88        36.32 o
   9   7  20        338.93        333.84        40.07 o
  10   7  20         94.32        -54.34        54.34 o
   0   8  20         22.04         17.19        35.73 o
   1   8  20          0.30        -17.03        24.97 o
   2   8  20       9441.39       9005.82       153.36 o
   3   8  20        386.07        419.92        26.10 o
   4   8  20         45.07         75.59        25.65 o
   5   8  20        156.38        124.71        26.05 o
   6   8  20        208.07        193.76        31.29 o
   7   8  20          1.35        -32.58        32.58 o
   8   8  20        339.34        430.35        38.54 o
   9   8  20         66.58          1.97        39.31 o
  10   8  20         25.25         11.67        45.24 o
   1   9  20          1.76        -26.46        26.46 o
   2   9  20       2581.23       2363.29        55.65 o
   3   9  20          7.10         -4.94        25.44 o
   4   9  20       2006.06       1990.89        48.49 o
   5   9  20        229.28        209.00        28.66 o
   6   9  20       1629.25       1669.60        52.06 o
   7   9  20        238.29        229.90        35.88 o
   8   9  20        186.47        204.52        37.89 o
   9   9  20          9.45        -41.08        41.08 o
  10   9  20         30.40        -21.67        50.47 o
   0  10  20       1701.44       1639.28        71.85 o
   1  10  20        208.38        229.93        30.43 o
   2  10  20        134.61        140.52        29.12 o
   3  10  20         25.77        -14.79        29.05 o
   4  10  20       1885.49       1866.98        48.22 o
   5  10  20        146.97        138.94        28.21 o
   6  10  20        350.53        361.13        33.39 o
   7  10  20         47.11         32.44        37.33 o
   8  10  20         14.32        -11.42        41.17 o
   9  10  20          1.07         18.04        45.95 o
  10  10  20         79.95        187.46        66.06 o
   1  11  20        304.87        243.38        34.65 o
   2  11  20       1446.13       1327.90        41.58 o
   3  11  20        911.26        891.88        37.18 o
   4  11  20        225.40        177.97        32.83 o
   5  11  20         94.50        150.21        34.47 o
   6  11  20        555.01        526.74        35.29 o
   7  11  20         29.85         63.77        37.09 o
   8  11  20          2.20         28.82        40.07 o
   9  11  20         16.13          3.07        44.34 o
   0  12  20       1405.86       1231.80        88.67 o
   1  12  20        201.83        181.07        34.86 o
   2  12  20       3184.78       3111.93        87.87 o
   3  12  20          5.15         20.16        32.03 o
   4  12  20          1.24        -32.61        42.37 o
   5  12  20         19.62         18.88        34.84 o
   6  12  20          1.54        -10.17        35.06 o
   7  12  20          1.86        -31.30        34.44 o
   8  12  20        517.60        589.03        49.41 o
   9  12  20          4.44        -10.75        48.51 o
   1  13  20        163.74        179.91        37.31 o
   2  13  20         38.92         75.75        35.78 o
   3  13  20        607.73        670.76        38.52 o
   4  13  20         89.32         57.59        34.29 o
   5  13  20          8.43        -11.58        36.11 o
   6  13  20         53.41         63.87        37.41 o
   7  13  20        129.41         64.42        39.44 o
   8  13  20          7.75         46.18        42.22 o
   0  14  20        166.77        248.05        65.86 o
   1  14  20        150.79        100.48        37.57 o
   2  14  20       1084.82       1125.22        49.48 o
   3  14  20          1.08        -15.37        34.57 o
   4  14  20         80.23         53.40        36.11 o
   5  14  20         24.34        -13.27        36.84 o
   6  14  20         37.16         99.16        40.15 o
   7  14  20         38.11        -13.62        42.31 o
   8  14  20        176.39        219.73        45.53 o
   1  15  20          3.89        -40.06        40.06 o
   2  15  20        381.21        408.29        47.56 o
   3  15  20        199.37        169.59        39.90 o
   4  15  20        722.79        851.56        48.10 o
   5  15  20        182.44        182.87        43.38 o
   6  15  20        669.66        802.87        56.35 o
   7  15  20          6.00         36.53        43.85 o
   0  16  20        112.11        176.74        64.76 o
   1  16  20        224.67        294.45        43.98 o
   2  16  20         49.74         53.17        42.66 o
   3  16  20         32.60         48.13        43.41 o
   4  16  20         13.55        -40.94        40.94 o
   5  16  20          0.00        -28.37        44.04 o
   6  16  20        122.99        129.69        46.07 o
   7  16  20          9.62        -37.96        50.89 o
   1  17  20         49.29        -20.93        47.86 o
   2  17  20        206.32        140.85        47.12 o
   3  17  20         31.21        -32.48        47.46 o
   4  17  20        587.37        575.51        48.34 o
   5  17  20         79.78         35.48        44.00 o
   6  17  20        188.74        130.49        52.05 o
   0  18  20        331.07        242.17        73.10 o
   1  18  20         53.83         93.25        47.66 o
   2  18  20        689.41        778.16        54.39 o
   3  18  20          4.87         25.28        49.21 o
   4  18  20          2.61        -50.57        50.57 o
   5  18  20          1.67         36.20        69.53 o
   1  19  20         32.11         -1.83        53.33 o
   2  19  20          0.77        -27.27        49.78 o
   3  19  20          0.92        -55.08        55.08 o
   4  19  20         23.52        -80.39        80.39 o
   0  20  20        283.27        391.74       103.49 o
   1  20  20          6.55         65.09        96.58 o
   2  20  20         65.41        172.86       112.25 o
   1   1  21       1811.97       1758.54        31.95 o
   2   1  21        353.04        351.56        18.56 o
   3   1  21      15655.75      14904.85       233.39 o
   4   1  21        195.64        178.50        24.85 o
   5   1  21         87.16         47.70        30.87 o
   6   1  21        964.07       1011.34        41.87 o
   7   1  21       2549.39       2487.14        67.74 o
   8   1  21          3.91        -27.52        38.20 o
   9   1  21        120.92        193.84        43.89 o
  10   1  21          0.08         52.42        49.52 o
   0   2  21         79.07         80.44        22.71 o
   1   2  21       2206.73       2160.89        36.87 o
   2   2  21       3024.72       2750.52        46.82 o
   3   2  21        331.82        371.58        22.85 o
   4   2  21        262.31        266.85        25.52 o
   5   2  21        889.51        820.14        31.99 o
   6   2  21         55.28          2.52        39.86 o
   7   2  21        554.93        669.23        41.38 o
   8   2  21        455.76        401.77        42.86 o
   9   2  21          2.42         42.59        40.56 o
  10   2  21         24.30         66.67        47.20 o
   1   3  21       1239.29       1238.58        26.15 o
   2   3  21        196.45        191.79        20.97 o
   3   3  21        649.64        671.96        26.54 o
   4   3  21        442.64        446.52        26.15 o
   5   3  21       1369.40       1300.08        37.94 o
   6   3  21         39.42         48.38        31.45 o
   7   3  21        202.88        181.72        37.23 o
   8   3  21         33.41        -17.05        39.86 o
   9   3  21        308.76        282.73        46.19 o
  10   3  21         59.94         34.45        49.27 o
   0   4  21        793.58        819.72        29.88 o
   1   4  21       5075.57       4950.22        77.56 o
   2   4  21        175.48        189.87        21.28 o
   3   4  21       1385.87       1410.99        34.64 o
   4   4  21        603.58        591.90        28.33 o
   5   4  21          4.68         27.16        27.48 o
   6   4  21         99.31        123.32        28.97 o
   7   4  21        193.18        194.62        35.39 o
   8   4  21         96.93         95.52        41.55 o
   9   4  21         54.19        103.66        46.02 o
  10   4  21         18.25         55.52        48.53 o
   1   5  21       2186.26       2144.41        51.62 o
   2   5  21          9.05        -13.97        21.40 o
   3   5  21       9426.35       9168.31       141.41 o
   4   5  21        500.90        490.30        26.27 o
   5   5  21         17.22          5.10        27.67 o
   6   5  21         74.44         69.60        28.98 o
   7   5  21       2978.83       2890.84        66.36 o
   8   5  21        119.53        133.61        40.18 o
   9   5  21         97.39        127.25        45.12 o
  10   5  21         28.35         85.06        49.06 o
   0   6  21         19.38        -30.55        30.55 o
   1   6  21        225.16        283.86        25.70 o
   2   6  21       1444.34       1465.53        36.00 o
   3   6  21         27.93        -10.66        23.06 o
   4   6  21        700.42        682.24        30.37 o
   5   6  21        318.76        367.01        29.64 o
   6   6  21        937.42        944.05        50.75 o
   7   6  21        141.93        112.16        33.88 o
   8   6  21         71.53        137.70        36.04 o
   9   6  21        217.11        166.70        45.62 o
  10   6  21         86.41        118.11        49.81 o
   1   7  21        955.25        934.82        34.29 o
   2   7  21         10.45         23.97        24.15 o
   3   7  21       1174.18       1207.33        45.64 o
   4   7  21        533.00        499.09        29.81 o
   5   7  21       1044.44       1134.64        35.49 o
   6   7  21        262.22        217.72        31.94 o
   7   7  21        489.05        473.26        43.57 o
   8   7  21          1.45        -36.30        36.33 o
   9   7  21        117.51         57.27        44.66 o
  10   7  21          7.46        -24.56        51.34 o
   0   8  21         29.74          5.33        40.33 o
   1   8  21       1801.56       1753.16        46.11 o
   2   8  21        460.82        558.62        31.79 o
   3   8  21        575.50        627.07        28.51 o
   4   8  21        170.60        180.13        26.23 o
   5   8  21        312.03        335.80        29.65 o
   6   8  21          8.79        -20.84        33.22 o
   7   8  21        377.54        488.76        44.78 o
   8   8  21        311.07        333.13        39.61 o
   9   8  21          4.51         46.52        41.40 o
  10   8  21          0.26        -60.31        60.31 o
   1   9  21       2559.05       2423.23        60.40 o
   2   9  21        201.69        167.05        30.48 o
   3   9  21       1211.13       1188.72        40.45 o
   4   9  21         44.11         81.06        26.96 o
   5   9  21       1661.66       1658.90        48.36 o
   6   9  21          5.68         23.14        32.02 o
   7   9  21        330.13        357.47        36.13 o
   8   9  21         50.26         22.90        39.04 o
   9   9  21        471.12        516.32        45.09 o
  10   9  21         15.68        134.35       128.55 o
   0  10  21       1145.69       1227.44        63.38 o
   1  10  21       2054.42       1978.79        69.63 o
   2  10  21         98.46         72.45        29.43 o
   3  10  21        212.17        202.80        31.66 o
   4  10  21        303.02        401.15        34.05 o
   5  10  21        116.82        105.97        30.11 o
   6  10  21         56.86         86.50        31.45 o
   7  10  21         70.70        116.30        37.51 o
   8  10  21         26.31         65.77        41.08 o
   9  10  21        408.29        587.13        46.64 o
   1  11  21          6.28          4.70        34.74 o
   2  11  21          6.98        -31.29        31.29 o
   3  11  21        905.77        892.48        39.40 o
   4  11  21        399.12        373.91        44.49 o
   5  11  21        427.85        488.93        37.84 o
   6  11  21         17.57          9.86        32.74 o
   7  11  21        397.46        502.37        40.92 o
   8  11  21          4.78         15.57        43.15 o
   9  11  21         20.03        -48.06        48.06 o
   0  12  21         12.37         -1.24        46.47 o
   1  12  21        251.84        213.95        39.61 o
   2  12  21        245.59        285.01        36.43 o
   3  12  21        665.92        600.53        36.66 o
   4  12  21         95.26        125.16        40.54 o
   5  12  21         35.92        -17.03        37.07 o
   6  12  21         36.26         38.92        38.63 o
   7  12  21          2.63         17.02        37.18 o
   8  12  21          2.87          3.98        45.41 o
   9  12  21         27.62          1.97       115.61 o
   1  13  21       1734.60       1791.78        89.99 o
   2  13  21         27.34         35.85        37.49 o
   3  13  21         86.08        102.41        35.13 o
   4  13  21        129.83        135.48        35.30 o
   5  13  21       2117.40       2172.05        83.41 o
   6  13  21         22.40        -37.75        38.55 o
   7  13  21         11.64        -45.01        45.01 o
   8  13  21         68.61         95.95        44.02 o
   0  14  21        480.21        522.08        71.79 o
   1  14  21        181.41        206.34        40.44 o
   2  14  21         54.56         36.90        40.22 o
   3  14  21        268.86        287.67        41.24 o
   4  14  21        164.17        180.20        38.69 o
   5  14  21          3.18         12.08        37.62 o
   6  14  21        169.83        178.41        42.82 o
   7  14  21         29.65          0.85        48.76 o
   8  14  21          1.98        -52.45        71.53 o
   1  15  21        189.37        178.99        44.34 o
   2  15  21          8.25        -26.36        43.04 o
   3  15  21          1.77        -11.41        42.77 o
   4  15  21          1.06        -28.46        39.17 o
   5  15  21        271.63        287.79        41.15 o
   6  15  21          7.71        -45.63        45.63 o
   7  15  21          0.74         23.61        48.52 o
   0  16  21         60.94         82.76        71.45 o
   1  16  21        834.69        912.03        60.73 o
   2  16  21         79.75         69.93        44.03 o
   3  16  21        252.35        196.74        50.81 o
   4  16  21         29.49        -14.92        47.22 o
   5  16  21          3.10        -41.63        41.63 o
   6  16  21         55.32         74.37        47.40 o
   1  17  21        129.83        160.13        49.22 o
   2  17  21        134.49        124.52        47.84 o
   3  17  21          6.30        -26.20        48.32 o
   4  17  21        115.56        145.10        52.20 o
   5  17  21        187.33        162.14        50.45 o
   0  18  21         46.04         61.26        74.74 o
   1  18  21         42.98         14.18        48.53 o
   2  18  21         16.50         -8.61        51.91 o
   3  18  21         54.43         -8.68        51.71 o
   4  18  21          0.52        -16.38        61.37 o
   1  19  21         95.49        132.31        57.34 o
   2  19  21         37.96         93.55        88.40 o
   3  19  21         34.15         20.14        91.35 o
   0   0  22      10440.19      10072.18       265.13 o
   1   0  22       1000.61        982.99        33.57 o
   2   0  22       3441.36       3343.14        76.92 o
   3   0  22       1831.13       1753.44        61.00 o
   4   0  22       1828.78       1706.53        70.14 o
   5   0  22        347.52        262.39        59.02 o
   6   0  22       1541.28       1580.31        73.41 o
   7   0  22         28.78        -28.79        53.50 o
   8   0  22        256.43        283.13        59.41 o
   9   0  22        970.36       1199.45        77.53 o
  10   0  22        408.84        346.25        69.21 o
   1   1  22       4540.11       4286.02        61.75 o
   2   1  22         75.92         55.84        17.63 o
   3   1  22        919.88        919.45        42.13 o
   4   1  22        374.39        310.75        28.22 o
   5   1  22       3859.28       3535.12        80.34 o
   6   1  22        171.15        178.69        41.86 o
   7   1  22        128.48        176.59        39.12 o
   8   1  22        100.56         87.93        40.12 o
   9   1  22        281.59        240.45        45.55 o
  10   1  22          0.26         24.68        48.54 o
   0   2  22        457.93        481.00        35.19 o
   1   2  22        218.74        225.42        17.79 o
   2   2  22        516.88        528.63        24.27 o
   3   2  22         99.89         83.06        22.58 o
   4   2  22        762.96        749.56        37.78 o
   5   2  22        139.16        160.73        30.39 o
   6   2  22        195.03        169.50        36.40 o
   7   2  22        341.64        308.49        39.47 o
   8   2  22          4.54        -42.03        42.03 o
   9   2  22         95.23         99.70        45.35 o
  10   2  22         38.31        -19.36        47.91 o
   1   3  22       5119.68       4790.40        75.92 o
   2   3  22       2441.17       2383.94        47.76 o
   3   3  22       1396.34       1416.92        36.09 o
   4   3  22       2472.59       2349.27        53.55 o
   5   3  22       6348.89       5918.18       105.97 o
   6   3  22       1748.45       1769.52        63.16 o
   7   3  22        154.03        148.20        36.95 o
   8   3  22        543.73        566.62        45.20 o
   9   3  22        580.87        517.38        48.57 o
  10   3  22          5.95          4.56        50.98 o
   0   4  22        497.84        499.96        28.07 o
   1   4  22        265.49        287.76        22.48 o
   2   4  22          2.46        -15.44        21.10 o
   3   4  22        636.65        620.10        26.44 o
   4   4  22        208.83        196.16        26.33 o
   5   4  22        447.68        465.87        31.01 o
   6   4  22         27.08         29.87        29.48 o
   7   4  22         20.06         17.30        37.67 o
   8   4  22        164.45        150.73        42.60 o
   9   4  22        371.72        397.90        46.96 o
  10   4  22          4.53        -36.03        49.65 o
   1   5  22        693.98        623.35        25.34 o
   2   5  22        541.89        511.77        25.58 o
   3   5  22        289.73        327.81        24.67 o
   4   5  22        593.19        542.25        30.21 o
   5   5  22        158.26        138.26        30.16 o
   6   5  22        928.26        895.01        39.06 o
   7   5  22        691.15        678.02        40.96 o
   8   5  22          2.51         47.95        43.80 o
   9   5  22         33.41         60.17        46.07 o
  10   5  22          1.03         64.66        48.50 o
   0   6  22       9029.42       8592.06       207.78 o
   1   6  22       1110.57       1173.06        36.42 o
   2   6  22        866.26        908.11        30.10 o
   3   6  22       1161.07       1229.02        34.05 o
   4   6  22        276.96        269.50        34.95 o
   5   6  22         46.72         50.41        29.74 o
   6   6  22         90.30        139.78        32.25 o
   7   6  22        105.65         90.84        34.45 o
   8   6  22        292.51        359.56        42.11 o
   9   6  22        212.75        196.80        47.92 o
  10   6  22        239.56        251.46        70.12 o
   1   7  22       2345.72       2303.81        54.78 o
   2   7  22         20.75         36.32        27.96 o
   3   7  22        815.23        840.99        30.81 o
   4   7  22        751.58        752.90        31.31 o
   5   7  22       3265.09       3176.63        65.88 o
   6   7  22         33.37         70.59        33.94 o
   7   7  22        860.16        938.63        42.76 o
   8   7  22          9.57         38.31        38.44 o
   9   7  22         86.36         85.02        46.64 o
  10   7  22         23.32        -96.41        96.41 o
   0   8  22       1045.54        957.62        55.93 o
   1   8  22        474.30        469.35        33.14 o
   2   8  22        371.05        313.63        30.50 o
   3   8  22        469.35        467.66        32.71 o
   4   8  22        706.25        712.33        31.95 o
   5   8  22        813.63        826.21        35.01 o
   6   8  22          2.35        -25.06        33.51 o
   7   8  22         65.09        102.94        36.49 o
   8   8  22         21.11        -10.40        38.42 o
   9   8  22          0.58         44.39        45.02 o
   1   9  22        209.32        183.37        33.76 o
   2   9  22        431.77        454.08        45.14 o
   3   9  22        607.42        661.76        40.07 o
   4   9  22       2592.25       2500.99        57.76 o
   5   9  22        233.31        272.65        31.20 o
   6   9  22        469.92        507.34        37.42 o
   7   9  22        645.71        642.88        41.37 o
   8   9  22        149.32        148.78        40.17 o
   9   9  22         66.71         56.59        42.95 o
   0  10  22         98.77         89.28        49.20 o
   1  10  22        597.93        631.41        38.35 o
   2  10  22          5.00        -27.25        30.61 o
   3  10  22        298.07        253.04        34.54 o
   4  10  22        173.92        120.08        33.27 o
   5  10  22         69.69         77.98        32.99 o
   6  10  22        123.14        121.58        35.11 o
   7  10  22         25.33         16.62        37.59 o
   8  10  22          3.53         -2.23        50.06 o
   9  10  22        125.52        168.79        48.24 o
   1  11  22       1569.06       1626.51        52.84 o
   2  11  22        504.51        524.61        38.50 o
   3  11  22       1769.62       1830.41        51.78 o
   4  11  22       1118.03       1103.78        55.00 o
   5  11  22        171.86        197.71        36.91 o
   6  11  22        491.02        499.80        38.43 o
   7  11  22       1162.56       1097.88        47.77 o
   8  11  22          1.82         18.80        43.25 o
   9  11  22         83.28         84.34        64.55 o
   0  12  22       1291.39       1272.41        72.72 o
   1  12  22        556.02        612.56        41.68 o
   2  12  22        790.09        819.39        52.11 o
   3  12  22        124.87         80.33        36.05 o
   4  12  22        238.35        309.05        36.89 o
   5  12  22         45.19        -27.58        36.45 o
   6  12  22         39.09         27.33        39.98 o
   7  12  22         70.86         74.96        44.10 o
   8  12  22         77.62        131.91        43.57 o
   1  13  22        231.30        249.11        40.42 o
   2  13  22        121.13        116.78        39.62 o
   3  13  22         98.92        165.30        39.82 o
   4  13  22         13.48         35.20        37.91 o
   5  13  22        184.30        154.45        40.88 o
   6  13  22         23.83         35.95        40.39 o
   7  13  22          0.04         28.74        46.49 o
   8  13  22          4.63         10.75       136.59 o
   0  14  22        364.57        392.07        58.62 o
   1  14  22        198.82        205.43        43.55 o
   2  14  22        599.13        539.79        53.89 o
   3  14  22        168.98        127.42        41.52 o
   4  14  22         31.63         15.46        38.38 o
   5  14  22         67.89         44.57        41.96 o
   6  14  22         13.30         29.46        41.71 o
   7  14  22         37.74         25.73        49.79 o
   1  15  22        123.05        138.92        44.74 o
   2  15  22        319.48        299.32        44.71 o
   3  15  22        626.72        729.95        50.27 o
   4  15  22        307.22        357.00        44.42 o
   5  15  22          1.56        -41.19        41.19 o
   6  15  22        232.70        178.52        46.64 o
   7  15  22         91.25        -32.16       114.44 o
   0  16  22          9.41         24.53        71.60 o
   1  16  22         89.96         36.71        45.95 o
   2  16  22         23.64         59.28        47.40 o
   3  16  22          2.34        -44.78        44.78 o
   4  16  22          6.43        -43.57        47.10 o
   5  16  22          9.67        -43.51        43.51 o
   6  16  22          5.15         40.29        69.16 o
   1  17  22         38.62        -38.35        47.08 o
   2  17  22         98.45         85.23        51.05 o
   3  17  22         96.92         72.92        50.50 o
   4  17  22        127.89         68.46        78.70 o
   5  17  22          8.41        -40.44        62.17 o
   0  18  22        173.11        263.00        77.34 o
   1  18  22        311.87        432.99        55.52 o
   2  18  22        267.01        203.40        52.56 o
   3  18  22          6.91         17.32        67.58 o
   1   1  23       2163.92       2156.99        38.45 o
   2   1  23        498.93        494.15        27.93 o
   3   1  23        801.59        752.25        30.61 o
   4   1  23       1025.27       1055.13        41.05 o
   5   1  23       4988.01       4764.00       101.52 o
   6   1  23       1381.20       1392.10        49.18 o
   7   1  23         32.82          7.81        37.83 o
   8   1  23          7.05        -42.43        42.43 o
   9   1  23        564.53        561.15        64.33 o
  10   1  23        193.19        179.77        53.67 o
   0   2  23         37.35         84.27        24.15 o
   1   2  23        855.04        850.21        24.67 o
   2   2  23       7343.95       7158.86       112.78 o
   3   2  23        925.96        987.93        32.34 o
   4   2  23         76.03         72.11        27.28 o
   5   2  23         75.33        106.58        33.98 o
   6   2  23       1414.18       1284.87        48.24 o
   7   2  23          2.61        -10.62        39.75 o
   8   2  23        593.38        680.64        48.82 o
   9   2  23        421.79        555.89        54.07 o
  10   2  23          1.10         29.32        51.07 o
   1   3  23       1057.33       1001.26        28.54 o
   2   3  23          0.40         32.05        22.41 o
   3   3  23        385.72        380.08        27.02 o
   4   3  23        302.31        279.75        31.32 o
   5   3  23        105.80        116.48        31.38 o
   6   3  23         26.28         18.38        37.08 o
   7   3  23        170.72        176.66        40.38 o
   8   3  23        114.72        130.00        42.30 o
   9   3  23         15.53        -45.87        45.87 o
  10   3  23         11.96         17.40        69.70 o
   0   4  23       1214.99       1310.30        49.09 o
   1   4  23       1149.36       1140.08        31.76 o
   2   4  23       2751.91       2734.95        63.56 o
   3   4  23        639.64        722.37        33.30 o
   4   4  23         87.32         84.52        26.62 o
   5   4  23        286.28        229.81        30.89 o
   6   4  23        484.66        458.30        35.80 o
   7   4  23         99.60         60.33        40.20 o
   8   4  23        179.74        246.24        45.24 o
   9   4  23        253.05        365.54        49.25 o
  10   4  23          3.39       -112.25       112.25 o
   1   5  23       3605.55       3462.38        70.14 o
   2   5  23       1344.51       1342.33        34.83 o
   3   5  23        312.75        321.39        25.40 o
   4   5  23        291.31        304.22        28.32 o
   5   5  23       3325.04       3347.71        70.63 o
   6   5  23       1393.80       1455.53        53.22 o
   7   5  23          4.33         10.83        37.53 o
   8   5  23        322.28        265.70        45.26 o
   9   5  23        242.15        212.55        49.53 o
   0   6  23        156.37        102.04        49.84 o
   1   6  23        153.89        180.11        27.59 o
   2   6  23        848.67        851.44        32.47 o
   3   6  23         38.98         18.52        25.79 o
   4   6  23        383.68        445.98        35.55 o
   5   6  23        392.00        385.06        32.62 o
   6   6  23        208.89        179.59        33.57 o
   7   6  23        395.05        391.43        39.40 o
   8   6  23         40.53         57.12        45.73 o
   9   6  23          7.67         -8.37        47.89 o
   1   7  23          2.75         24.34        29.98 o
   2   7  23        301.94        298.81        31.51 o
   3   7  23        862.71        884.78        34.91 o
   4   7  23        478.26        523.77        30.65 o
   5   7  23        251.33        258.05        32.84 o
   6   7  23        198.14        156.12        34.54 o
   7   7  23       1452.93       1375.20        52.76 o
   8   7  23         71.97         50.31        42.94 o
   9   7  23          7.87        -50.33        50.33 o
   0   8  23         40.76        -34.38        44.71 o
   1   8  23        220.45        269.03        31.59 o
   2   8  23       3166.85       3059.79        67.38 o
   3   8  23        709.14        773.11        36.72 o
   4   8  23         97.40         93.09        31.72 o
   5   8  23         28.66        -26.12        31.61 o
   6   8  23         18.46         -0.67        35.20 o
   7   8  23         12.21         81.38        37.89 o
   8   8  23        333.56        380.70        41.34 o
   9   8  23        130.91         74.05        58.51 o
   1   9  23       1163.65       1128.73        46.38 o
   2   9  23        180.16        117.90        39.58 o
   3   9  23        665.25        729.45        37.82 o
   4   9  23         93.16         99.99        33.80 o
   5   9  23        131.67        172.08        35.11 o
   6   9  23         50.05         63.71        39.35 o
   7   9  23        812.79        907.19        56.62 o
   8   9  23         85.32         37.76        41.77 o
   9   9  23        189.61        236.40        72.66 o
   0  10  23        990.43       1026.07        62.78 o
   1  10  23       1481.50       1458.02        58.51 o
   2  10  23        387.46        410.54        36.18 o
   3  10  23        713.72        720.62        38.16 o
   4  10  23        340.03        322.24        35.51 o
   5  10  23         78.47         38.72        36.03 o
   6  10  23         24.02        -17.48        38.54 o
   7  10  23         94.62        121.37        50.21 o
   8  10  23         15.16        -43.42        43.42 o
   9  10  23         36.23         21.70        71.58 o
   1  11  23         14.52        -37.53        37.53 o
   2  11  23        129.78         76.47        37.51 o
   3  11  23        237.21        342.60        36.96 o
   4  11  23        553.55        664.10        40.14 o
   5  11  23        253.66        249.17        38.78 o
   6  11  23        200.78        167.38        44.23 o
   7  11  23         79.32         38.00        43.51 o
   8  11  23         65.19         40.58        44.58 o
   0  12  23        330.10        279.91        60.66 o
   1  12  23          3.30        -25.73        37.12 o
   2  12  23          7.72        -33.56        38.38 o
   3  12  23        210.09        165.91        43.08 o
   4  12  23        533.33        572.26        40.77 o
   5  12  23         34.34        -22.27        38.23 o
   6  12  23         52.66         57.05        45.29 o
   7  12  23         58.09         48.63        47.19 o
   8  12  23         66.26         58.94        74.70 o
   1  13  23        262.13        297.23        43.36 o
   2  13  23        462.95        461.07        44.49 o
   3  13  23        840.71        934.39        57.65 o
   4  13  23        518.73        635.61        42.70 o
   5  13  23          8.44        -13.69        39.83 o
   6  13  23        101.72         57.91        41.54 o
   7  13  23        691.27        661.31        54.10 o
   0  14  23        573.00        584.57        66.90 o
   1  14  23        395.39        457.80        46.63 o
   2  14  23         39.45         72.39        42.50 o
   3  14  23         24.58         43.20        45.43 o
   4  14  23         26.21         38.01        43.01 o
   5  14  23          0.96        -28.26        42.12 o
   6  14  23          4.27          5.25        48.04 o
   7  14  23         64.07        138.58       113.75 o
   1  15  23         33.46         61.30        44.53 o
   2  15  23         28.04          5.05        45.80 o
   3  15  23         29.71         24.02        45.89 o
   4  15  23          2.33         32.14        46.86 o
   5  15  23          5.91         10.46        43.24 o
   6  15  23          2.18         56.91        54.73 o
   0  16  23        880.00        881.00        77.35 o
   1  16  23        529.30        618.11        56.70 o
   2  16  23         11.28        -45.73        45.73 o
   3  16  23         82.39        115.91        49.45 o
   4  16  23        145.19        166.88        49.99 o
   5  16  23         41.76         30.28        55.99 o
   1  17  23         36.38        -48.88        48.88 o
   2  17  23        115.79         25.96        52.17 o
   3  17  23        257.28        221.47        66.89 o
   4  17  23        131.36         95.32        70.08 o
   0  18  23        110.15        179.53       135.79 o
   1  18  23         11.07        146.16        97.36 o
   0   0  24         16.71        -10.47        36.43 o
   1   0  24       2074.83       2145.86        62.65 o
   2   0  24       7713.95       7580.53       228.30 o
   3   0  24       1449.80       1368.60        64.22 o
   4   0  24       1603.58       1527.12        72.37 o
   5   0  24         30.40         26.85        50.12 o
   6   0  24        478.00        557.43        56.96 o
   7   0  24         49.74        125.31        56.71 o
   8   0  24       1375.26       1496.24        82.90 o
   9   0  24         27.44        -66.45        66.45 o
   1   1  24         32.06         50.10        19.29 o
   2   1  24        126.93        163.50        24.11 o
   3   1  24        978.72        969.44        43.35 o
   4   1  24         43.09         71.63        31.86 o
   5   1  24          0.20        -15.27        34.57 o
   6   1  24        472.97        503.20        53.55 o
   7   1  24        501.87        493.69        44.24 o
   8   1  24          4.26        -41.99        41.99 o
   9   1  24         18.45        -10.58        47.82 o
   0   2  24          7.35         47.82        25.92 o
   1   2  24        289.69        279.90        23.46 o
   2   2  24        636.54        662.86        27.77 o
   3   2  24        748.08        787.51        31.61 o
   4   2  24         25.27         47.99        29.78 o
   5   2  24         40.16        -22.61        33.97 o
   6   2  24        119.18        118.89        37.37 o
   7   2  24         21.75        -10.28        43.68 o
   8   2  24         93.67        113.67        43.45 o
   9   2  24          6.25         -9.70        46.46 o
   1   3  24          0.82        -13.48        22.59 o
   2   3  24        353.39        383.56        29.09 o
   3   3  24       4583.75       4658.14       100.42 o
   4   3  24        169.95        168.97        28.76 o
   5   3  24         95.13        121.58        33.31 o
   6   3  24       1482.00       1566.45        53.86 o
   7   3  24        613.18        735.65        61.70 o
   8   3  24          7.93        -43.07        43.07 o
   9   3  24         15.47          6.72        46.79 o
   0   4  24       1229.79       1292.10        53.94 o
   1   4  24        152.75        147.58        23.85 o
   2   4  24       4939.43       4582.31        78.14 o
   3   4  24         13.05          2.73        26.25 o
   4   4  24       1798.61       1710.13        46.96 o
   5   4  24         17.61         22.93        30.84 o
   6   4  24        438.29        555.80        40.73 o
   7   4  24        287.11        249.66        42.21 o
   8   4  24        787.72        855.60        50.51 o
   9   4  24         11.08         -4.69        46.91 o
   1   5  24        245.90        302.84        29.53 o
   2   5  24          7.46         35.18        32.43 o
   3   5  24          8.07          4.08        25.12 o
   4   5  24        294.23        341.95        31.13 o
   5   5  24        738.20        718.53        36.68 o
   6   5  24        103.95         94.79        36.46 o
   7   5  24         17.83         55.50        41.71 o
   8   5  24         21.48         11.49        46.02 o
   9   5  24         28.35         74.50        54.55 o
   0   6  24        639.44        650.22        56.52 o
   1   6  24       3433.82       3273.22        72.08 o
   2   6  24       5532.16       5274.08       121.91 o
   3   6  24        182.82        169.61        27.43 o
   4   6  24         94.91         77.76        32.94 o
   5   6  24          2.47        -25.01        31.27 o
   6   6  24        148.15        153.66        34.26 o
   7   6  24          2.69          6.70        39.61 o
   8   6  24        583.11        593.42        51.40 o
   9   6  24        171.51        288.72        51.99 o
   1   7  24        852.23        836.97        38.59 o
   2   7  24         16.50         16.28        29.29 o
   3   7  24        581.58        710.31        36.69 o
   4   7  24         33.87         62.00        29.47 o
   5   7  24         89.78         83.71        33.59 o
   6   7  24        119.95        182.11        35.41 o
   7   7  24         19.74        -21.68        37.78 o
   8   7  24        104.61        104.96        45.86 o
   9   7  24         95.56        113.12        66.74 o
   0   8  24        882.32        900.35        59.61 o
   1   8  24       1512.65       1523.57        50.76 o
   2   8  24        439.41        470.32        37.33 o
   3   8  24        431.66        536.81        36.48 o
   4   8  24        974.85        922.13        43.33 o
   5   8  24          0.21        -33.32        33.32 o
   6   8  24        315.48        356.55        42.00 o
   7   8  24          2.08         -5.94        39.16 o
   8   8  24          8.05         29.41        43.21 o
   9   8  24         64.29        -32.78        98.29 o
   1   9  24        705.75        807.36        41.87 o
   2   9  24        299.72        293.69        36.13 o
   3   9  24        787.18        760.27        38.94 o
   4   9  24        468.54        516.92        37.55 o
   5   9  24       1126.38       1260.58        56.61 o
   6   9  24        182.05        200.54        43.21 o
   7   9  24        139.34        114.23        46.86 o
   8   9  24        179.50        164.71        44.53 o
   0  10  24        488.87        508.33        57.08 o
   1  10  24        194.25        228.81        39.13 o
   2  10  24        438.10        456.88        41.49 o
   3  10  24         23.45         -0.85        35.90 o
   4  10  24        610.48        654.51        40.51 o
   5  10  24          1.28        -39.45        39.93 o
   6  10  24        110.97         75.60        41.78 o
   7  10  24         27.23        -38.91        38.91 o
   8  10  24         71.38         56.15        43.17 o
   1  11  24        104.31        236.19        40.21 o
   2  11  24          1.24        -31.52        39.31 o
   3  11  24         60.76         43.43        36.97 o
   4  11  24        238.05        201.60        38.68 o
   5  11  24        521.30        564.80        43.08 o
   6  11  24          3.27         70.97        46.43 o
   7  11  24         23.94         24.19        48.27 o
   8  11  24        207.74        120.51        83.82 o
   0  12  24       1324.97       1492.14        78.52 o
   1  12  24       1275.11       1344.99        53.82 o
   2  12  24        159.05        125.85        41.96 o
   3  12  24        497.20        497.62        46.90 o
   4  12  24        118.83        137.01        41.52 o
   5  12  24          4.89        -38.82        38.82 o
   6  12  24        115.77        150.43        46.56 o
   7  12  24         20.85         -1.67        47.65 o
   1  13  24        200.24        163.97        44.28 o
   2  13  24         53.57         47.46        44.43 o
   3  13  24         20.79          5.08        47.22 o
   4  13  24         22.02         56.00        41.65 o
   5  13  24         56.47        -30.61        44.79 o
   6  13  24          5.23         28.26        48.27 o
   7  13  24         69.72         79.99        95.55 o
   0  14  24        583.77        662.26        71.15 o
   1  14  24        300.24        341.29        44.87 o
   2  14  24         22.47         50.38        45.08 o
   3  14  24         86.88         92.74        46.18 o
   4  14  24        448.75        395.24        51.55 o
   5  14  24          4.57        -26.89        41.58 o
   6  14  24         31.93        -10.85        46.58 o
   1  15  24        468.20        562.64        69.46 o
   2  15  24        101.29        172.62        45.86 o
   3  15  24         79.15         23.81        47.10 o
   4  15  24        282.99        294.95        59.18 o
   5  15  24        431.96        532.05        54.74 o
   0  16  24          1.89        -67.32        70.53 o
   1  16  24         41.13        -26.76        49.33 o
   2  16  24         41.50         46.86        52.39 o
   3  16  24         33.91        -16.31        49.28 o
   4  16  24          2.30        -50.11        76.83 o
   5  16  24          6.68       -105.49       105.49 o
   1  17  24         28.83         13.75        51.78 o
   2  17  24         55.27         52.45        75.27 o
   3  17  24         64.33        -32.59       133.98 o
   1   1  25        273.73        250.85        23.07 o
   2   1  25        171.54        206.81        25.82 o
   3   1  25        137.84        182.23        33.71 o
   4   1  25       1663.71       1733.33        54.95 o
   5   1  25        411.21        380.78        37.00 o
   6   1  25         39.36         -5.51        38.34 o
   7   1  25        332.45        411.87        43.70 o
   8   1  25        323.20        321.98        52.49 o
   9   1  25         11.85        -58.34        58.34 o
   0   2  25      14310.12      14086.20       259.95 o
   1   2  25        851.67        861.94        30.22 o
   2   2  25        345.92        351.11        27.81 o
   3   2  25        421.60        416.98        30.42 o
   4   2  25       2168.66       2228.82        62.27 o
   5   2  25          3.31        -23.15        36.67 o
   6   2  25       2013.82       2056.99        61.82 o
   7   2  25         63.09         69.37        43.01 o
   8   2  25        231.77        164.99        47.55 o
   9   2  25         57.99         34.34        50.29 o
   1   3  25        259.84        274.16        25.58 o
   2   3  25          3.27        -23.26        24.26 o
   3   3  25         18.49         22.05        27.63 o
   4   3  25        123.89        130.36        31.63 o
   5   3  25         24.27        -28.62        40.72 o
   6   3  25         19.85          1.50        40.81 o
   7   3  25         16.02         28.90        42.57 o
   8   3  25         20.82        139.09        44.95 o
   9   3  25          9.50        -32.14        47.82 o
   0   4  25       5354.92       4896.22       129.92 o
   1   4  25        365.78        341.16        29.81 o
   2   4  25        272.56        336.96        27.38 o
   3   4  25        618.69        672.58        32.12 o
   4   4  25        663.45        707.92        35.29 o
   5   4  25          0.84        -34.01        34.01 o
   6   4  25        297.06        274.12        41.11 o
   7   4  25          9.68        -33.91        50.69 o
   8   4  25          7.31        -26.88        47.72 o
   9   4  25        142.34        178.94        66.41 o
   1   5  25         81.92         48.35        30.48 o
   2   5  25        641.31        652.11        36.23 o
   3   5  25         74.76         84.20        29.01 o
   4   5  25        989.45       1131.60        40.53 o
   5   5  25        206.34        240.31        33.31 o
   6   5  25        105.65         82.96        38.31 o
   7   5  25          2.53        -43.36        43.36 o
   8   5  25        431.72        466.05        51.73 o
   9   5  25         40.66        -72.09        84.51 o
   0   6  25       3060.85       2999.45       103.95 o
   1   6  25        108.34         82.10        31.50 o
   2   6  25       1491.67       1554.62        61.59 o
   3   6  25        373.72        355.60        35.08 o
   4   6  25       1474.83       1526.81        47.71 o
   5   6  25         59.72         48.45        34.64 o
   6   6  25        563.44        637.69        42.78 o
   7   6  25         10.34          7.90        43.61 o
   8   6  25        301.24        290.07        49.55 o
   9   6  25         18.18        -67.69        98.98 o
   1   7  25         16.80         21.74        33.10 o
   2   7  25        826.64        851.64        37.93 o
   3   7  25        305.36        277.55        37.45 o
   4   7  25        444.86        498.49        36.82 o
   5   7  25        571.83        633.13        37.81 o
   6   7  25        398.49        507.31        39.27 o
   7   7  25        153.46        105.39        47.07 o
   8   7  25         31.86         17.47        47.78 o
   9   7  25        192.26        260.72       133.98 o
   0   8  25       2666.46       2701.90       107.15 o
   1   8  25        114.82        111.17        37.81 o
   2   8  25         28.44        -34.05        34.05 o
   3   8  25        102.65         73.08        33.69 o
   4   8  25        998.37       1077.61        64.52 o
   5   8  25          2.87        -22.65        37.45 o
   6   8  25        695.91        824.01        42.95 o
   7   8  25          0.86         15.95        39.90 o
   8   8  25          5.68        -20.10        48.93 o
   1   9  25        257.94        237.36        41.91 o
   2   9  25          1.17        -37.75        37.75 o
   3   9  25          4.17        -17.14        35.48 o
   4   9  25         27.71         61.12        36.29 o
   5   9  25         32.95         84.29        44.03 o
   6   9  25         88.71         76.11        41.83 o
   7   9  25         25.89         -9.98        39.58 o
   8   9  25        128.86        114.66        60.77 o
   0  10  25        103.01         70.14        55.34 o
   1  10  25       1425.34       1425.20        65.92 o
   2  10  25       1319.16       1447.98        54.15 o
   3  10  25        377.79        404.73        39.76 o
   4  10  25        212.77        212.22        39.25 o
   5  10  25         27.68         39.77        41.59 o
   6  10  25         57.53         56.75        46.35 o
   7  10  25         11.06         48.66        46.79 o
   8  10  25        151.20        194.94       104.53 o
   1  11  25         72.61         17.65        39.08 o
   2  11  25          5.77         35.23        39.80 o
   3  11  25          4.56         -3.11        38.20 o
   4  11  25        469.96        508.71        41.51 o
   5  11  25        227.20        165.62        43.35 o
   6  11  25        133.94        136.38        49.60 o
   7  11  25          0.25        -49.89        49.89 o
   0  12  25        388.05        467.69        78.92 o
   1  12  25         44.80         49.61        43.92 o
   2  12  25        353.69        397.64        45.56 o
   3  12  25          0.56         16.80        42.71 o
   4  12  25        175.95        197.59        43.33 o
   5  12  25          0.41         60.71        42.09 o
   6  12  25        179.05        217.61        49.19 o
   7  12  25          0.36        -51.44        70.30 o
   1  13  25         18.04         -9.99        44.61 o
   2  13  25        218.49        164.34        46.00 o
   3  13  25         87.67         50.85        46.01 o
   4  13  25         98.13        123.53        47.95 o
   5  13  25        123.69        144.35        43.30 o
   6  13  25        242.65        307.65        53.62 o
   0  14  25        134.85         78.91        66.30 o
   1  14  25         49.44         45.78        48.12 o
   2  14  25        400.01        519.60        48.86 o
   3  14  25          3.19         -7.12        46.82 o
   4  14  25         11.53        -29.18        48.63 o
   5  14  25         11.45         43.21        47.97 o
   6  14  25          0.73         -3.22        99.46 o
   1  15  25         45.55        -12.37        47.80 o
   2  15  25          1.74        -32.76        48.64 o
   3  15  25        305.50        364.35        51.61 o
   4  15  25          0.04          8.16        53.46 o
   5  15  25          1.06        -28.56       114.56 o
   0  16  25         22.79         -2.26        67.08 o
   1  16  25        333.07        414.17        55.37 o
   2  16  25        780.62       1017.36        78.53 o
   3  16  25         76.57        -39.26       170.19 o
   4  16  25         30.79       -123.12       123.12 o
   0   0  26       9197.06       9086.93       244.68 o
   1   0  26       3425.64       3330.28        81.05 o
   2   0  26        418.92        523.42        47.75 o
   3   0  26         59.75         51.65        48.23 o
   4   0  26       3246.66       3249.97       112.49 o
   5   0  26          2.54         28.24        55.39 o
   6   0  26        605.89        610.47        82.06 o
   7   0  26        427.36        496.68        66.42 o
   8   0  26        176.96        170.83        65.10 o
   9   0  26         39.35        143.94       162.95 o
   1   1  26        159.32        211.83        26.71 o
   2   1  26          1.67        -12.24        27.92 o
   3   1  26        581.97        615.46        38.25 o
   4   1  26          9.76         26.32        36.18 o
   5   1  26          7.04          9.84        37.54 o
   6   1  26         84.30         18.26        39.03 o
   7   1  26        309.83        233.84        44.43 o
   8   1  26         85.54          9.83        53.52 o
   9   1  26         52.69         38.72        67.27 o
   0   2  26       1240.66       1316.83        57.96 o
   1   2  26        653.17        716.17        37.59 o
   2   2  26         64.75         50.79        26.22 o
   3   2  26         72.10         95.90        33.49 o
   4   2  26         92.95        103.86        35.88 o
   5   2  26          0.78          5.39        37.93 o
   6   2  26          8.74        -12.22        40.70 o
   7   2  26        141.79         85.81        43.39 o
   8   2  26          0.76          4.49        45.55 o
   9   2  26          5.25         15.17        94.32 o
   1   3  26         89.35         98.28        29.39 o
   2   3  26        109.01        132.12        32.22 o
   3   3  26       4033.18       3937.23        78.22 o
   4   3  26        786.84        821.07        43.31 o
   5   3  26        170.24        158.83        38.37 o
   6   3  26         93.12         96.42        41.02 o
   7   3  26        774.79        812.92        51.32 o
   8   3  26        277.62        248.69        48.13 o
   9   3  26          5.84         40.96        98.36 o
   0   4  26        912.30       1060.62        60.48 o
   1   4  26        402.49        427.51        33.82 o
   2   4  26        836.53        827.13        34.48 o
   3   4  26         76.84         63.43        29.94 o
   4   4  26       1559.38       1548.23        60.11 o
   5   4  26         19.36         10.95        38.68 o
   6   4  26        602.50        659.74        53.04 o
   7   4  26        361.26        343.33        48.65 o
   8   4  26        492.96        538.14        53.25 o
   9   4  26         61.59         83.29       130.36 o
   1   5  26         89.34         46.40        33.11 o
   2   5  26         81.66         73.05        31.72 o
   3   5  26        186.45        170.14        29.28 o
   4   5  26        115.64         99.68        32.10 o
   5   5  26        574.81        603.15        47.75 o
   6   5  26        143.90        208.13        42.80 o
   7   5  26          6.55        -44.12        44.12 o
   8   5  26          6.58         77.07        48.34 o
   9   5  26          9.51        133.98       115.88 o
   0   6  26       1842.48       1931.47       123.35 o
   1   6  26       1929.58       2056.14        60.02 o
   2   6  26        249.88        250.43        32.83 o
   3   6  26        139.66        165.38        36.34 o
   4   6  26        433.56        417.04        35.00 o
   5   6  26         11.69        -33.45        33.45 o
   6   6  26         33.21         45.56        37.93 o
   7   6  26        420.88        416.47        47.86 o
   8   6  26        160.51         89.23        48.88 o
   1   7  26        643.87        618.48        40.94 o
   2   7  26         68.05         26.00        34.55 o
   3   7  26        529.92        537.91        36.82 o
   4   7  26         44.81         72.40        39.04 o
   5   7  26         16.27         48.99        35.27 o
   6   7  26          4.64        -24.77        37.80 o
   7   7  26        287.53        279.45        48.37 o
   8   7  26         52.59        -32.01        51.82 o
   0   8  26        280.77        336.06        53.50 o
   1   8  26        648.60        731.09        41.97 o
   2   8  26        879.13        970.33        46.96 o
   3   8  26        287.44        309.87        37.58 o
   4   8  26        339.90        402.90        40.23 o
   5   8  26          0.88         17.93        40.38 o
   6   8  26        286.81        244.65        43.58 o
   7   8  26         63.97         61.09        46.11 o
   8   8  26         73.97        130.61        87.67 o
   1   9  26        404.89        311.77        41.14 o
   2   9  26        359.18        331.36        43.97 o
   3   9  26       1110.98       1153.56        47.24 o
   4   9  26        102.53        118.04        40.32 o
   5   9  26        384.78        533.55        46.27 o
   6   9  26         16.26         44.33        44.51 o
   7   9  26        391.25        420.61        48.89 o
   8   9  26         16.82         85.80        76.21 o
   0  10  26        229.92        274.11        59.82 o
   1  10  26         30.41        -19.30        42.43 o
   2  10  26        586.51        571.06        44.74 o
   3  10  26         39.34         21.29        40.32 o
   4  10  26         38.86         30.04        37.82 o
   5  10  26          9.13         57.02        44.27 o
   6  10  26        114.48        132.43        47.72 o
   7  10  26         56.37         37.30        60.70 o
   1  11  26        437.04        365.46        44.91 o
   2  11  26        472.55        577.75        46.87 o
   3  11  26         47.86         85.54        43.06 o
   4  11  26        133.51        169.94        42.23 o
   5  11  26        476.70        486.77        46.57 o
   6  11  26        129.89         50.45        49.16 o
   7  11  26          0.19         26.38        74.91 o
   0  12  26          7.82        -60.67        64.16 o
   1  12  26       1152.11       1200.97        89.36 o
   2  12  26        582.31        714.89        58.34 o
   3  12  26        474.88        486.58        59.41 o
   4  12  26         63.43        108.11        45.94 o
   5  12  26          3.18         -8.84        45.28 o
   6  12  26         81.82        101.65       104.98 o
   1  13  26        364.03        399.35        60.39 o
   2  13  26          0.05         28.12        45.23 o
   3  13  26        109.52         84.90        47.14 o
   4  13  26         18.33        -38.76        48.67 o
   5  13  26         20.84         -6.06        51.02 o
   6  13  26         14.09         42.44       110.01 o
   0  14  26         62.16         61.59        79.97 o
   1  14  26        217.66        252.73        49.70 o
   2  14  26        718.80        746.37        54.16 o
   3  14  26         91.04         52.06        48.98 o
   4  14  26         20.38         21.41        49.19 o
   5  14  26         22.82         -1.90        93.09 o
   1  15  26         47.13         15.05        50.81 o
   2  15  26         66.65         63.65        51.31 o
   3  15  26        235.89        131.58        56.59 o
   4  15  26         75.15        -14.48       177.43 o
   0  16  26        140.82       -101.39       177.43 o
   1  16  26         26.79       -166.57       166.57 o
   1   1  27        500.90        533.42        30.13 o
   2   1  27        674.98        739.17        40.58 o
   3   1  27       2168.35       2204.01        62.00 o
   4   1  27        959.28       1025.10        45.40 o
   5   1  27        132.97         76.83        39.37 o
   6   1  27        808.23        881.27        51.20 o
   7   1  27        414.44        409.33        53.19 o
   8   1  27        173.35        127.87        55.60 o
   0   2  27         69.49         77.20        50.45 o
   1   2  27         85.96        101.93        27.59 o
   2   2  27       2723.78       2832.33        62.65 o
   3   2  27          8.23        -35.96        35.96 o
   4   2  27          5.78        -29.89        37.50 o
   5   2  27        377.02        454.13        44.14 o
   6   2  27        176.64         74.98        41.20 o
   7   2  27        104.68        113.24        46.88 o
   8   2  27        488.51        600.48        53.67 o
   1   3  27        573.19        612.40        37.09 o
   2   3  27         33.89         55.29        28.56 o
   3   3  27        487.57        506.96        38.41 o
   4   3  27          4.24        -10.08        43.97 o
   5   3  27        230.47        204.44        40.38 o
   6   3  27          3.52        -41.86        41.86 o
   7   3  27         27.15         77.37        47.86 o
   8   3  27         58.89        -33.52        48.86 o
   0   4  27        959.46       1067.42       117.89 o
   1   4  27        299.43        325.11        35.74 o
   2   4  27       1151.13       1333.83        46.16 o
   3   4  27          0.37         10.53        31.04 o
   4   4  27         90.54         98.89        34.60 o
   5   4  27         93.44        143.62        41.48 o
   6   4  27         36.77         -1.95        41.31 o
   7   4  27          5.12        -39.74        45.17 o
   8   4  27        200.13        232.73        55.43 o
   1   5  27        618.32        577.74        38.97 o
   2   5  27        148.43        181.26        37.79 o
   3   5  27       1572.67       1511.10        81.78 o
   4   5  27        386.01        457.13        44.72 o
   5   5  27        411.35        464.26        51.15 o
   6   5  27        572.59        579.87        47.78 o
   7   5  27        324.63        335.49        50.03 o
   8   5  27         33.03        -11.88        54.70 o
   0   6  27        311.92        394.23        52.39 o
   1   6  27        297.54        301.13        37.57 o
   2   6  27         27.02          2.55        33.72 o
   3   6  27        215.55        230.94        38.10 o
   4   6  27        300.90        345.75        42.11 o
   5   6  27          4.54          3.42        37.75 o
   6   6  27         83.26         96.91        44.08 o
   7   6  27         29.90        -15.30        46.57 o
   8   6  27        140.16        -13.97        97.77 o
   1   7  27         36.62         33.71        38.87 o
   2   7  27        279.67        284.70        38.07 o
   3   7  27         30.33        -37.56        37.56 o
   4   7  27        680.63        740.25        46.87 o
   5   7  27        150.56        175.41        43.67 o
   6   7  27        463.71        515.72        52.55 o
   7   7  27          2.81        -20.16        49.06 o
   8   7  27        100.81         48.60        96.90 o
   0   8  27        827.14        807.18        65.12 o
   1   8  27         64.69         48.15        38.57 o
   2   8  27        724.73        783.74        45.60 o
   3   8  27         26.98        -27.37        37.91 o
   4   8  27        171.61        173.54        43.20 o
   5   8  27         51.57         64.17        56.29 o
   6   8  27          0.61        -41.22        41.22 o
   7   8  27         22.97         16.41        49.93 o
   1   9  27        954.89        957.65        61.23 o
   2   9  27          6.70        -42.66        42.66 o
   3   9  27        490.03        448.79        43.94 o
   4   9  27         37.83         82.40        41.70 o
   5   9  27        790.91        871.46        52.77 o
   6   9  27         13.99        -48.78        48.78 o
   7   9  27        147.09        116.36        78.40 o
   0  10  27       2671.10       2894.82       165.16 o
   1  10  27        270.94        163.17        44.50 o
   2  10  27          3.35        -19.90        43.46 o
   3  10  27        222.01        181.16        43.93 o
   4  10  27        349.72        390.73        48.18 o
   5  10  27          0.38        -16.13        46.55 o
   6  10  27        100.99        111.08        51.14 o
   7  10  27         15.57        -65.74       121.07 o
   1  11  27        115.54         99.78        44.48 o
   2  11  27         46.05        -10.95        44.14 o
   3  11  27        107.29         65.64        46.83 o
   4  11  27        432.34        452.10        46.24 o
   5  11  27          0.59         24.07        48.01 o
   6  11  27        243.60        245.89        74.49 o
   0  12  27        197.73        218.44        67.22 o
   1  12  27         96.14        128.74        47.07 o
   2  12  27         10.99         -5.62        45.55 o
   3  12  27         33.74         62.08        47.02 o
   4  12  27        105.91        155.41        50.95 o
   5  12  27          7.49        -48.87        49.57 o
   6  12  27         13.62         64.67        79.44 o
   1  13  27        393.94        380.61        58.51 o
   2  13  27        238.97        255.07        48.96 o
   3  13  27         60.90        100.85        47.40 o
   4  13  27        311.88        391.38        49.55 o
   5  13  27        163.56        188.77        82.43 o
   0  14  27        184.13        204.49        69.67 o
   1  14  27         14.07         32.90        51.12 o
   2  14  27         26.44        -48.93        48.93 o
   3  14  27          0.90        -13.99        52.59 o
   4  14  27         98.05         26.33       113.51 o
   1  15  27        105.57         47.79        82.26 o
   2  15  27          0.57        -38.27       182.87 o
   3  15  27          8.28        -34.00       121.92 o
   0   0  28          1.42        -50.94        50.94 o
   1   0  28       1322.94       1471.11        68.79 o
   2   0  28          0.03          9.68        51.43 o
   3   0  28       1070.86       1137.83        65.93 o
   4   0  28         29.49         69.81        54.09 o
   5   0  28        183.80        218.22        61.95 o
   6   0  28          0.44         22.09        62.54 o
   7   0  28          0.97         20.50        66.63 o
   8   0  28         11.34        -35.21        91.75 o
   1   1  28       1062.06       1129.03        40.78 o
   2   1  28          1.24          1.22        34.41 o
   3   1  28        269.99        234.57        51.84 o
   4   1  28         25.90         31.50        39.09 o
   5   1  28        834.88        909.73        49.95 o
   6   1  28         10.70         58.78        43.85 o
   7   1  28         81.10         76.38        47.28 o
   8   1  28         33.14        -21.41        59.91 o
   0   2  28          4.50        -28.61        74.22 o
   1   2  28        409.86        449.13        37.84 o
   2   2  28         24.27        -30.85        30.85 o
   3   2  28        323.17        388.01        39.18 o
   4   2  28          4.33         29.32        40.41 o
   5   2  28          0.50         13.22        42.60 o
   6   2  28          0.96        -24.55        44.04 o
   7   2  28          2.27         52.06        47.03 o
   8   2  28         14.59         32.00        73.11 o
   1   3  28       2541.25       2668.10        74.30 o
   2   3  28         10.46         28.20        33.69 o
   3   3  28        146.10        203.64        38.89 o
   4   3  28          0.30        -39.43        39.43 o
   5   3  28       3152.43       3195.59        84.24 o
   6   3  28          3.79        -42.24        42.24 o
   7   3  28          1.67          2.64        47.53 o
   8   3  28          3.04         -4.22        92.07 o
   0   4  28        205.65        223.35        54.65 o
   1   4  28         59.38         77.18        34.15 o
   2   4  28         34.26         60.14        34.22 o
   3   4  28        350.24        391.32        40.65 o
   4   4  28         14.53         29.24        40.51 o
   5   4  28          3.50          9.86        41.43 o
   6   4  28          1.02          8.92        43.97 o
   7   4  28          6.86         -1.46        49.08 o
   8   4  28          0.10         39.36        86.98 o
   1   5  28        411.97        420.89        46.53 o
   2   5  28         26.99         10.90        39.52 o
   3   5  28        649.72        714.75        66.17 o
   4   5  28          0.96         38.75        39.55 o
   5   5  28         38.27         39.85        42.61 o
   6   5  28          4.01         -5.66        45.35 o
   7   5  28        265.50        264.54        50.82 o
   8   5  28          1.17        -69.33        86.05 o
   0   6  28         31.38         81.64        72.13 o
   1   6  28       1367.85       1530.39        60.18 o
   2   6  28        105.54         79.94        43.68 o
   3   6  28        340.68        426.69        55.83 o
   4   6  28         45.11         46.78        40.23 o
   5   6  28         11.01          6.17        49.27 o
   6   6  28         11.32          1.34        45.89 o
   7   6  28          4.00        -21.73        48.17 o
   1   7  28       1439.94       1515.20        71.83 o
   2   7  28        109.18        118.05        40.50 o
   3   7  28        638.04        641.09        45.60 o
   4   7  28          1.06         35.20        42.83 o
   5   7  28       1586.19       1656.89        62.37 o
   6   7  28          0.46        -51.73        51.73 o
   7   7  28        113.52        161.02        71.01 o
   0   8  28        178.88         98.99        62.20 o
   1   8  28        137.73        198.12        41.20 o
   2   8  28         81.47         55.31        42.05 o
   3   8  28        142.21         78.44        41.94 o
   4   8  28          8.31         22.70        43.82 o
   5   8  28          8.75         23.05        47.61 o
   6   8  28         12.28         28.52        52.78 o
   7   8  28        134.01        111.03        94.64 o
   1   9  28        238.32        229.30        45.13 o
   2   9  28          7.08         -0.16        40.76 o
   3   9  28        514.18        519.26        46.66 o
   4   9  28          2.82        -23.23        45.83 o
   5   9  28        458.19        586.72        51.43 o
   6   9  28          2.15        -49.00        49.00 o
   0  10  28          1.01        -22.53        65.04 o
   1  10  28         30.52         75.02        42.34 o
   2  10  28        176.60        114.48        43.85 o
   3  10  28          8.94        -23.17        52.21 o
   4  10  28          0.72          7.39        46.44 o
   5  10  28         12.01        -19.41        49.63 o
   6  10  28          3.66         37.43        76.23 o
   1  11  28        249.43        234.57        46.83 o
   2  11  28          7.04         18.66        45.34 o
   3  11  28       1073.99       1292.66        59.88 o
   4  11  28          0.16         -1.75        68.32 o
   5  11  28          0.84         30.29        68.55 o
   6  11  28         21.25         39.68        81.06 o
   0  12  28         14.08         -4.10        72.79 o
   1  12  28        491.90        512.63        52.11 o
   2  12  28         55.61         -6.84        47.87 o
   3  12  28        133.47        164.74        49.46 o
   4  12  28         84.42        118.00        54.24 o
   5  12  28         68.01         64.54       154.64 o
   1  13  28         41.77         -4.48        55.51 o
   2  13  28          6.07        -49.34        49.34 o
   3  13  28          0.34        -48.05        48.05 o
   4  13  28          6.49         10.10        83.40 o
   0  14  28          8.91        -49.42        72.46 o
   1  14  28        240.46        293.69        52.54 o
   2  14  28          1.01          6.86       127.95 o
   3  14  28         20.89         14.92       121.92 o
   1   1  29        179.71        179.45        50.36 o
   2   1  29        195.83        324.03        38.72 o
   3   1  29        455.18        418.20        42.14 o
   4   1  29        441.04        482.40        43.37 o
   5   1  29        142.38        170.00        43.88 o
   6   1  29        368.01        389.57        49.29 o
   7   1  29        300.14        331.37        49.44 o
   0   2  29         28.60        105.37        51.97 o
   1   2  29        174.34        205.05        39.44 o
   2   2  29       1774.50       1954.84        65.47 o
   3   2  29         24.38        -10.37        38.90 o
   4   2  29         89.07        112.45        40.98 o
   5   2  29        239.34        302.32        44.87 o
   6   2  29         83.69         -2.32        44.32 o
   7   2  29         34.67         25.04        49.13 o
   1   3  29        477.56        467.10        40.90 o
   2   3  29         19.12        -39.89        39.89 o
   3   3  29        315.31        372.91        40.35 o
   4   3  29          5.30        -49.42        49.42 o
   5   3  29        390.21        431.13        46.06 o
   6   3  29         12.34        -30.96        44.95 o
   7   3  29         57.87         13.17        49.02 o
   0   4  29         67.14         77.53        54.01 o
   1   4  29         19.53         11.77        41.08 o
   2   4  29        878.56        944.57        48.74 o
   3   4  29          0.00        -40.90        42.27 o
   4   4  29         13.84         19.80        42.67 o
   5   4  29         35.04         18.52        43.00 o
   6   4  29          0.25        -39.46        46.60 o
   7   4  29          8.64        -51.50        51.50 o
   1   5  29       1096.99       1215.55        65.76 o
   2   5  29        304.49        257.23        40.50 o
   3   5  29       1075.62       1175.01        51.00 o
   4   5  29        246.20        271.59        55.87 o
   5   5  29        192.10        156.26        47.61 o
   6   5  29        307.72        432.32        51.47 o
   7   5  29        316.20        394.97        77.80 o
   0   6  29        346.03        355.60        57.66 o
   1   6  29         55.17         44.89        39.02 o
   2   6  29         10.12         47.31        42.95 o
   3   6  29          4.16        -21.62        42.13 o
   4   6  29        122.56        106.29        44.31 o
   5   6  29          1.98         -7.69        71.19 o
   6   6  29         16.77        -34.57        53.29 o
   7   6  29         16.39        -20.26        74.79 o
   1   7  29        122.60        169.25        43.80 o
   2   7  29        317.54        324.21        46.91 o
   3   7  29         43.89          5.63        45.91 o
   4   7  29        549.21        672.92        50.30 o
   5   7  29         52.52         82.74        52.20 o
   6   7  29        254.20        172.11        62.06 o
   7   7  29         22.56        -54.32       130.36 o
   0   8  29          7.41        -39.39        65.33 o
   1   8  29         55.87         48.72        42.56 o
   2   8  29        928.99        970.50        52.43 o
   3   8  29          3.60         26.64        48.86 o
   4   8  29         11.10        -20.10        46.87 o
   5   8  29          5.60        -33.16        48.93 o
   6   8  29          7.57         47.00       179.24 o
   1   9  29        455.65        482.89        47.50 o
   2   9  29         23.87        -27.92        44.21 o
   3   9  29        468.74        530.42        51.04 o
   4   9  29        155.93         95.61        48.99 o
   5   9  29        196.85        197.50        49.72 o
   6   9  29          0.42         31.15        90.59 o
   0  10  29       1059.97       1104.17        98.78 o
   1  10  29          2.28         25.53        47.45 o
   2  10  29        289.70        300.67        47.42 o
   3  10  29         24.53         98.83        49.73 o
   4  10  29         73.86         80.47        53.60 o
   5  10  29          2.47         -1.29        75.41 o
   1  11  29         17.60        -47.38        47.38 o
   2  11  29        145.72        129.42        50.38 o
   3  11  29         82.71        102.32        49.60 o
   4  11  29        127.38        166.06        57.43 o
   5  11  29          0.72        -80.19        80.19 o
   0  12  29         19.19        -22.40        71.61 o
   1  12  29         26.71         -9.15        48.88 o
   2  12  29         18.29        -13.20        51.85 o
   3  12  29          7.28         40.07        53.75 o
   4  12  29         94.97         13.93        90.80 o
   1  13  29        142.06        173.13        51.51 o
   2  13  29        132.26         25.92        74.45 o
   3  13  29          7.40         32.07       115.68 o
   1   0  30        697.71        710.64       105.19 o
   2   0  30        762.84        723.12        59.76 o
   3   0  30         97.51         24.75        59.06 o
   4   0  30        906.60        837.20        84.67 o
   5   0  30          6.37        -71.70        71.70 o
   6   0  30        514.98        558.41        70.86 o
   7   0  30        178.06        281.85       133.98 o
   1   1  30         37.63        104.91        49.73 o
   2   1  30          0.83         47.24        39.00 o
   3   1  30        392.46        410.42        41.36 o
   4   1  30         80.65        -26.23        42.22 o
   5   1  30          4.22        -24.54        43.80 o
   6   1  30          3.39         30.03        49.00 o
   7   1  30        180.76        251.53        66.49 o
   0   2  30        218.29        337.90        82.20 o
   1   2  30        228.81        255.40        57.02 o
   2   2  30        127.41        110.33        50.10 o
   3   2  30         67.66         71.76        40.09 o
   4   2  30        262.19        233.66        44.26 o
   5   2  30         26.26         26.48        45.83 o
   6   2  30          4.79         50.41        46.98 o
   7   2  30         36.77         36.17        75.10 o
   1   3  30          1.30         26.52        43.18 o
   2   3  30        174.64        152.34        54.61 o
   3   3  30       1046.65       1188.80        63.40 o
   4   3  30        194.84        224.30        45.16 o
   5   3  30         73.56         62.00        46.58 o
   6   3  30          6.24        -19.31        50.18 o
   7   3  30        381.26        461.12        91.22 o
   0   4  30        427.96        554.04        60.48 o
   1   4  30        298.18        297.82        41.67 o
   2   4  30        512.30        505.23        46.28 o
   3   4  30         71.70         61.06        51.96 o
   4   4  30        475.17        452.39        57.98 o
   5   4  30          0.44         -6.09        42.89 o
   6   4  30        262.09        292.94        48.33 o
   7   4  30         42.82        193.06       123.12 o
   1   5  30        191.64        258.04        47.15 o
   2   5  30         11.70         31.51        43.18 o
   3   5  30         15.39          7.36        48.84 o
   4   5  30         26.43        135.15        54.34 o
   5   5  30        466.71        603.45        64.86 o
   6   5  30         68.43        104.82        50.66 o
   7   5  30          1.97        -14.48       130.36 o
   0   6  30       1301.80       1157.36        72.03 o
   1   6  30       1200.09       1220.92        52.45 o
   2   6  30          2.97        -43.54        43.54 o
   3   6  30        133.57        174.33        47.52 o
   4   6  30        261.93        307.45        50.04 o
   5   6  30          2.72         12.37        59.76 o
   6   6  30        101.43         23.33        79.28 o
   1   7  30        198.29        142.20        49.35 o
   2   7  30          0.02         -2.21        47.40 o
   3   7  30        377.44        408.20        51.64 o
   4   7  30        259.45        382.09        50.40 o
   5   7  30          9.54        -61.39        64.21 o
   6   7  30         64.14        112.25       128.03 o
   0   8  30        159.59        203.46        62.28 o
   1   8  30         12.32         24.23        45.91 o
   2   8  30        291.13        359.21        49.58 o
   3   8  30         82.99        163.05        51.48 o
   4   8  30         86.42        107.11        49.48 o
   5   8  30         33.14         -9.56        53.47 o
   6   8  30         31.53         58.91       186.49 o
   1   9  30         95.79        140.65        47.01 o
   2   9  30         22.18         -7.61        54.40 o
   3   9  30        165.00        193.22        50.35 o
   4   9  30        162.31        145.20        54.63 o
   5   9  30        253.61        345.53        75.65 o
   0  10  30        113.43         13.43        65.31 o
   1  10  30         19.08        -20.02        46.25 o
   2  10  30        104.46        154.96        46.63 o
   3  10  30          2.75        -51.62        51.62 o
   4  10  30         81.27        -27.53        86.05 o
   5  10  30          7.14         19.24        85.65 o
   1  11  30        104.44        180.12        50.86 o
   2  11  30          1.74        -30.43        50.80 o
   3  11  30          0.57         14.48       135.71 o
   4  11  30          1.49       -119.50       119.50 o
   0  12  30        149.22         40.92        71.24 o
   1  12  30        259.16        289.09        55.08 o
   2  12  30        201.29        170.90        97.22 o
   3  12  30         72.23        -57.19       120.08 o
   1  13  30         13.80        195.54       152.09 o
   1   1  31         12.89          1.01        55.92 o
   2   1  31         86.56        127.66        52.41 o
   3   1  31         15.41         16.15        40.79 o
   4   1  31        304.14        310.74        46.86 o
   5   1  31         36.09         -6.74        48.12 o
   6   1  31        241.98        203.76        51.75 o
   0   2  31       3784.56       3804.03       211.26 o
   1   2  31        270.05        236.81        59.32 o
   2   2  31        257.18        247.12        56.77 o
   3   2  31         64.14         60.54        51.69 o
   4   2  31       1057.42       1121.85        54.82 o
   5   2  31         13.33         36.01        64.82 o
   6   2  31        497.37        684.51        56.99 o
   1   3  31         54.61         86.73        49.70 o
   2   3  31         58.75         31.41        54.80 o
   3   3  31          5.83        -38.31        55.00 o
   4   3  31         26.80         98.53        57.53 o
   5   3  31         31.91         57.82        46.75 o
   6   3  31         61.01         54.40        55.09 o
   0   4  31       1156.91       1166.35       113.43 o
   1   4  31        137.85        116.60        46.58 o
   2   4  31         27.48          3.63        61.26 o
   3   4  31          9.30        -37.56        58.42 o
   4   4  31        456.03        548.59        61.53 o
   5   4  31         12.13         21.46        53.67 o
   6   4  31        254.80        175.21        73.97 o
   1   5  31          9.80         67.11        43.63 o
   2   5  31         15.56         41.91        47.28 o
   3   5  31         73.43          8.88        59.54 o
   4   5  31        364.05        421.69        61.98 o
   5   5  31         45.24         33.39        60.47 o
   6   5  31          4.81        154.24       119.84 o
   0   6  31        103.88        293.00        61.18 o
   1   6  31         14.81         22.94        45.89 o
   2   6  31        560.80        627.98        53.71 o
   3   6  31          2.14        -50.83        56.10 o
   4   6  31         80.34        125.78        66.17 o
   5   6  31          8.89        -61.21        61.21 o
   6   6  31        206.75        155.71       191.92 o
   1   7  31          7.24         15.80        45.73 o
   2   7  31        246.57        240.06        51.44 o
   3   7  31        112.22        120.56        50.02 o
   4   7  31        182.49        211.90        55.58 o
   5   7  31         35.46        237.87       127.95 o
   0   8  31        566.01        508.65        68.90 o
   1   8  31        108.82         94.02        45.03 o
   2   8  31          7.61         33.55        48.52 o
   3   8  31         48.60        -27.53        52.28 o
   4   8  31        181.14        220.23        56.55 o
   5   8  31          2.57        -95.16       161.14 o
   1   9  31          7.80        -46.60        46.60 o
   2   9  31          1.12        -51.96        51.96 o
   3   9  31          0.05        -22.14        59.44 o
   4   9  31          2.54          7.69        89.54 o
   0  10  31        413.36        392.38        75.70 o
   1  10  31         20.11          3.04        51.23 o
   2  10  31        928.50        941.38        58.06 o
   3  10  31         48.36         50.99        94.15 o
   1  11  31          4.97         53.85        55.34 o
   2  11  31         18.61        162.96        72.45 o
   3  11  31         79.56       -141.22       206.40 o
   1  12  31         69.62        -43.45       166.57 o
   1   0  32       1000.78        995.80       170.19 o
   2   0  32       1823.53       2218.08       271.58 o
   3   0  32        298.85        303.65        64.71 o
   4   0  32        667.48        722.80        77.88 o
   5   0  32        210.99        222.42        68.15 o
   6   0  32        287.70        574.25        98.36 o
   1   1  32         37.89        152.09       170.19 o
   2   1  32          1.12         49.34        60.61 o
   3   1  32        128.92        145.35        50.66 o
   4   1  32          9.27         51.97        47.91 o
   5   1  32         10.67         36.84        50.50 o
   6   1  32         50.22         69.51        69.08 o
   1   2  32        243.46        241.48        67.21 o
   2   2  32        142.50        200.74        56.53 o
   3   2  32         33.76         52.52        60.19 o
   4   2  32          0.22        -51.24        51.24 o
   5   2  32         76.50         47.07        47.47 o
   6   2  32          4.30        202.22       184.68 o
   1   3  32         34.28         37.91        59.05 o
   2   3  32        136.10        224.26        66.38 o
   3   3  32        464.73        497.52        60.77 o
   4   3  32        142.92        210.64        61.34 o
   5   3  32         73.53         14.44        56.38 o
   0   4  32        311.20        438.49        72.39 o
   1   4  32         65.44        113.48        81.35 o
   2   4  32        652.42        682.43        94.08 o
   3   4  32         28.61        -35.37        66.71 o
   4   4  32        159.69        147.28        58.33 o
   5   4  32         21.79         44.74        67.74 o
   1   5  32         24.32         15.67        49.53 o
   2   5  32          7.70         18.27        57.92 o
   3   5  32         30.18         12.33        62.89 o
   4   5  32         91.28         95.08        66.48 o
   5   5  32        207.04        -37.53       133.07 o
   0   6  32         86.68         74.54        61.34 o
   1   6  32        542.10        519.56        56.27 o
   2   6  32        548.36        725.32        57.92 o
   3   6  32        104.24        109.29        65.66 o
   4   6  32          4.61          9.07        63.63 o
   5   6  32         79.11         46.87       197.35 o
   1   7  32        118.45         79.97        49.92 o
   2   7  32         27.57         30.32        52.90 o
   3   7  32        243.78        280.63        54.42 o
   0   8  32        296.86        346.42        97.22 o
   1   8  32         51.48         67.36        50.67 o
   2   8  32         45.29         29.66        53.74 o
   3   8  32        146.85        144.04        53.51 o
   4   8  32         95.15        231.75       112.25 o
   1   9  32          3.01        -24.15        80.07 o
   2   9  32         68.97        -49.08        52.77 o
   3   9  32        271.26        453.32        98.36 o
   0  10  32        116.96        251.59       116.03 o
   1  10  32          5.35        -64.87        64.87 o
   2  10  32         63.43        206.56        90.32 o
   1   1  33        426.70        637.32       170.19 o
   2   1  33        109.19          8.47        60.97 o
   3   1  33          2.31         56.65        58.39 o
   4   1  33        212.76        184.94        49.94 o
   5   1  33        438.40        599.01        65.35 o
   1   2  33        294.88        301.66        81.96 o
   2   2  33        562.28        773.74        71.86 o
   3   2  33        223.42        185.28        62.76 o
   4   2  33         34.10         67.18        59.92 o
   5   2  33         67.96        -18.30        56.19 o
   1   3  33        117.26        227.76        71.57 o
   2   3  33          3.52        -58.53        65.97 o
   3   3  33        188.54        179.40        65.15 o
   4   3  33         14.70        -33.82        66.94 o
   5   3  33         62.82         32.59       184.68 o
   0   4  33        222.10        192.99        86.46 o
   1   4  33        260.73        403.16        71.02 o
   2   4  33        444.44        574.18        74.43 o
   3   4  33        112.61         44.62        66.14 o
   4   4  33         64.27         91.11        68.01 o
   1   5  33        399.54        441.35        73.41 o
   2   5  33         82.72         28.74        68.24 o
   3   5  33         99.72        119.61        70.61 o
   4   5  33        120.53        158.92        75.91 o
   0   6  33        406.06        393.60        79.35 o
   1   6  33          4.29        -51.82        51.82 o
   2   6  33         26.94        111.72        57.58 o
   3   6  33         23.66         12.25        69.86 o
   1   7  33         37.52        134.09        50.83 o
   2   7  33         59.13         76.25        65.59 o
   0   8  33         30.61        -13.55        71.52 o
   1   8  33        211.35        237.31        57.54 o
   2   8  33        180.58        156.55        81.35 o
   1   9  33        190.66        182.13        77.33 o
   2   0  34        256.78        228.13       173.81 o
   3   0  34        410.04        614.70       134.41 o
   4   0  34          7.80        -71.45        74.59 o
   2   1  34         21.19         90.53       173.81 o
   3   1  34         37.59        -40.54        64.25 o
   4   1  34         31.08        135.72        66.03 o
   2   2  34        117.11        105.82        72.62 o
   3   2  34         27.21         61.90        70.28 o
   4   2  34          7.80        -11.90        66.35 o
   1   3  34        454.08        577.89       213.65 o
   2   3  34        290.81        299.48        69.77 o
   3   3  34         79.97         82.24        71.75 o
   1   4  34         34.21         64.45        70.30 o
   2   4  34          2.07         19.17        70.24 o
   3   4  34         60.11         86.12        77.35 o
   1   5  34         16.30         83.30       104.13 o
   2   5  34         10.46        -16.28        70.14 o
   3   5  34        197.22        217.95        79.58 o
   0   6  34        391.86        625.13       112.35 o
   1   6  34        108.93        128.34        53.71 o
   2   6  34        149.82        229.27       118.64 o
   1   7  34        236.56        253.51        58.64 o
   2   1  35         53.53        -50.70       177.43 o
   2   2  35         77.26          0.00       188.30 o
   2   3  35          0.60         27.53        79.20 o
   1   4  35        158.79        203.77       102.19 o
                                                
